# Supplementary material for: Trends and inequalities in the burden of mortality in Scotland 2000–2015
Source: PLoS One. 2018 Aug 1;13(8):e0196906. doi: 10.1371/journal.pone.0196906 (PMC6070167; doi:10.1371/journal.pone.0196906)
Supplement: S2 File — Table A. Ill-defined deaths redistribution coefficients. (XLSX) [file pone.0196906.s002.xlsx]

## Sheet: Table A - fixed proportions
Scottish Burden of Disease Mortality Analysis
Ill-defined types using fixed proportions to redistribute ill-defined deaths
	interm-54	ICD-10	Description	All ages
		E10	Insulin-dependent diabetes mellitus	0.5
		E11	Non-insulin-dependent diabetes mellitus
		E12	Malnutrition-related diabetes mellitus
		E13	Other specified diabetes mellitus
		E14	Unspecified diabetes mellitus
		K70	Alcoholic liver disease	0.2
		K74	Fibrosis and cirrhosis of liver
		N18	Chronic renal failure	0.2
		J13	Pneumonia due to Streptococcus pneumoniae	0.1
		J14	Pneumonia due to Haemophilus influenzae
		J15	Bacterial pneumonia, not elsewhere classified
		J16	Pneumonia due to other infectious organisms, not elsewhere classified
		J43	Emphysema
		J44	Other chronic obstructive pulmonary disease
	interm-55	ICD-10	Description	over5	under5
		X00-X18	Burns	0.1	0.05
		X50	Overexertion and strenuous or repetitive movements	0.05	0.05
		X51	Travel and motion
		X53	Lack of food
		X54	Lack of water
		X30	Exposure to excessive natural heat
		V00-X39(ExcepW53-W99,X00-X18)	unintetional injuries	0.1	0.05
		A00	Cholera	0.05	0.54
		A02	Other salmonella infections
		A03	Shigellosis
		A04	Other bacterial intestinal infections
		A05	Other bacterial foodborne intoxications, not elsewhere classified
		A06	Amoebiasis
		A07	Other protozoal intestinal diseases
		A08	Viral and other specified intestinal infections
		A09	Diarrhoea and gastroenteritis of presumed infectious origin
		J13	Pneumonia due to Streptococcus pneumoniae	0.1	0.2
		J14	Pneumonia due to Haemophilus influenzae
		J15	Bacterial pneumonia, not elsewhere classified
		J16	Pneumonia due to other infectious organisms, not elsewhere classified
		J43	Emphysema	0.2	0
		J44	Other chronic obstructive pulmonary disease
		J45	Asthma
		J43	Emphysema
		J44	Other chronic obstructive pulmonary disease
		E10	Insulin-dependent diabetes mellitus	0.1	0.01
		E11	Non-insulin-dependent diabetes mellitus
		E12	Malnutrition-related diabetes mellitus
		E13	Other specified diabetes mellitus
		E14	Unspecified diabetes mellitus
		E15	Nondiabetic hypoglycaemic coma
		K70	Alcoholic liver disease	0.1	0
		K74	Fibrosis and cirrhosis of liver
		N18	Chronic renal failure	0.1	0.1
		K561	Intussusception	0.05	0
		K562	Volvulus
		K563	Gallstone ileus
		K564	Other impaction of intestine
		K565	Intestinal adhesions [bands] with obstruction
		K566	Other and unspecified intestinal obstruction
		F500	Anorexia nervosa	0.05	0
		F501	Atypical anorexia nervosa
	interm-56	ICD-10	Description	age 5-50	Under 5	age50+
		A00	Cholera	0.3	0.5	0.1
		A02	Other salmonella infections
		A03	Shigellosis
		A04	Other bacterial intestinal infections
		A05	Other bacterial foodborne intoxications, not elsewhere classified
		A06	Amoebiasis
		A07	Other protozoal intestinal diseases
		A08	Viral and other specified intestinal infections
		A09	Diarrhoea and gastroenteritis of presumed infectious origin
		A95	Yellow fever
		X00-X18	Burns	0.1	0.05	0.1
		X51	Travel and motion	0.1	0.05	0
		X53	Lack of food
		X54	Lack of water
		X57	Unspecified privation
		X50	Overexertion and strenuous or repetitive movements
		X30	Exposure to excessive natural heat
		V00-X39(ExcepW53-W99,X00-X18)	intentional and unintentional injuries	0.1	0.05	0.1
		E40	Kwashiorkor	0.1	0.2	0.1
		E41	Nutritional marasmus
		E42	Marasmic kwashiorkor
		E43	Unspecified severe protein-energy malnutrition
		F50.0	Anorexia nervosa	0.1	0	0.1
		F50.1	Atypical anorexia nervosa
			redistribute on all except injures	0.2	0.15	0.5
	interm-59	ICD-10	Description	both sex under 15	female 15-49 devloping	female 15-49 devloped	both sex 50 and over 50
		K25.1	Acute Gastric ulcer with perforation	0.05	0.05	0.05	0.1
		K25.2	Acute Gastric ulcer with both haemorrhage and perforation
		K25.5	Chronic or unspecified Gastric ulcer with perforation
		K25.6	Chronic or unspecified Gastric ulcer with both haemorrhage and perforation
		K26.1	Acute Duodenal ulcer with perforation
		K26.2	Acute Duodenal ulcer with both haemorrhage and perforation
		K26.5	Chronic or unspecified Duodenal ulcer with perforation
		K26.6	Chronic or unspecified Duodenal ulcer with both haemorrhage and perforation
		K27.1	Acute Peptic ulcer, site unspecified with perforation
		K27.2	Acute Peptic ulcer, site unspecified with both haemorrhage and perforation
		K27.5	Chronic or unspecified Peptic ulcer, site unspecified with perforation
		K27.6	Chronic or unspecified Peptic ulcer, site unspecified with both haemorrhage and perforation
		K28.1	Acute Gastrojejunal ulcer with perforation
		K28.2	Acute Gastrojejunal ulcer with both haemorrhage and perforation
		K28.4	Chronic or unspecified Gastrojejunal ulcer , site unspecified with haemorrhage
		K28.5	Chronic or unspecified Gastrojejunal ulcer , site unspecified with perforation
		K28.6	Chronic or unspecified Gastrojejunal ulcer , site unspecified with both haemorrhage and perforation
		K41.1	Bilateral femoral hernia, with gangrene	0.05		0.05	0.1
		K41.3	Unilateral or unspecified femoral hernia, with obstruction, without gangrene
		K41.4	Unilateral or unspecified femoral hernia, with gangrene
		K42.1	Umbilical hernia with gangrene
		K43.1	Ventral hernia with gangrene
		K56.1	Intussusception	0.15	0.1	0.15	0.19
		K56.2	Volvulus
		K56.3	Gallstone ileus
		K56.4	Other impaction of intestine
		K56.5	Intestinal adhesions [bands] with obstruction
		K56.6	Other and unspecified intestinal obstruction
		K57.0	Diverticular disease of small intestine with perforation and abscess	0.08	0.08	0.08	0.08
		K57.2	Diverticular disease of large intestine with perforation and abscess
		K57.4	Diverticular disease of both small and large intestine with perforation and abscess
		K57.8	Diverticular disease of intestine, part unspecified, with perforation and abscess
		K63.2	Fistula of intestine	0.02	0.02	0.02	0.02
		K35	Acute appendicitis	0.06	0.05	0.05	0.05
		K35.0	Acute appendicitis with generalized peritonitis
		K35.1	Acute appendicitis with peritoneal abscess
		K35.9	Acute appendicitis, unspecified
		K36	Other appendicitis
		K37	Unspecified appendicitis
		K38	Other diseases of appendix
		V00-V99	unintetional mecanical injuries	0.09	0.01	0.01	0.05
		K70.3	Alcoholic cirrhosis of liver	0.1	0.1	0.15	0.15
		K72.1	Chronic hepatic failure
		K74.1	Hepatic sclerosis
		K74.2	Hepatic fibrosis with hepatic sclerosis
		K74.3	Primary biliary cirrhosis
		K74.4	Secondary biliary cirrhosis
		K74.5	Biliary cirrhosis, unspecified
		K80.0	Calculus of gallbladder with acute cholecystitis
		K80.1	Calculus of gallbladder with other cholecystitis
		K80.3	Calculus of bile duct with cholangitis
		K80.4	Calculus of bile duct with cholecystitis
		K81.0	Acute cholecystitis
		K81.1	Chronic cholecystitis
		K81.8	Other cholecystitis
		K82.2	Perforation of gallbladder
		K82.3	Fistula of gallbladder
		K83.0	Cholangitis
		K83.1	Obstruction of bile duct
		K83.2	Perforation of bile duct
		K83.3	Fistula of bile duct
		K85	Acute pancreatitis
		K50	Crohn's disease [regional enteritis]	0.05	0.05	0.05	0.05
		K51	Ulcerative colitis
		N10	Acute tubulo-interstitial nephritis	0.1	0.01	0.05	0.05
		N11	Chronic tubulo-interstitial nephritis
		N12	Tubulo-interstitial nephritis, not specified as acute or chronic
		N15	Other renal tubulo-interstitial diseases
		N70	Salpingitis and oophoritis	0	0.1	0	0
		N73	Other female pelvic inflammatory diseases
		W20-W52	unintetional mecanical injuries	0.09	0.01	0.09	0.05
		X73-X79	Intentional self-harm	0.05	0.01	0.05	0
		X93-Y01	Assault	0.05	0.01	0.05	0
		Y60-Y69	misadventure during surgical and medical care	0.01	0.05	0.05	0.05
		V00-V99		0.05	0.1	0.1	0.06
		O03	Spontaneous abortion	0	0.25	0	0
		O04	Medical abortion
		O05	Other abortion
		O06	Unspecified abortion
		O07	Failed attempted abortion
		O23	Infections of genitourinary tract in pregnancy
		O85	Puerperal sepsis
		O86	Other puerperal infections
	interm-60	ICD-10	Description	male 1 month -9 year	Female 1 month -14 year	male 15-49	Female 15-49	50+	Under 1 month
		A01	Other salmonella infections	0.07	0.07	0.07	0.07	0.01	0
		A04	Other bacterial intestinal infections						0
		A20	Plague	0.01	0.01	0.005	0.005	0.01	0
		A21	Tularaemia						0
		A22	Anthrax						0
		A24	Glanders and melioidosis						0
		A25	Rat-bite fevers						0
		A26	Erysipeloid						0
		A27	Leptospirosis						0
		A28	Other zoonotic bacterial diseases, not elsewhere classified						0
		A32	Listeriosis	0.01	0.01	0.03		0.01	0
		A44	Bartonellosis						0
		A46	Erysipelas						0
		B20	Human immunodeficiency virus [HIV] disease resulting in infectious and parasitic diseases	0.1	0.1	0.1	0.1	0	0
		B21	Human immunodeficiency virus [HIV] disease resulting in malignant neoplasms						0
		B22	Human immunodeficiency virus [HIV] disease resulting in other specified diseases						0
		B23	Human immunodeficiency virus [HIV] disease resulting in other conditions						0
		B24	Unspecified human immunodeficiency virus [HIV] disease						0
		B25	Cytomegaloviral disease	0.01	0.01	0.01	0.01	0.01	0
		B37.7	Candidal septicaemia						0
		B38.7	Disseminated coccidioidomycosis						0
		B39.3	Disseminated histoplasmosis capsulati						0
		B40.7	Disseminated blastomycosis						0
		B41.7	Disseminated paracoccidioidomycosis						0
		B42.7	Disseminated sporotrichosis						0
		B44.7	Disseminated aspergillosis						0
		B45.7	Disseminated cryptococcosis						0
		B46.4	Disseminated mucormycosis						0
		D80	Immunodeficiency with predominantly antibody defects	0.001	0.001	0.001	0.001	0.0015	0
		D81	Combined immunodeficiencies						0
		D82	Immunodeficiency associated with other major defects						0
		D83	Common variable immunodeficiency						0
		D84	Other immunodeficiencies						0
		A87	Viral meningitis	0.01	0.01	0.01	0.01	0.001	0
		B01	Varicella [chickenpox]						0
		B05	Measles						0
		A39	Meningococcal infection	0.08	0.09	0.01	0.01	0.005	0
				0.08	0.09	0.03	0.03	0.005	0
		G03	Meningitis due to other and unspecified causes						0
		G04	Encephalitis, myelitis and encephalomyelitis						0
		H05.0	Acute inflammation of orbit	0.001	0.001	0.001	0.001	0.005	0
		H70	Mastoiditis and related conditions						0
		I30	Acute pericarditis	0.08	0.08	0.1	0.1	0.05	0
		I33	Acute and subacute endocarditis						0
		I80	Phlebitis and thrombophlebitis					0.06	0
		J12	Viral pneumonia, not elsewhere classified	0.1	0.1	0.25	0.235	0.47	0
		J13	Pneumonia due to Streptococcus pneumoniae						0
		J14	Pneumonia due to Haemophilus influenzae						0
		J15	Bacterial pneumonia, not elsewhere classified						0
		J16	Pneumonia due to other infectious organisms, not elsewhere classified						0
		K35	Acute appendicitis	0.05	0.06	0.065	0.04	0.05	0
		K61	Abscess of anal and rectal regions						0
		K63.0	Abscess of intestine						0
		K63.1	Perforation of intestine (nontraumatic)						0
		K63.2	Fistula of intestine						0
		K81	Cholecystitis						0
		L00	Staphylococcal scalded skin syndrome	0.01	0.02	0.01	0.01	0.015	0
		L01	Impetigo						0
		L02	Cutaneous abscess, furuncle and carbuncle						0
		L03	Cellulitis						0
		L04	Acute lymphadenitis						0
		L05	Pilonidal cyst						0
		L08	Other local infections of skin and subcutaneous tissue						0
		M00	Pyogenic arthritis	0.06	0.03	0.05	0.02	0.042	0
		N10	Acute tubulo-interstitial nephritis	0.06	0.04	0.05	0.05	0.055	0
		N11	Chronic tubulo-interstitial nephritis
		N41	Inflammatory diseases of Prostatitis
		N70	Salpingitis and oophoritis	0	0	0	0.1	0	0
		N72	Inflammatory disease of cervix uteri						0
		N73	Other female pelvic inflammatory diseases						0
		N10	Acute tubulo-interstitial nephritis						0
		N11	Chronic tubulo-interstitial nephritis						0
		N12	Tubulo-interstitial nephritis, not specified as acute or chronic						0
		O03	Spontaneous abortion	0	0	0	0.07	0	0
		O04	Medical abortion						0
		O05	Other abortion						0
		O06	Unspecified abortion						0
		O07	Failed attempted abortion						0
		O23	Infections of genitourinary tract in pregnancy						0
		O85	Puerperal sepsis						0
		O86	Other puerperal infections						0
		V00-W52,W85-X19	unintetional injuries	0.128	0.138	0.108	0.038	0.15	0
		X73-X79	Intentional self-harm	0.05	0.05	0.01	0.01	0	0
		X93-Y01	Assault	0.04	0.04	0.01	0.01	0	0
		Y60-Y69	misadventure during surgical and medical care	0.05	0.05	0.08	0.08	0.05	0
		P36	Bacterial sepsis of newborn	0	0	0	0	0	1
	interm-61	ICD-10	Description	under 15	over 15
		O86	Acute hepatitis A	0.05	0.05
		B16	Acute hepatitis B
		B17	Other acute viral hepatitis
		B18	Chronic viral hepatitis
		K76.0	Fatty (change of) liver, not elsewhere classified	0.5	0.5
		K73	Chronic hepatitis, not elsewhere classified
		K74	Fibrosis and cirrhosis of liver
		K80	Cholelithiasis
		K70.0	Alcoholic fatty liver	0.25	0.25
		K70.1	Alcoholic hepatitis
		B66.3	Fascioliasis	0.05	0.05
		B55.0	Visceral leishmaniasis
		D57	Sickle-cell disorders	0.05	0.05
		E83.0	Disorders of copper metabolism
		E84	Cystic fibrosis
		F11	Mental and behavioural disorders due to use of opioids	0	0.05
		G93.7	Reye's syndrome	0.1	0.05
		X40	Accidental poisoning by and exposure to nonopioid analgesics, antipyretics and antirheumatics
		X41	Accidental poisoning by and exposure to antiepileptic, sedative-hypnotic, antiparkinsonism and psychotropic drugs, not elsewhere classified
		X42	Accidental poisoning by and exposure to narcotics and psychodysleptics [hallucinogens], not elsewhere classified
		X46	Accidental poisoning by and exposure to organic solvents and halogenated hydrocarbons and their vapours
		Y40.4	Tetracyclines
	interm-63	ICD-10	Description	males, females 0-9,49+	females 15-49
		I80	Phlebitis and thrombophlebitis	0.87	0.85
		I33	Acute and subacute endocarditis	0.03	0.02
		I81	Portal vein thrombosis	0.03	0.02
		O00	Ectopic pregnancy	0	0.05
		O01	Hydatidiform mole
		O02	Other abnormal products of conception
		O03	Spontaneous abortion
		O04	Medical abortion
		O05	Other abortion
		O06	Unspecified abortion
		O07	Failed attempted abortion
		O43	Placental disorders
		O45	Premature separation of placenta [abruptio placentae]
		O64	Obstructed labour due to malposition and malpresentation of fetus
		O65	Obstructed labour due to maternal pelvic abnormality
		O66	Other obstructed labour
		O67	Labour and delivery complicated by intrapartum haemorrhage, not elsewhere classified
		O87	Venous complications in the puerperium
		O88	Obstetric embolism
		V00-W19	Transport accident and Fall	0.07	0.06
	interm-64	ICD-10	Description	under5	5_60 year	over 60
		J13	Pneumonia due to Streptococcus pneumoniae	0.3	0.1	0.1
		J14	Pneumonia due to Haemophilus influenzae
		J15	Bacterial pneumonia, not elsewhere classified
		J16	Pneumonia due to other infectious organisms, not elsewhere classified
		A15	Respiratory tuberculosis, bacteriologically and histologically confirmed			0
		A16	Respiratory tuberculosis, not confirmed bacteriologically or histologically
		J20	Acute bronchitis	0.02	0.02	0.02
		J21	Acute bronchiolitis
		J40	Bronchitis, not specified as acute or chronic
		J43	Emphysema
		J44	Other chronic obstructive pulmonary disease
		J45	Asthma
		J46	Status asthmaticus
		J47	Bronchiectasis
		J60	Coalworker's pneumoconiosis	0.01	0.01	0.01
		J61	Pneumoconiosis due to asbestos and other mineral fibres
		J62	Pneumoconiosis due to dust containing silica
		J63	Pneumoconiosis due to other inorganic dusts
		J65	Pneumoconiosis associated with tuberculosis
		J66	Airway disease due to specific organic dust
		J67	Hypersensitivity pneumonitis due to organic dust
		J68	Respiratory conditions due to inhalation of chemicals, gases, fumes and vapours
		J70	Respiratory conditions due to other external agents
		J92	Pleural plaque
		I42	Cardiomyopathy	0.4	0.7	0.7
		J41	Simple and mucopurulent chronic bronchitis
		J42	Unspecified chronic bronchitis
		J43	Emphysema
		J44	Other chronic obstructive pulmonary disease
		J47	Bronchiectasis
		I21	Acute myocardial infarction
		I22	Subsequent myocardial infarction
		I23	Certain current complications following acute myocardial infarction
		I24	Other acute ischaemic heart diseases
		I25	Chronic ischaemic heart disease
		I05	Rheumatic mitral valve diseases
		I06	Rheumatic aortic valve diseases
		I07	Rheumatic tricuspid valve diseases
		I08	Multiple valve diseases
		I09	Other rheumatic heart diseases
		I34	Nonrheumatic mitral valve disorders
		I35	Nonrheumatic aortic valve disorders
		I36	Nonrheumatic tricuspid valve disorders
		I37	Pulmonary valve disorders
		E84	Cystic fibrosis	0.01	0.01	0.01
		X40	Accidental poisoning by and exposure to nonopioid analgesics, antipyretics and antirheumatics	0.05	0.05	0.05
		X41	Accidental poisoning by and exposure to antiepileptic, sedative-hypnotic, antiparkinsonism and psychotropic drugs, not elsewhere classified
		X42	Accidental poisoning by and exposure to narcotics and psychodysleptics [hallucinogens], not elsewhere classified
		X90	Assault by unspecified chemical or noxious substance
		E10	Insulin-dependent diabetes mellitus	0.11	0.11	0.11
		E11	Non-insulin-dependent diabetes mellitus
		E12	Malnutrition-related diabetes mellitus
		E13	Other specified diabetes mellitus
		E14	Unspecified diabetes mellitus
		E15	Nondiabetic hypoglycaemic coma
		A37	Whooping cough	0.1	0	0
	interm-65	ICD-10	Description	All ages
		J40	Bronchitis, not specified as acute or chronic	0.35
		J42	Unspecified chronic bronchitis
		J43	Emphysema
		J44	Other chronic obstructive pulmonary disease
		A15	Respiratory tuberculosis, bacteriologically and histologically confirmed	0.05
		A16	Respiratory tuberculosis, not confirmed bacteriologically or histologically
		J45	Asthma	0.05
		J47	Bronchiectasis
		J60	Coalworker's pneumoconiosis	0.05
		J61	Pneumoconiosis due to asbestos and other mineral fibres
		J62	Pneumoconiosis due to dust containing silica
		J63	Pneumoconiosis due to other inorganic dusts
		J65	Pneumoconiosis associated with tuberculosis
		J66	Airway disease due to specific organic dust
		J67	Hypersensitivity pneumonitis due to organic dust
		J68	Respiratory conditions due to inhalation of chemicals, gases, fumes and vapours
		J70	Respiratory conditions due to other external agents
		J92	Pleural plaque
		I42	Cardiomyopathy	0.5
		J41	Simple and mucopurulent chronic bronchitis
		J42	Unspecified chronic bronchitis
		J43	Emphysema
		J44	Other chronic obstructive pulmonary disease
		J47	Bronchiectasis
		I21	Acute myocardial infarction
		I22	Subsequent myocardial infarction
		I23	Certain current complications following acute myocardial infarction
		I24	Other acute ischaemic heart diseases
		I25	Chronic ischaemic heart disease
		I05	Rheumatic mitral valve diseases
		I06	Rheumatic aortic valve diseases
		I07	Rheumatic tricuspid valve diseases
		I08	Multiple valve diseases
		I09	Other rheumatic heart diseases
		I34	Nonrheumatic mitral valve disorders
		I35	Nonrheumatic aortic valve disorders
		I36	Nonrheumatic tricuspid valve disorders
		I37	Pulmonary valve disorders
	interm-66	ICD-10	Description	under 60	over 60
		I42	Cardiomyopathy	0.5	0.6
		J41	Simple and mucopurulent chronic bronchitis
		J42	Unspecified chronic bronchitis
		J43	Emphysema
		J44	Other chronic obstructive pulmonary disease
		J47	Bronchiectasis
		I21	Acute myocardial infarction
		I22	Subsequent myocardial infarction
		I23	Certain current complications following acute myocardial infarction
		I24	Other acute ischaemic heart diseases
		I25	Chronic ischaemic heart disease
		I05	Rheumatic mitral valve diseases
		I06	Rheumatic aortic valve diseases
		I07	Rheumatic tricuspid valve diseases
		I08	Multiple valve diseases
		I09	Other rheumatic heart diseases
		I34	Nonrheumatic mitral valve disorders
		I35	Nonrheumatic aortic valve disorders
		I36	Nonrheumatic tricuspid valve disorders
		I37	Pulmonary valve disorders
		K70	Alcoholic liver disease	0.05	0.05
		K73	Chronic hepatitis, not elsewhere classified
		K74	Fibrosis and cirrhosis of liver
		J13	Pneumonia due to Streptococcus pneumoniae	0.2	0.2
		J14	Pneumonia due to Haemophilus influenzae
		J15	Bacterial pneumonia, not elsewhere classified
		J16	Pneumonia due to other infectious organisms, not elsewhere classified
		C33	Malignant neoplasm of trachea	0.02	0.02
		C34	Malignant neoplasm of bronchus and lung
		C37	Malignant neoplasm of thymus
		C38	Malignant neoplasm of heart, mediastinum and pleura
		C50	Malignant neoplasm of breast
		C82	Follicular [nodular] non-Hodgkin's lymphoma
		C83	Diffuse non-Hodgkin's lymphoma
		C84	Peripheral and cutaneous T-cell lymphomas
		C85	Other and unspecified types of non-Hodgkin's lymphoma
		C45	Mesothelioma
		A15	Respiratory tuberculosis, bacteriologically and histologically confirmed	0.1	0
		A16	Respiratory tuberculosis, not confirmed bacteriologically or histologically
		A18	Tuberculosis of other organs
		A19	Miliary tuberculosis
		L93	Lupus erythematosus	0.02	0.02
		M06	Other rheumatoid arthritis
		M05	Seropositive rheumatoid arthritis
		Y60	Unintentional cut, puncture, perforation or haemorrhage during surgical and medical care	0.01	0.01
		Y62	Failure of sterile precautions during surgical and medical care
		Y63	Failure in dosage during surgical and medical care
		V00-X40(ExcepW65-W70)	unintetional injuries	0.1	0.1
	interm-67	ICD-10	Description	all ages
		J13	Pneumonia due to Streptococcus pneumoniae	0.55
		J14	Pneumonia due to Haemophilus influenzae	0.15
		J15	Bacterial pneumonia, not elsewhere classified	0.2
		J16	Pneumonia due to other infectious organisms, not elsewhere classified	0.05
		Y60	Unintentional cut, puncture, perforation or haemorrhage during surgical and medical care	0.03
		Y62	Failure of sterile precautions during surgical and medical care
		Y63	Failure in dosage during surgical and medical care
		V00-X40(ExcepW65-W70)	unintetional injuries	0.02
	interm-70	ICD-10	Description	under 1	1_50	50+
		A52.1	Symptomatic neurosyphilis	0	0	0
		A81	Atypical virus infections of central nervous system
		B23.0	Acute HIV infection syndrome
		E51-E57	Deficiency of nutrient and vitamin elements	0	0.3	0.1
		E51.2	Wernicke's encephalopathy
		F10	Mental and behavioural disorders due to use of alcohol
		G04	Encephalitis, myelitis and encephalomyelitis	0	0.1	0.1
		G31	Other degenerative diseases of nervous system, not elsewhere classified
		G37	Other demyelinating diseases of central nervous system
		I60	Nontraumatic subarachnoid hemorrhage	0	0.1	0.49
		J09	Influenza due to identified avian influenza virus	0.05	0.1	0.01
		J10	Influenza due to other identified influenza virus
		J11	Influenza, virus not identified
		K73	Chronic hepatitis, not elsewhere classified	0	0.4	0.3
		P21	Birth asphyxia	0.95	0	0
		P57	Kernicterus
	interm-71	ICD-10	Description	all ages
		C70	Malignant neoplasm of meninges	0.01
		C71	Malignant neoplasm of brain
		C72.2	Olfactory nerve
		C72.3	Optic nerve
		C72.4	Acoustic nerve
		G03	Meningitis due to other and unspecified causes	0.04
		G04	Encephalitis, myelitis and encephalomyelitis
		I21	Acute myocardial infarction	0.78
		I22	Subsequent myocardial infarction
		I23	Certain current complications following acute myocardial infarction
		I63	Cerebral infarction
		I65	Occlusion and stenosis of precerebral arteries, not resulting in cerebral infarction
		I66	Occlusion and stenosis of cerebral arteries, not resulting in cerebral infarction
		I11	Hypertensive heart disease
		I12	Hypertensive renal disease
		I13	Hypertensive heart and renal disease
		E10	Insulin-dependent diabetes mellitus	0.05
		E11	Non-insulin-dependent diabetes mellitus
		E12	Malnutrition-related diabetes mellitus
		E13	Other specified diabetes mellitus
		E14	Unspecified diabetes mellitus
		E15	Nondiabetic hypoglycaemic coma
		X41	Accidental poisoning by and exposure to antiepileptic, sedative-hypnotic, antiparkinsonism and psychotropic drugs, not elsewhere classified	0.01
		X42	Accidental poisoning by and exposure to narcotics and psychodysleptics [hallucinogens], not elsewhere classified
		X60	Intentional self-poisoning by and exposure to nonopioid analgesics, antipyretics and antirheumatics
		X61	Intentional self-poisoning by and exposure to antiepileptic, sedative-hypnotic, antiparkinsonism and psychotropic drugs, not elsewhere classified
		X62	Intentional self-poisoning by and exposure to narcotics and psychodysleptics [hallucinogens], not elsewhere classified
		X90	Assault by unspecified chemical or noxious substance
		Y60-Y69	misadventure during surgical and medical care	0.01
		V00-X40(ExcepW65-W70)	unintetional injuries	0.1
	interm-72	ICD-10	Description	under 15	over 15
		I21	Acute myocardial infarction	0.89	0.89
		I22	Subsequent myocardial infarction
		I23	Certain current complications following acute myocardial infarction
		I24	Other acute ischaemic heart diseases
		I25	Chronic ischaemic heart disease
		I60	Subarachnoid haemorrhage
		I61	Intracerebral haemorrhage
		I63	Cerebral infarction
		I66	Occlusion and stenosis of cerebral arteries, not resulting in cerebral infarction
		F11	Mental and behavioural disorders due to use of opioids	0	0.1
		F12	Mental and behavioural disorders due to use of cannabinoids
		W65 -W74	Drowning and submersion	0.11	0.01
		W77-W84	Accidental threat to breathing
		W85-W87	Exposure to electric transmission lines
	interm-73	ICD-10	Description	all ages
		I21	Acute myocardial infarction	0.9
		I22	Subsequent myocardial infarction
		I23	Certain current complications following acute myocardial infarction
		I24	Other acute ischaemic heart diseases
		I25	Chronic ischaemic heart disease
		I40	Acute myocarditis	0.03
		I42	Cardiomyopathy
		B57	Chagas' disease	0.01
		E85	Amyloidosis	0.01
		Y84	Other medical procedures as the cause of abnormal reaction of the patient, or of later complication, without mention of misadventure at the time of the procedure	0.05
		Y84.0	Cardiac catheterization
		Y83	Surgical operation and other surgical procedures as the cause of abnormal reaction of the patient, or of later complication, without mention of misadventure at the time of the procedure
	interm-74			under 5	5+
		I21	Acute myocardial infarction	0	0.9
		I22	Subsequent myocardial infarction
		I23	Certain current complications following acute myocardial infarction
		I24	Other acute ischaemic heart diseases
		I25	Chronic ischaemic heart disease
		Q24	Other congenital malformations of heart	1	0
		Q24.6	Congenital heart block
		I40	Acute myocarditis	0	0.03
		I42	Cardiomyopathy
		B57	Chagas' disease		0.01
		E85	Amyloidosis		0.01
		Y84	Other medical procedures as the cause of abnormal reaction of the patient, or of later complication, without mention of misadventure at the time of the procedure		0.05
		Y84.0	Cardiac catheterization	0
		Y83	Surgical operation and other surgical procedures as the cause of abnormal reaction of the patient, or of later complication, without mention of misadventure at the time of the procedure
	interm-75			all ages
		I11	Hypertensive heart disease	0.05
		I12	Hypertensive renal disease
		I13	Hypertensive heart and renal disease
		I21	Acute myocardial infarction	0.48
		I23	Certain current complications following acute myocardial infarction
		I24	Other acute ischaemic heart diseases
		I42	Cardiomyopathy	0.02
		I30	Acute pericarditis
		I31	Other diseases of pericardium
		I42	Cardiomyopathy	0.42
		J41	Simple and mucopurulent chronic bronchitis
		J42	Unspecified chronic bronchitis
		J43	Emphysema
		J44	Other chronic obstructive pulmonary disease
		J47	Bronchiectasis
		I21	Acute myocardial infarction
		I22	Subsequent myocardial infarction
		I23	Certain current complications following acute myocardial infarction
		I24	Other acute ischaemic heart diseases
		I25	Chronic ischaemic heart disease
		I05	Rheumatic mitral valve diseases
		I06	Rheumatic aortic valve diseases
		I07	Rheumatic tricuspid valve diseases
		I08	Multiple valve diseases
		I09	Other rheumatic heart diseases
		I34	Nonrheumatic mitral valve disorders
		I35	Nonrheumatic aortic valve disorders
		I36	Nonrheumatic tricuspid valve disorders
		I37	Pulmonary valve disorders
		N02	Recurrent and persistent haematuria
		N03	Chronic nephritic syndrome
		N04	Nephrotic syndrome
		V01-Y08 (except X19-X29, X59)	intentional and unintentional injuries	0.03
	interm-79	ICD-10	Description	all ages
		I11	Hypertensive heart disease	0.05
		I12	Hypertensive renal disease
		I13	Hypertensive heart and renal disease
		I20-I25	ischaemic heart disease	0.4
		I63	Cerebral infarction	0.5
		I71	Aortic aneurysm and dissection	0.05
		I72	Other aneurysm
	interm-80	ICD-10	Description	all ages
		I11	Hypertensive heart disease	0.23
		I12	Hypertensive renal disease
		I13	Hypertensive heart and renal disease
		I21	Acute myocardial infarction	0.47
		I22	Subsequent myocardial infarction
		I23	Certain current complications following acute myocardial infarction
		I24	Other acute ischaemic heart diseases
		I25	Chronic ischaemic heart disease
		I60	Subarachnoid haemorrhage	0.2
		I61	Intracerebral haemorrhage
		I63	Cerebral infarction	0.09
		I71	Aortic aneurysm and dissection	0.01
		I72	Other aneurysm
	interm-105	ICD-10	Description	all ages
		C90.0	Multiple myeloma,	0.16
		M05	Seropositive rheumatoid arthritis	0.05
		M06	Other rheumatoid arthritis	0.05
		G30	Alzheimer's disease (Aβ 39-43)	0.05
		G20	Parkinson's disease (alpha-synuclein)	0.05
		K50	Crohn disease	0.05
		K51	ulcerative colitis	0.05
		A15-A19	tuberculosis	0.05
		J47	bronchiectasis	0.04
		C64	renal cell carcinoma.	0.05
		N18	Chronic renal failure	0.15
		E85.0	Familial mediterranean fever	0.05
		G30	Alzheimer's disease (Aβ 39-43)	0.05
		G20	Parkinson's disease (alpha-synuclein)	0.05
		G10	Huntington's disease (huntingtin protein)	0.05
		A81	Atypical virus infections of central nervous system	0.05
	interm-107	ICD-10	Description	5+	under 5
		A04	Other bacterial intestinal infections	0.1	0.85
		A05	Other bacterial foodborne intoxications, not elsewhere classified
		A08	Viral and other specified intestinal infections
		K56.1	Intussusception	0.3	0.1
		K56.2	Volvulus
		K56.3	Gallstone ileus
		K56.4	Other impaction of intestine
		K56.5	Intestinal adhesions [bands] with obstruction
		K56.6	Other and unspecified intestinal obstruction
		F50.0	Anorexia nervosa	0.1	0
		F50.1	Atypical anorexia nervosa
		E10	Insulin-dependent diabetes mellitus	0.5	0.05
		E11	Non-insulin-dependent diabetes mellitus
		E12	Malnutrition-related diabetes mellitus
		E13	Other specified diabetes mellitus
		E14	Unspecified diabetes mellitus
	interm-109	ICD-10	Description	all ages
		N18	Chronic renal failure	0.8
		N03	Chronic nephritic syndrome
		N04	Nephrotic syndrome
		N05	Unspecified nephritic syndrome
		Y54	Agents primarily affecting water-balance and mineral and uric acid metabolism	0.1
		Y54	Agents primarily affecting water-balance and mineral and uric acid metabolism	0.1
	interm-115	ICD-10	Description	all ages
		I60	Subarachnoid haemorrhage	0.94
		I61	Intracerebral haemorrhage
		I63	Cerebral infarction
		I65	Occlusion and stenosis of precerebral arteries, not resulting in cerebral infarction
		I66	Occlusion and stenosis of cerebral arteries, not resulting in cerebral infarction
		V01-V99	RTI	0.03
		W06-W19	Fall
		W20-W64	mechanical injuries
		Y36	Operations of war
		E10	Insulin-dependent diabetes mellitus	0.01
		E11	Non-insulin-dependent diabetes mellitus
		E12	Malnutrition-related diabetes mellitus
		E13	Other specified diabetes mellitus
		E14	Unspecified diabetes mellitus
		C70	Malignant neoplasm of meninges	0.01
		C71	Malignant neoplasm of brain
		G03	Meningitis due to other and unspecified causes
		G04	Encephalitis, myelitis and encephalomyelitis
	interm-118	ICD-10	Description	in under 5 years	in higher than 5
		Q03	Congenital hydrocephalus	0.25	0
		Q03.0	Malformations of aqueduct of Sylvius 10%	0.1
		Q03.1	Atresia of foramina of Magendie and Luschka	0.08
		Q03.8	Other congenital hydrocephalus	0.04
		Q03.9	Congenital hydrocephalus, unspecified	0.01
		Q05	Spina bifida	0.01
		Q07	Other congenital malformations of nervous system	0.01
		P05	Slow fetal growth and fetal malnutrition	0.1	0
		P07	Disorders related to short gestation and low birth weight, not elsewhere classified	0.1
		P11	Other birth injuries to central nervous system	0.1
		P12	Birth injury to scalp	0.05
		P37.1	Congenital toxoplasmosis	0.05
		G03	Meningitis due to other and unspecified causes	0.04	0.05
		G04	Encephalitis, myelitis and encephalomyelitis	0.01
		V01-V99	RTI	0.05	0.9
		W06-W19	Fall
		W20-W64	mechanical injuries
		X70-X84	suicide
		X91-Y04	Assault
		Y36	Operations of war
		C70	Malignant neoplasm of meninges	0	0.05
		C71	Malignant neoplasm of brain
	interm-119	ICD-10	Description	all ages
		E10	Insulin-dependent diabetes mellitus	0.02
		E11	Non-insulin-dependent diabetes mellitus
		E12	Malnutrition-related diabetes mellitus
		E13	Other specified diabetes mellitus
		E14	Unspecified diabetes mellitus
		N18	Chronic renal failure	0.02
		K70	Alcoholic liver disease	0.02
		K73	Chronic hepatitis, not elsewhere classified
		K74	Fibrosis and cirrhosis of liver
		K85	Acute pancreatitis
		X40-X49	Unintentional poisoning	0.94
		X60-X69	Intentional poisoning
		X85-X88	Intentional poisoning
		Y40-Y59	medication disorders
	interm-120	ICD-10	Description	under 50	over 50
		C70	Malignant neoplasm of meninges	0.01	0.01
		C71	Malignant neoplasm of brain
		C72.2	Olfactory nerve
		C72.3	Optic nerve
		C72.4	Acoustic nerve
		G03	Meningitis due to other and unspecified causes	0.05	0.05
		G04	Encephalitis, myelitis and encephalomyelitis
		I60	Subarachnoid haemorrhage	0.35	0.74
		I61	Intracerebral haemorrhage
		V01-V99	RTI	0.59	0.2
		W06-W19	Fall
		W20-W64	mechanical injuries
		X70-X84	suicide
		X91-Y04	Assault
		Y36	Operations of war
	interm-127	ICD-10	Description	all ages
		V01-V99	RTI	0.2
		W06-W19	Fall	0.05
		W20-W64	mechanical injuries	0.2
		X70-X84	suicide	0.05
		X91-Y04	Assault	0.3
		Y36	Operations of war	0.05
		J40	Bronchitis, not specified as acute or chronic	0.1
		J41	Simple and mucopurulent chronic bronchitis
		J42	Unspecified chronic bronchitis
		J43	Emphysema
		J44	Other chronic obstructive pulmonary disease
		A16	Respiratory tuberculosis, not confirmed bacteriologically or histologically	0.05
		J15	Bacterial pneumonia, not elsewhere classified
		J16	Pneumonia due to other infectious organisms, not elsewhere classified
		A37	Whooping cough
		J45	Asthma
		J46	Status asthmaticus
		C33	Malignant neoplasm of trachea
		C34	Malignant neoplasm of bronchus and lung
		J84	Other interstitial pulmonary diseases
		E84	Cystic fibrosis
		Q87.4	Marfan's syndrome
	interm-128	ICD-10	Description	all ages
		V01-V99	RTI	0.25
		W06-W19	Fall	0.05
		W20-W64	mechanical injuries	0.25
		X70-X84	suicide	0.05
		X91-Y04	Assault	0.35
		Y36	Operations of war	0.05
	interm-132	ICD-10	Description	30+	1_30	under1
		W75	Accidental suffocation and strangulation in bed	0	0	0
		W76	Other accidental hanging and strangulation
		W78	Inhalation of gastric contents	0.4	0.13	0.15
		W79	Inhalation and ingestion of food causing obstruction of respiratory tract
		W80	Inhalation and ingestion of other objects causing obstruction of respiratory tract
		V01-V99	RTI	0	0.25	0
		W06-W19	Fall
		W20-W64	mechanical injuries
		X70-X84	suicide
		X91-Y04	Assault
		Y36	Operations of war
		Y69	Unspecified misadventure during surgical and medical care	0	0.02	0
		Y83	Surgical operation and other surgical procedures as the cause of abnormal reaction of the patient, or of later complication, without mention of misadventure at the time of the procedure
		K73	Chronic hepatitis, not elsewhere classified	0.01	0	0
		K74	Fibrosis and cirrhosis of liver
		N18	Chronic renal failure
		I42	Cardiomyopathy
		J41	Simple and mucopurulent chronic bronchitis
		J42	Unspecified chronic bronchitis
		J43	Emphysema
		J44	Other chronic obstructive pulmonary disease
		J47	Bronchiectasis
		I21	Acute myocardial infarction
		I22	Subsequent myocardial infarction
		I23	Certain current complications following acute myocardial infarction
		I24	Other acute ischaemic heart diseases
		I25	Chronic ischaemic heart disease
		I05	Rheumatic mitral valve diseases
		I06	Rheumatic aortic valve diseases
		I07	Rheumatic tricuspid valve diseases
		I08	Multiple valve diseases
		I09	Other rheumatic heart diseases
		I34	Nonrheumatic mitral valve disorders
		I35	Nonrheumatic aortic valve disorders
		I36	Nonrheumatic tricuspid valve disorders
		I37	Pulmonary valve disorders
		C33	Malignant neoplasm of trachea	0.02	0	0
		C34	Malignant neoplasm of bronchus and lung
		M05	Seropositive rheumatoid arthritis	0	0	0
		M06	Other rheumatoid arthritis
		M32	Systemic lupus erythematosus
		A15	Respiratory tuberculosis, bacteriologically and histologically confirmed	0	0.05	0
		A16	Respiratory tuberculosis, not confirmed bacteriologically or histologically
		J61	Pneumoconiosis due to asbestos and other mineral fibres	0.05	0.05	0
		J40	Bronchitis, not specified as acute or chronic
		J41	Simple and mucopurulent chronic bronchitis
		J42	Unspecified chronic bronchitis
		J43	Emphysema
		J12	Viral pneumonia, not elsewhere classified	0.52	0.3	0
		J13	Pneumonia due to Streptococcus pneumoniae
		J14	Pneumonia due to Haemophilus influenzae
		J15	Bacterial pneumonia, not elsewhere classified
		J16	Pneumonia due to other infectious organisms, not elsewhere classified
		E84	Cystic fibrosis	0	0.2	0.05
		P22	Respiratory distress of newborn	0	0	0.8
		P23	Congenital pneumonia
	interm-140	ICD-10	Description	age under15 both sex	female age 15-49	male over 15 and female over 50
		E10.2		0.35	0.7001	0.7571
		E11.2
		E12.2
		E13.2
		E14.2
		I12
		I12.0
		I12.9
		I13
		I13.0
		I13.1
		I13.2
		I13.9
		N04
		N03
		N05
		N02
		N06
		N07
		N15.0
		N00		0.1	0.09	0.062
		N01
		N12
		N15
		N30
		N34
		N20
		N21
		N23
		N25
		N26
		N27
		N28
		N31
		N32
		N39
		N41
		A00		0.04	0.0001	0.0001
		A03
		A04
		A08
		A09
		K85
		F50.0
		X00-X18		0.01	0.001	0.001
		V01-V99		0.01	0.0001	0.0001
		W00-W19
		W20-W64
		X73-X82
		X93-Y04
		Y36
		X34
		X35
		X54
		X30
		I05-I08		0.04	0.015	0.015
		I11		0.005	0.04	0.04
		I11.0
		I11.9
		J43,J44		0	0.005	0.005
		J84
		J60-J65
		I21-I25		0	0.005	0.005
		I23
		I24
		I40-I43		0.05	0.01	0.01
		I80		0.006	0.006	0.006
		I82
		I33
		O00		0	0.01	0
		O01
		O02
		O03
		O04
		O05
		O06
		O07
		O43
		O45
		O64
		O65
		O66
		O67
		O87
		O88
		A01		0.05	0.008	0.001
		A02
		A04
		A20
		A21
		A22
		A24
		A27
		A32
		A44
		A39
		A87
		B01
		B05
		B20
		B21
		B22
		B23
		B24
		B25
		B37.7
		B38.7
		B39.3
		B40.7
		B41.7
		B42.7
		B44.7
		B45.7
		B46.4
		D80		0.03	0.002	0.002
		D81
		D82
		D83
		D84
		G03		0.04	0.004	0.004
		G04
		H05.0		0.01	0.002	0.002
		H70
		I30		0.01	0.002	0.002
		I33
		J12		0.05	0.009	0.009
		J13
		J14
		J15
		J16
		K35		0.001	0.001	0.001
		K61
		K81
		L00		0.01	0.002	0.002
		L02
		L03
		L04
		M00		0.01	0.002	0.002
		N41		0	0	0.004
		N70		0	0.004	0
		N72
		N73
		O23		0	0.01	0
		O85
		O86
		C16		0.01	0.012	0.012
		C17
		C18
		C22
		C23
		C24
		C25
		K80		0	0.012	0.012
		K73
		K74
		D86		0	0.008	0.005
		L93
		C81		0.002	0.002	0.0087
		C82
		C83
		C84
		C88
		C90
		C91
		C92
		C93
		C94
		C95
		Y40-Y58		0.002	0.002	0.002
		Q60		0.164	0.0357	0.03
		Q61
		Q62
		Q63
		Q64
	interm-143	ICD-10	Description	all ages
		J12	Viral pneumonia, not elsewhere classified	0.68
		J13	Pneumonia due to Streptococcus pneumoniae
		J14	Pneumonia due to Haemophilus influenzae
		J15	Bacterial pneumonia, not elsewhere classified
		J16	Pneumonia due to other infectious organisms, not elsewhere classified
		J20	Acute bronchitis	0.05
		J47	Bronchiectasis	0.05
		C33	Malignant neoplasm of trachea	0.1
		C34	Malignant neoplasm of bronchus and lung
		B44	Aspergillosis	0.05
		B38	Coccidioidomycosis
		A20.2	Pneumonic plague	0.02
		A15	Respiratory tuberculosis, bacteriologically and histologically confirmed	0.05
		A16	Respiratory tuberculosis, not confirmed bacteriologically or histologically
	interm-149	ICD-10	Description	male and female<15 and >50	female>15 and <50
		V01-V99	RTI	0.9	0.6
		W00-W19	Fall
		W20-W64	mechanical injuries
		X73-X82	suicide
		X93-Y04	Assault
		Y36	Operations of war
		X31	Exposure to excessive natural cold
		X34	Victim of earthquake
		X35	Victim of volcanic eruption
		O03	Spontaneous abortion	0	0.35
		O05	Other abortion
		O06	Unspecified abortion
		O07	Failed attempted abortion
		O45	Premature separation of placenta [abruptio placentae]
		O63	Long labour
		O64	Obstructed labour due to malposition and malpresentation of fetus
		O65	Obstructed labour due to maternal pelvic abnormality
		O66	Other obstructed labour
		O67	Labour and delivery complicated by intrapartum haemorrhage, not elsewhere classified
		O72	Postpartum haemorrhage
		O73	Retained placenta and membranes, without haemorrhage
		K25.1	Acute Gastric ulcer with perforation	0.1	0.05
		K26.1	Acute Duodenal ulcer with perforation
		K27.1	Acute Peptic ulcer, site unspecified with perforation
		K28.1	Acute Gastrojejunal ulcer with perforation
	interm-152	ICD-10	Description	under 15	under 15-60	over 60
		A15	Respiratory tuberculosis, bacteriologically and histologically confirmed	1	1	0
		A16	Respiratory tuberculosis, not confirmed bacteriologically or histologically
		A18	Tuberculosis of other organs
		A19	Miliary tuberculosis
		B20	Human immunodeficiency virus [HIV] disease resulting in infectious and parasitic diseases
		B21	Human immunodeficiency virus [HIV] disease resulting in malignant neoplasms
		B22	Human immunodeficiency virus [HIV] disease resulting in other specified diseases
		B23	Human immunodeficiency virus [HIV] disease resulting in other conditions
		B24	Unspecified human immunodeficiency virus [HIV] disease
		C00-C99	Neoplasms			1
		E40	Kwashiorkor
		E41	Nutritional marasmus
		E42	Marasmic kwashiorkor
		E43	Unspecified severe protein-energy malnutrition
		E44	Protein-energy malnutrition of moderate and mild degree
		E44.0	Moderate protein-energy malnutrition
		E44.1	Mild protein-energy malnutrition
		E45	Retarded development following protein-energy malnutrition
		E46	Unspecified protein-energy malnutrition
		F50.0	Anorexia nervosa	0
		F50.1	Atypical anorexia nervosa
		F11	Mental and behavioural disorders due to use of opioids
		F14	Mental and behavioural disorders due to use of cocaine
		F16	Mental and behavioural disorders due to use of hallucinogens
		F18	Mental and behavioural disorders due to use of volatile solvents
		F19	Mental and behavioural disorders due to multiple drug use and use of other psychoactive substances
	interm-187	ICD-10	Description	under 5 years	5_50	50+
				0	0.2	0.4
		I61	Intracerebral haemorrhage
		I63	Cerebral infarction
		G20	Parkinson's disease	0	0.01	0.01
		G21	Secondary parkinsonism
		G40	Epilepsy	0	0.02	0.02
		G41	Status epilepticus
		J43	Emphysema	0	0.1	0.2
		J44	Other chronic obstructive pulmonary disease
		W75	Accidental suffocation and strangulation in bed	0.01	0.01	0.01
		W78	Inhalation of gastric contents	0.99	0.66	0.36
		W79	Inhalation and ingestion of food causing obstruction of respiratory tract
		W80	Inhalation and ingestion of other objects causing obstruction of respiratory tract
	interm-194	ICD-10	Description	over 15	under15
		K74	Fibrosis and cirrhosis of liver	0.45	0.15
		K25	Gastric ulcer	0.15	0.65
		K28	Gastrojejunal ulcer
		K57	Diverticular disease of intestine
		C16	Malignant neoplasm of stomach	0.15	0.05
		C17	Malignant neoplasm of small intestine	0.05	0.05
		C18	Malignant neoplasm of colon	0.15	0.05
		C19	Malignant neoplasm of rectosigmoid junction	0.05	0.05
	interm-219	ICD-10	Description	all age
		V01-V99	RTI	0.58
		W06-W19	Fall	0.05
		W20-W64	mechanical injuries	0.1
		X70-X84	suicide	0.02
		X91-Y04	Assault	0.1
		Y36	Operations of war	0.1
		A17+	Tuberculosis of nervous system	0.02
		A18	Tuberculosis of other organs
		A19	Miliary tuberculosis
		C41.2	Vertebral column	0.03
		C70.1	Spinal meninges
		C72.0	Spinal cord
		C72.1	Cauda equina
