# Supplementary material for: Trends and inequalities in the burden of mortality in Scotland 2000–2015
Source: PLoS One. 2018 Aug 1;13(8):e0196906. doi: 10.1371/journal.pone.0196906 (PMC6070167; doi:10.1371/journal.pone.0196906)
Supplement: S3 File — Tables A-H. Ill-defined deaths by age, sex, time, SIMD and health board. (XLSX) [file pone.0196906.s003.xlsx]

## Sheet: Tables A B C
Contents
	Table A: Proportion of ill-defined deaths by calendar year, 2000-2015
	Table B: Proportion of ill-defined deaths by calendar year and sex, 2000-2015
	Table C: Proportion of ill-defined deaths by sex and age-group, 2000-2015
	Table A: Proportion of ill-defined deaths by calendar year, 2000-2015
	Year	Number of ill-defined deaths	Total number of deaths	Proportion of ill-defined deaths	Proportion of cause-specific deaths
	2000	5842	57825	0.101029	0.898971	0.10694
	2001	5759	57135	0.100796	0.899204	0.10694
	2002	6084	58048	0.10481	0.89519	0.10694
	2003	6195	58475	0.105943	0.894057	0.10694
	2004	5810	56161	0.103453	0.896547	0.10694
	2005	5810	55926	0.103887	0.896113	0.10694
	2006	5920	55316	0.107021	0.892979	0.10694
	2007	6025	55736	0.108099	0.891901	0.10694
	2008	5969	55638	0.107283	0.892717	0.10694
	2009	5510	53925	0.102179	0.897821	0.10694
	2010	5683	53966	0.105307	0.894693	0.10694
	2011	6027	53760	0.112109	0.887891	0.10694
	2012	6055	55020	0.110051	0.889949	0.10694
	2013	5975	54550	0.109533	0.890467	0.10694
	2014	6239	54308	0.114882	0.885118	0.10694
	2015	6622	57471	0.115223	0.884777	0.10694
	Go to top
	Table B: Proportion of ill-defined deaths by calendar year and sex, 2000-2015
	Year	Number of ill-defined deaths		Total number of deaths		Proportion of ill-defined deaths		Proportion of cause-specific deaths
		Male	Female	Male	Female	Male	Female	Male	Female	Male	Female
	2000	2504	3338	27494	30331	0.0910744	0.110052	0.908926	0.889948	0.0991395	0.1141
	2001	2465	3294	27230	29905	0.0905252	0.110149	0.909475	0.889851	0.0991395	0.1141
	2002	2610	3474	27707	30341	0.0942	0.114499	0.9058	0.885501	0.0991395	0.1141
	2003	2556	3639	27827	30648	0.0918532	0.118735	0.908147	0.881265	0.0991395	0.1141
	2004	2475	3335	26785	29376	0.0924025	0.113528	0.907598	0.886472	0.0991395	0.1141
	2005	2482	3328	26612	29314	0.0932662	0.113529	0.906734	0.886471	0.0991395	0.1141
	2006	2617	3303	26311	29005	0.0994641	0.113877	0.900536	0.886123	0.0991395	0.1141
	2007	2556	3469	26804	28932	0.0953589	0.119902	0.904641	0.880098	0.0991395	0.1141
	2008	2651	3318	26488	29150	0.100083	0.113825	0.899917	0.886175	0.0991395	0.1141
	2009	2426	3084	25862	28063	0.0938056	0.109896	0.906194	0.890104	0.0991395	0.1141
	2010	2481	3202	25960	28006	0.0955701	0.114333	0.90443	0.885667	0.0991395	0.1141
	2011	2850	3177	25947	27813	0.109839	0.114227	0.890161	0.885773	0.0991395	0.1141
	2012	2741	3314	26046	28974	0.105237	0.114378	0.894763	0.885622	0.0991395	0.1141
	2013	2790	3185	26286	28264	0.10614	0.112688	0.89386	0.887312	0.0991395	0.1141
	2014	3011	3228	26308	28000	0.114452	0.115286	0.885548	0.884714	0.0991395	0.1141
	2015	3170	3452	27862	29609	0.113775	0.116586	0.886225	0.883414	0.0991395	0.1141
	Go to top
	Table C: Proportion of ill-defined deaths by sex and age-group, 2000-2015
	Age-group	Number of ill-defined deaths		Total number of deaths		Proportion of ill-defined deaths		Proportion of cause-specific deaths
		Male	Female	Male	Female	Male	Female	Male	Female
	0-1	35	33	2229	1686	0.0157021	0.019573	0.984298	0.980427
	1-4	82	70	397	327	0.206549	0.214067	0.793451	0.785933
	5-9	47	26	277	173	0.169675	0.150289	0.830325	0.849711
	10-14	40	40	347	252	0.115274	0.15873	0.884726	0.84127
	15-19	270	108	1555	729	0.173633	0.148148	0.826367	0.851852
	20-24	495	158	2571	912	0.192532	0.173246	0.807468	0.826754
	25-29	651	207	3064	1127	0.212467	0.183673	0.787533	0.816327
	30-34	880	324	4097	1786	0.214791	0.181411	0.785209	0.818589
	35-39	1022	447	5593	2910	0.182728	0.153608	0.817272	0.846392
	40-44	1195	595	7975	4631	0.149843	0.128482	0.850157	0.871518
	45-49	1267	805	10853	7104	0.116742	0.113316	0.883258	0.886684
	50-54	1492	958	15618	10426	0.0955308	0.0918857	0.904469	0.908114
	55-59	1967	1345	22624	14782	0.0869431	0.090989	0.913057	0.909011
	60-64	2620	1870	32482	21501	0.0806601	0.0869727	0.91934	0.913027
	65-69	3400	2685	43267	31058	0.0785818	0.0864512	0.921418	0.913549
	70-74	4520	4001	56255	44724	0.0803484	0.0894598	0.919652	0.91054
	75-79	5586	6174	67066	64247	0.0832911	0.0960979	0.916709	0.903902
	80-84	6222	8567	67848	82317	0.091705	0.104073	0.908295	0.895927
	85-89	5899	10368	51095	84183	0.115452	0.12316	0.884548	0.87684
	90+	4695	14359	32316	90856	0.145284	0.158041	0.854716	0.841959

## Sheet: Table D
Contents
	Table D: Proportion of ill-defined deaths by calendar year and age-group, 2000-2015
	Age-group
		2000	2001	2002	2003	2004	2005	2006	2007	2008	2009	2010	2011	2012	2013	2014	2015
	0 years	0.025974	0.0104167	0.0186567	0.0113208	0.0111524	0.0316901	0.0201613	0.0149254	0.0158103	0.030303	0.0136986	0.0128205	0.00909091	0.0163934	0.0047619	0.0299401
	01-14	0.151079	0.143885	0.117241	0.143836	0.181102	0.18705	0.1	0.158333	0.192308	0.186275	0.229885	0.179775	0.27957	0.207317	0.148148	0.242857
	15-34	0.13252	0.141071	0.150255	0.127799	0.130859	0.153182	0.151429	0.165103	0.175373	0.139581	0.164609	0.366255	0.30778	0.287638	0.339189	0.320942
	35-54	0.073012	0.0812631	0.0840297	0.0883869	0.0986906	0.0878297	0.0971172	0.105967	0.100553	0.105162	0.114812	0.171689	0.165046	0.171108	0.187845	0.202079
	55-74	0.0792893	0.0816136	0.0820406	0.0865844	0.0828095	0.0800493	0.0820694	0.0849579	0.0846651	0.0806258	0.0838783	0.0833872	0.0835057	0.086439	0.0930401	0.0913642
	75 and over	0.116264	0.113154	0.11882	0.118061	0.114407	0.11692	0.12017	0.118607	0.117387	0.111319	0.112931	0.111481	0.111066	0.109033	0.112223	0.111881

## Sheet: Table E
Contents
	Table E: Proportion of ill-defined deaths by calendar year, sex and age group, 2000-2015
	Sex	Age Group
			2000	2001	2002	2003	2004	2005	2006	2007	2008	2009	2010	2011	2012	2013	2014	2015
	Male	0 years	0.017341	0.00636943	0.0181818	0.0136986	0.00625	0.03125	0.0135135	0.00680272	0.0211268	0.0215827	0.025	0.00735294	0.00740741	0.0206186	0.00892857	0.0326087
		01-14	0.091954	0.0963855	0.155844	0.13253	0.180556	0.228916	0.0701754	0.173913	0.172414	0.183673	0.173077	0.163265	0.240741	0.244898	0.148148	0.288889
		15-34	0.131547	0.138142	0.156322	0.132124	0.14071	0.163297	0.160305	0.17375	0.180412	0.133333	0.181409	0.391813	0.329489	0.303191	0.378323	0.334539
		35-54	0.0735237	0.0872928	0.083581	0.086077	0.0976274	0.0860849	0.0913225	0.108098	0.105814	0.103845	0.118033	0.195038	0.185185	0.180195	0.212199	0.210415
		55-74	0.0760563	0.0780122	0.0782123	0.0802913	0.0790175	0.0787154	0.0813161	0.0800208	0.0803234	0.0780685	0.0798938	0.0790942	0.0799819	0.0848457	0.09125	0.0917274
		75 and over	0.105828	0.0995935	0.105903	0.100138	0.0995958	0.101946	0.111737	0.0997642	0.10889	0.101029	0.0980651	0.102207	0.0988442	0.0994655	0.104647	0.104406
	Female	0 years	0.037037	0.0152672	0.0194175	0.00840336	0.0183486	0.0322581	0.03	0.0247934	0.00900901	0.0434783	0	0.0204082	0.0117647	0.0116279	0	0.0266667
		01-14	0.25	0.214286	0.0735294	0.15873	0.181818	0.125	0.132075	0.137255	0.217391	0.188679	0.314286	0.2	0.333333	0.151515	0.148148	0.16
		15-34	0.134969	0.149007	0.133117	0.116667	0.106164	0.130282	0.125	0.139098	0.162162	0.154362	0.127869	0.305556	0.258427	0.252964	0.262948	0.291339
		35-54	0.0721908	0.0709799	0.0847772	0.0921392	0.100451	0.090623	0.106717	0.102548	0.0919467	0.107209	0.109652	0.137803	0.134437	0.15661	0.149355	0.189633
		55-74	0.0838217	0.0866976	0.0874736	0.0952817	0.0881455	0.0818893	0.0830765	0.0917681	0.0906841	0.0841346	0.0892431	0.0893022	0.0882175	0.0885806	0.0955065	0.0908544
		75 and over	0.122847	0.121713	0.127043	0.1298	0.124039	0.126834	0.125749	0.131457	0.123012	0.118401	0.123422	0.118111	0.119493	0.115973	0.11779	0.117384

## Sheet: Table F
Contents
	Table F: Proportion of ill-defined deaths by calendar year and health board of residence, 2000-2015
	Health board of residence		Year
		All period	2000	2001	2002	2003	2004	2005	2006	2007	2008	2009	2010	2011	2012	2013	2014	2015
	Ayrshire & Arran	0.111202	0.101915	0.104373	0.115317	0.119063	0.100185	0.121049	0.120474	0.118059	0.110018	0.114532	0.106444	0.112024	0.107616	0.104719	0.113947	0.109277
	Borders	0.0977846	0.103825	0.0964912	0.111111	0.0980249	0.0959233	0.0946602	0.0895284	0.0883758	0.0897119	0.0797042	0.097561	0.100422	0.105221	0.0880134	0.113077	0.109212
	Dumfries & Galloway	0.100329	0.105896	0.0910663	0.104658	0.1072	0.0963003	0.108004	0.111787	0.095057	0.0951841	0.108646	0.0953678	0.101355	0.0927552	0.0986066	0.0990845	0.0947867
	Fife	0.0996599	0.0888305	0.0954839	0.0985172	0.105693	0.0899168	0.102578	0.0886713	0.0990441	0.0878274	0.0927409	0.0943654	0.112092	0.108249	0.104767	0.1145	0.11175
	Forth Valley	0.093748	0.0943953	0.0890526	0.0863959	0.0993094	0.0962764	0.0834741	0.100927	0.0903533	0.098778	0.0921526	0.0957485	0.0958169	0.0876306	0.108154	0.086669	0.0947437
	Grampian	0.103388	0.105778	0.100253	0.110191	0.110812	0.102415	0.0949765	0.105031	0.0987116	0.11012	0.0962515	0.0965624	0.102124	0.101342	0.106674	0.101008	0.110934
	Greater Glasgow & Clyde	0.113408	0.101781	0.103626	0.101239	0.105482	0.111052	0.109557	0.115794	0.117048	0.113071	0.108269	0.114994	0.122925	0.120412	0.11721	0.128979	0.128811
	Highland	0.10481	0.100029	0.0998549	0.111207	0.0934445	0.108346	0.105182	0.109532	0.1021	0.105093	0.102273	0.0908827	0.11124	0.109723	0.0998478	0.112646	0.115227
	Lanarkshire	0.115684	0.108692	0.11073	0.112314	0.106408	0.110833	0.101758	0.112617	0.115113	0.11815	0.111999	0.12194	0.124905	0.120801	0.119536	0.126721	0.128136
	Lothian	0.100548	0.0946364	0.0927939	0.102564	0.101102	0.10218	0.096418	0.0958035	0.102973	0.0995084	0.0915254	0.100163	0.102237	0.106071	0.105418	0.109255	0.106741
	Orkney	0.124492	0.116402	0.0960699	0.145631	0.131707	0.12093	0.154229	0.117391	0.0988142	0.136986	0.149038	0.117925	0.104762	0.125	0.135593	0.129353	0.12037
	Shetland	0.140565	0.114943	0.126697	0.150235	0.18018	0.156863	0.127273	0.122549	0.134615	0.127358	0.128205	0.15678	0.193966	0.161765	0.0954774	0.144144	0.114173
	Tayside	0.104086	0.102054	0.104614	0.0971489	0.104728	0.0922351	0.104853	0.0993393	0.111733	0.108066	0.0973672	0.102831	0.105432	0.108185	0.10646	0.110073	0.110573
	Western Isles	0.130891	0.123426	0.113314	0.113924	0.131387	0.125	0.145078	0.123167	0.158333	0.16763	0.126761	0.0991501	0.125683	0.0984456	0.198795	0.143678	0.108504

## Sheet: Tables G H
Contents
	Table G: Proportion of ill-defined deaths by and SIMD decile, 2000-2015
	SIMD decile	Male	Female
	1 - Most deprived	0.108131	0.115652
	2	0.104635	0.116733
	3	0.102621	0.111814
	4	0.0989968	0.115333
	5	0.0959658	0.112341
	6	0.0938589	0.113646
	7	0.0928952	0.113593
	8	0.0955746	0.11526
	9	0.0965351	0.111468
	10 - Least deprived	0.094511	0.114318
	Unknown	0.0908844	0.114396
Contents
	Table H: Proportion of ill-defined deaths by calendar year and SIMD decile, 2000-2015
	SIMD decile	Male
		2000	2001	2002	2003	2004	2005	2006	2007	2008	2009	2010	2011	2012	2013	2014	2015
	1 - Most deprived	0.0898581	0.0909091	0.0945765	0.0889244	0.0941112	0.102144	0.100087	0.104568	0.0979041	0.0928802	0.108874	0.134676	0.115827	0.124593	0.149868	0.146619
	2	0.0853022	0.0907979	0.0948095	0.0969496	0.0993677	0.0959488	0.104072	0.0941625	0.106252	0.0971429	0.0920502	0.121613	0.125243	0.111468	0.133525	0.129711
	3	0.0980574	0.0909091	0.0918122	0.0951643	0.0863218	0.0919319	0.104831	0.111354	0.101878	0.0996732	0.0972128	0.111037	0.108731	0.118391	0.120762	0.115126
	4	0.0843293	0.0993049	0.0996156	0.0858521	0.0982052	0.0881858	0.0924815	0.0990961	0.101231	0.0975955	0.100377	0.110131	0.103717	0.114979	0.105132	0.105974
	5	0.0890745	0.0924221	0.0952215	0.086926	0.0938887	0.0959344	0.100035	0.0853924	0.0945467	0.095558	0.0914037	0.10332	0.103676	0.096161	0.106141	0.105718
	6	0.089011	0.0862136	0.0900492	0.0941818	0.0819737	0.0921986	0.0972	0.0855469	0.095275	0.0859066	0.0970516	0.109055	0.100156	0.0890931	0.101393	0.106604
	7	0.0953934	0.0842491	0.0967087	0.0937129	0.0866337	0.0915435	0.0904075	0.0796762	0.0972222	0.0831547	0.0818182	0.106643	0.0948936	0.0997606	0.101077	0.102493
	8	0.100266	0.0961282	0.0798102	0.0830714	0.0937203	0.0933396	0.10286	0.104079	0.104717	0.089942	0.0869363	0.0879964	0.093619	0.102196	0.101476	0.109451
	9	0.085353	0.0882664	0.0948411	0.0997455	0.0899382	0.0924092	0.092881	0.084819	0.104201	0.0968246	0.0996271	0.106142	0.101754	0.0932425	0.104384	0.107728
	10 - Least deprived	0.0987654	0.0809859	0.103448	0.095815	0.103051	0.0839606	0.109036	0.0947059	0.0971524	0.0997596	0.0945559	0.0856495	0.0887507	0.0969163	0.0948617	0.0865034
	SIMD decile	Female
		2000	2001	2002	2003	2004	2005	2006	2007	2008	2009	2010	2011	2012	2013	2014	2015
	1 - Most deprived	0.105277	0.106389	0.11825	0.114153	0.116339	0.11392	0.111567	0.117578	0.11376	0.107035	0.118764	0.119905	0.129736	0.110276	0.123086	0.124892
	2	0.113135	0.109096	0.109731	0.119954	0.121865	0.114549	0.121094	0.130252	0.113131	0.107664	0.123502	0.120493	0.113828	0.111888	0.124191	0.113833
	3	0.100673	0.112071	0.115666	0.114451	0.104054	0.119364	0.127016	0.119745	0.114661	0.101409	0.11006	0.105362	0.105311	0.111484	0.109015	0.117068
	4	0.109123	0.103852	0.10815	0.118634	0.111356	0.106802	0.114968	0.129606	0.119784	0.109946	0.121967	0.116805	0.116074	0.116213	0.11992	0.122862
	5	0.110013	0.108029	0.119123	0.12315	0.116842	0.10267	0.113614	0.119453	0.10576	0.104921	0.113136	0.109628	0.0979435	0.122056	0.111111	0.11867
	6	0.11463	0.111506	0.115558	0.107486	0.112063	0.114569	0.11609	0.114433	0.1133	0.110954	0.10838	0.123897	0.112063	0.11634	0.11039	0.117748
	7	0.105988	0.121417	0.113621	0.127081	0.113968	0.119156	0.107973	0.110744	0.114921	0.103627	0.108307	0.118476	0.118732	0.109911	0.115948	0.105694
	8	0.107169	0.116237	0.111437	0.122871	0.11703	0.126057	0.104037	0.121319	0.120137	0.111769	0.119587	0.110365	0.115006	0.110932	0.112569	0.117
	9	0.115305	0.097561	0.122147	0.119869	0.108329	0.106616	0.0986842	0.117198	0.100996	0.122401	0.116573	0.108963	0.124836	0.112931	0.106495	0.102287
	10 - Least deprived	0.126214	0.115079	0.111421	0.122085	0.113217	0.109195	0.114914	0.113048	0.121318	0.130976	0.0967419	0.103792	0.109767	0.104944	0.116985	0.119305
