# Supplementary material for: Trends and inequalities in the burden of mortality in Scotland 2000–2015
Source: PLoS One. 2018 Aug 1;13(8):e0196906. doi: 10.1371/journal.pone.0196906 (PMC6070167; doi:10.1371/journal.pone.0196906)
Supplement: S4 File — Tables A-F. Ill-defined deaths by type. (XLSX) [file pone.0196906.s004.xlsx]

## Sheet: Table A
	Contents
	Table A: Ill-defined death (IDD) and corresponding YLL by IDD type for the period 2000-2015
		Deaths		YLL
	Type	%	Count	%	Count
	Malignant neoplasm of other and ill- defined sites	0.153133	14628	0.146981	180046
	Heart failure, cardiomegaly, other pulmonary heart diseases, disease of pulmonary vessels, unspecified, systolic (conges	0.108244	10340	0.0781354	95712.6
	Other specified respiratory disorders	0.0778016	7432	0.045314	55507.7
	Streptococcal, severe and other sepsis. Gas gangrene and gangrene not elsewhere classified.Toxic shock syndrome. Staphyl	0.0735096	7022	0.0657264	80512.1
	Pneumonitis due to solids and liquids	0.066904	6391	0.0495812	60734.9
	Other and unspecified bacterial and infectious diseases. Endocrine, nutritional and metabolic diseases. Mental and behav	0.058079	5548	0.0766321	93871.1
	Neoplasm and carcinoma of other and ill-defined digestive organs	0.0468778	4478	0.043173	52885.1
	Pulmonary embolism	0.0429102	4099	0.0404784	49584.3
	Acute and unspecified renal failure	0.0427532	4084	0.0269758	33044.2
	Senility	0.0384611	3674	0.0110592	13547.1
	Haematemesis, melaena and gastrointestinal haemorrhage, unspecified	0.0326093	3115	0.0202043	24749.4
	Accidental poisoning by and exposure to narcotics and psychodysleptics [hallucinogens], not elsewhere classified	0.0276263	2639	0.0885042	108414
	Other diseases of intestine	0.0216174	2065	0.017365	21271.4
	Atherosclerosis	0.0151583	1448	0.00814438	9976.52
	Hypertension, abnormal bood-preassure, epistaxis	0.0132426	1265	0.00787667	9648.59
	Malignant neoplasms of ill-defined, secondary and unspecified sites in adboment, pelvis or small intestine	0.0124365	1188	0.0100451	12304.9
	Poisoning by and exposure to narcotics and psychodysleptics [hallucinogens], not elsewhere classified, undetermined inte	0.0121225	1158	0.0381368	46716
	Exposure to unspecified factor	0.0108558	1037	0.0141541	17338.1
	Ill-defined causes in F07, G91, H26, N12, M19-M21, Y33, Y86-Y99	0.00953677	911	0.0118802	14552.7
	Complications and ill-defined descriptions of heart disease	0.00945302	903	0.00753233	9226.79
	Cardiac arrest. Hypotension. Nonspecific low blood-pressure reading. Syncope and collapse. Shock, not elsewhere classifi	0.00855273	817	0.0101208	12397.6
	Drowning and submersion, undetermined intent	0.00663701	634	0.0171193	20970.4
	Peritonitis	0.00633342	605	0.00643286	7879.98
	Malignant neoplasm of uterus, part unspecified	0.00632295	604	0.00737693	9036.43
	Other cardiac arrhythmias	0.00578906	553	0.00758106	9286.48
	Volume depletion. Hypo-osmolality and hyponatremia	0.00566344	541	0.00325513	3987.4
	Malignant neoplasm of other and ill-defined sites in the lip, oral cavity and pharynx	0.00540173	516	0.00717034	8783.36
	Cerebral palsy. Spastic hemiplegia, paraplegia, tetraplegia and other paralytic syndromes	0.00511908	489	0.0174405	21363.9
	Poisoning by and exposure to antiepileptic, sedative-hypnotic, antiparkinsonism and psychotropic drugs, not elsewhere cl	0.00510861	488	0.014196	17389.5
	Other bacterial diseases or bacterial infection, not elsewhere classified	0.00387333	370	0.00287045	3516.18
	Falling, jumping or pushed from a high place, undetermined intent	0.00354881	339	0.0102218	12521.3
	Other diseases of bronchus, not elsewhere classified	0.00341272	326	0.00363575	4453.64
	Pyothorax without fistula	0.00316148	302	0.00401266	4915.34
	Organ-limited amyloidosis	0.00303585	290	0.00334793	4101.07
	Malignant neoplasm of unspecified urinary organs	0.0028893	276	0.00278806	3415.26
	Obstructive and reflux uropathy. Hematuria	0.00279508	267	0.00197922	2424.46
	Malignant neoplasm of other and ill- defined sites: head, face and neck	0.00274274	262	0.0028355	3473.37
	Pleural effusion, not elsewhere classified, Other pleural conditions	0.00241822	231	0.00159224	1950.43
	Poisoning by and exposure to nonopioid analgesics, antipyretics and antirheumatics, undetermined intent	0.002324	222	0.00551651	6757.49
	Atrioventricular and left bundle-branch block. Other conduction disorders	0.00213557	204	0.00177905	2179.26
	Poisoning by and exposure to other and unspecified drugs, medicaments and biological substances, undetermined intent	0.00196807	188	0.00558364	6839.72
	Vesicointestinal, involving female genital tract or not elsewhere specifed fistulae	0.00191573	183	0.00141238	1730.11
	Anoxic brain damage, not elsewhere classified. Benign intracranial hypertension. Hypertensive encephalopathy	0.00182151	174	0.00311682	3817.97
	Pulmonary oedema	0.00179011	171	0.00177678	2176.48
	Paraplegia (paraparesis) and quadriplegia (quadriparesis)	0.00159121	152	0.00226489	2774.39
	Abscess of liver	0.00147605	141	0.00149365	1829.66
	Respiratory failure, not elsewhere classified, compensatory emphysema and acute respiratory distress syndrome	0.00145512	139	0.0017591	2154.82
	Female genital organ, unspecified	0.00140277	134	0.00124758	1528.23
	Hepatic failure, not elsewhere classified	0.00131903	126	0.00187899	2301.69
	Hyperosmolality and hypernatremia, amnestic disorder due to known physiological condition, delirium due to known physiol	0.00127715	122	0.000689517	844.63
	Flaccid hemiplegia	0.00123528	118	0.000777667	952.61
	Other disorders of brain	0.00115153	110	0.00199501	2443.8
	Motor- or nonmotor-vehicle accident, type of vehicle unspecified	0.00114106	109	0.00269555	3301.94
	Intracranial and intraspinal abscess and granuloma, Intracranial and intraspinal phlebitis and thrombophlebitis	0.00114106	109	0.00204997	2511.13
	Sequelae of other and unspecified infectious and parasitic diseases	0.00106778	102	0.00100884	1235.79
	Abscess of lung and mediastinum	0.00103638	99	0.00151671	1857.91
	Viral infection of unspecified site	0.000963099	92	0.0017658	2163.03
	Acidosis	0.000942162	90	0.00141705	1735.83
	Falling, lying or running before or into moving object, undetermined intent	0.000921225	88	0.00287109	3516.97
	Asphyxia and hypoxemia	0.000879351	84	0.000416904	510.69
	Acute nasopharyngitis, pharyngitis, tonsillitis, laryngitis and tracheitis, supraglottitis, epiglottitis, epiglottitis,	0.000806072	77	0.00147582	1807.82
	Malignant neoplasm of other and ill-defined sites in the respiratory system and intrathoracic organs	0.000806072	77	0.00100911	1236.12
	Pneumothorax	0.000722324	69	0.000625205	765.85
	Unspecified transport accident	0.000722324	69	0.00165378	2025.81
	Hydrocephalus	0.00068045	65	0.00115763	1418.05
	Other immunodeficiencies	0.000617639	59	0.00101901	1248.25
	Poisoning by and exposure to other gases and vapours, undetermined intent	0.000607171	58	0.00199946	2449.25
	Other and unspecified disorders of circulatory system	0.000586234	56	0.000381556	467.39
	Haemothorax	0.000586234	56	0.000828453	1014.82
	Contact with sharp object, undetermined intent	0.000575766	55	0.0014951	1831.43
	Pulmonary collapse	0.000565297	54	0.00050098	613.68
	Convulsions, not elsewhere classified	0.000471081	45	0.00135773	1663.16
	Accidental poisoning by and exposure to other and unspecified drugs, medicaments and biological substances	0.000418739	40	0.00105071	1287.07
	Encephalopathy, unspecified	0.000355928	34	0.000737054	902.86
	Hanging, strangulation and suffocation, undetermined intent	0.000355928	34	0.00107276	1314.09
	Sequelae of inflammatory diseases of central nervous system	0.000314054	30	0.000780721	956.35
	Poisoning by and exposure to other drugs acting on the autonomic nervous system, undetermined intent	0.000282649	27	0.000841498	1030.8
	Hypokalemia	0.000261712	25	0.000237486	290.91
	Excessive, frequent and irregular menstruation, other abnormal uterine and vaginal bleeding, pain associated with female	0.000261712	25	0.000212742	260.6
	Exposure to smoke, fire and flames, undetermined intent	0.000230306	22	0.000644765	789.81
	Other disorders of fluid, electrolyte and acid-base balance	0.000219838	21	0.000136797	167.57
	Haemorrhage, not elsewhere classified	0.000219838	21	0.000241069	295.3
	Hyperkalaemia	0.000219838	21	0.000210726	258.13
	Poisoning by and exposure to organic solvents and halogenated hydrocarbons and their vapours, undetermined intent	0.000198901	19	0.000658806	807.01
	Rifle, shotgun and larger firearm discharge, undetermined intent	0.000177964	17	0.000461306	565.08
	Chronic respiratory failure	0.000167495	16	0.000147409	180.57
	Cachexia , underweight	0.000157027	15	7.93578e-05	97.21
	Cardiogenic shock	0.00013609	13	0.0001258	154.1
	Cerebral oedema	0.00013609	13	0.000425484	521.2
	Amyloidosis	0.000125622	12	0.00015354	188.08
	Endocrine gland, unspecified	0.000115153	11	0.000162585	199.16
	Other mental disorders due to brain damage and dysfunction and to physical disease	0.000104685	10	8.58723e-05	105.19
	Abdominal and pelvic pain	7.32792e-05	7	2.40008e-05	29.4
	Kaposi's sarcoma	6.28108e-05	6	8.47539e-05	103.82
	Haemophilus influenzae infection, unspecified	5.23423e-05	5	6.1545e-05	75.39
	Fluid overload	5.23423e-05	5	5.07528e-05	62.17
	Poisoning by and exposure to other and unspecified chemicals and noxious substances, undetermined intent	5.23423e-05	5	6.99779e-05	85.72
	Other and unspecified firearm discharge, undetermined intent	5.23423e-05	5	0.000164161	201.09
	Haemorrhage from respiratory passages	5.23423e-05	5	0.000145858	178.67
	Male genital organ, unspecified	4.18739e-05	4	2.85398e-05	34.96
	Crashing of motor vehicle, undetermined intent	3.14054e-05	3	7.87619e-05	96.48
	Compression of brain	3.14054e-05	3	3.41644e-05	41.85
	Disorder of urinary system, unspecified	3.14054e-05	3	2.95847e-05	36.24
	Other inflammatory liver diseases	3.14054e-05	3	5.70305e-05	69.86
	Disease of blood and blood-forming organs, unspecified	2.09369e-05	2	3.32256e-05	40.7
	Obstetric death of unspecified cause	2.09369e-05	2	9.31705e-05	114.13
	Poisoning by and exposure to pesticides, undetermined intent	2.09369e-05	2	3.36256e-05	41.19
	Toxic encephalopathy	1.04685e-05	1	6.40838e-06	7.85
	Shock, unspecified	1.04685e-05	1	1.72251e-06	2.11
	Nausea and vomiting	1.04685e-05	1	2.26947e-06	2.78
	Abnormalities of breathing and cyanosis	1.04685e-05	1	1.40495e-05	17.21
	Hepatomegaly and splenomegaly, not elsewhere classified, unspecified jaundice	1.04685e-05	1	4.49811e-06	5.51
	Endocrine disorder, unspecified	1.04685e-05	1	3.91769e-05	47.99
	Condition originating in the perinatal period, unspecified	1.04685e-05	1	6.29001e-05	77.05

## Sheet: Table B
	Contents
	Table B1: Total IDD and corresponding YLL by year
		Year
		2000		2001		2002		2003		2004		2005		2006		2007		2008		2009		2010		2011		2012		2013		2014		2015
		deaths	YLL	deaths	YLL	deaths	YLL	deaths	YLL	deaths	YLL	deaths	YLL	deaths	YLL	deaths	YLL	deaths	YLL	deaths	YLL	deaths	YLL	deaths	YLL	deaths	YLL	deaths	YLL	deaths	YLL	deaths	YLL
	Total	5842	70525	5759	71024	6084	74108	6195	74287	5810	71404	5810	69993	5920	72213	6025	75197	5969	74629	5510	67793	5683	71177	6027	88556	6055	83334	5975	81789	6239	86442	6622	92488
	Table B2: Percentage of total IDD and corresponding YLL by type and year
		2000		2001		2002		2003		2004		2005		2006		2007		2008		2009		2010		2011		2012		2013		2014		2015
	Ill-defined death	%deaths	%YLL	%deaths	%YLL	%deaths	%YLL	%deaths	%YLL	%deaths	%YLL	%deaths	%YLL	%deaths	%YLL	%deaths	%YLL	%deaths	%YLL	%deaths	%YLL	%deaths	%YLL	%deaths	%YLL	%deaths	%YLL	%deaths	%YLL	%deaths	%YLL	%deaths	%YLL
	Abdominal and pelvic pain	0	0	0.000173641	4.22392e-05	0	0	0.000322841	0.000109576	0.000172117	4.9297e-05	0	0	0	0	0	0	0.000167532	0.000112557	0	0	0	0	0.00016592	2.54076e-05	0.000165153	4.90795e-05	0	0	0	0	0	0
	Abnormalities of breathing and cyanosis	0	0	0	0	0	0	0.000161421	0.00023167	0	0	0	0	0	0	0	0	0	0	0	0	0	0	0	0	0	0	0	0	0	0	0	0
	Abscess of liver	0.000684697	0.00113208	0.000868206	0.000748901	0.00131492	0.00109867	0.00112994	0.00133577	0.0010327	0.00117164	0.00137694	0.00130684	0.000844595	0.00111255	0.00215768	0.00219199	0.00217792	0.00223988	0.000725953	0.000883871	0.00158367	0.00171599	0.0016592	0.00173235	0.00115607	0.000694553	0.00251046	0.00202985	0.00208367	0.00192211	0.00211416	0.00219489
	Abscess of lung and mediastinum	0.00171174	0.0033296	0.00138913	0.00199637	0.00213675	0.00297768	0.000807103	0.00127479	0.00172117	0.00249426	0.000516351	0.000815936	0.00118243	0.0012448	0.000497925	0.000975841	0.00134026	0.00265339	0.00181488	0.00246856	0.000175963	0.000441713	0.00132736	0.00116423	0.000495458	0.000386396	0.000334728	0.000866249	0.000160282	4.19937e-05	0.00105708	0.00173926
	Accidental poisoning by and exposure to narcotics and psychodysleptics [hallucinogens], not elsewhere classified	0.00171174	0.00645119	0.00347283	0.0129452	0.00262985	0.00918754	0.00258273	0.0107914	0.00533563	0.0212916	0.00585198	0.0216237	0.00793919	0.0298284	0.00713693	0.0273915	0.0098844	0.0371748	0.0147005	0.0467322	0.0168925	0.0540027	0.0618882	0.177847	0.0627581	0.184627	0.0664435	0.195834	0.0790191	0.232466	0.0819994	0.230044
	Accidental poisoning by and exposure to other and unspecified drugs, medicaments and biological substances	0.000171174	0.000103935	0.000173641	0.000480682	0	0	0.000161421	0.000658665	0.000688468	0.00102137	0	0	0	0	0	0	0	0	0.000725953	0.00178323	0.000879817	0.00245682	0.0008296	0.00178937	0.000825764	0.00229282	0.00083682	0.00199219	0.000480846	0.00136439	0.000906071	0.00213618
	Acidosis	0.000342349	0.000542786	0.000694565	0.00067808	0.000821828	0.000496168	0.000484262	0.000464821	0.0010327	0.000867039	0.000516351	0.00198305	0.000675676	0.000769534	0.000497925	0.000518374	0.000335064	0.000154765	0.000544465	0.00090113	0.000703854	0.00110513	0.00033184	0.000547675	0.00115607	0.00179434	0.00167364	0.00285868	0.00208367	0.00281149	0.00286922	0.00493752
	Acquired haemolytic anaemia	0	0	0	0	0	0	0	0	0	0	0	0	0	0	0	0	0	0	0	0	0	0	0	0	0	0	0	0	0	0	0	0
	Acute and unspecified renal failure	0.0450188	0.0302924	0.0508769	0.0321163	0.045858	0.03159	0.0510089	0.0343276	0.0464716	0.0291071	0.0500861	0.0316915	0.0420608	0.0275947	0.0419917	0.0267453	0.0454012	0.0306889	0.0433757	0.0284578	0.0468063	0.0291331	0.039323	0.0204179	0.0346821	0.0207048	0.0361506	0.0227461	0.0341401	0.0201486	0.0329206	0.021695
	Acute nasopharyngitis, pharyngitis, tonsillitis, laryngitis and tracheitis, supraglottitis, epiglottitis, epiglottitis,	0.00136939	0.00199929	0.000694565	0.0010985	0.00180802	0.00399228	0.00145278	0.00267652	0.000860585	0.00133144	0.000688468	0.000797077	0.000675676	0.00182032	0.00149378	0.00269972	0.00134026	0.00261118	0.00108893	0.00218755	0.000175963	0.000286467	0.00016592	0.000806268	0.000165153	0.000273717	0.000334728	0.000328771	0.000160282	0.000292914	0.000453035	0.00106836
	Amyloidosis	0.000342349	0.000512159	0.000347283	0.000408876	0.000328731	0.000394155	0.000161421	0.000203132	0.000344234	0.000507395	0	0	0	0	0	0	0	0	0	0	0	0	0.00016592	0.000212633	0.000165153	7.61993e-05	0	0	0.000160282	0.000199094	0	0
	Anoxic brain damage, not elsewhere classified. Benign intracranial hypertension. Hypertensive encephalopathy	0.00239644	0.00438114	0.0020837	0.00390685	0.00279421	0.00330774	0.00225989	0.00330732	0.0020654	0.0039348	0.00223752	0.00403525	0.00202703	0.00426256	0.00182573	0.0032794	0.00234545	0.0038414	0.00235935	0.00473753	0.00281541	0.00561484	0.00066368	0.00110743	0.000660611	0.000986511	0.00083682	0.00195343	0.000641128	0.00119896	0.00135911	0.00185636
	Asphyxia and hypoxemia	0.000684697	0.000367388	0.000520924	0.000198806	0.00131492	0.000868867	0.000968523	0.000870951	0.000688468	0.000297883	0.000344234	8.6294e-05	0.00152027	0.00134409	0.00033195	7.85939e-05	0.00150779	0.000450361	0.000907441	0.000390603	0.00123174	0.000298971	0.00099552	0.000370273	0.00148637	0.000564835	0.000502092	0.000127278	0.000961693	0.000416697	0.000151012	3.92485e-05
	Assault by unspecified means	0	0	0	0	0	0	0	0	0	0	0	0	0	0	0	0	0	0	0	0	0	0	0	0	0	0	0	0	0	0	0	0
	Atherosclerosis	0.0208833	0.0117038	0.0246571	0.0139078	0.0241617	0.0128662	0.0225989	0.0135096	0.0215146	0.0111732	0.0185886	0.0109915	0.014527	0.0083113	0.0149378	0.0078699	0.0113922	0.00657345	0.0119782	0.00671149	0.00827028	0.00475249	0.00895968	0.00431365	0.00990917	0.00469076	0.00702929	0.00314674	0.0115403	0.00585864	0.0119299	0.00677507
	Atrioventricular and left bundle-branch block. Other conduction disorders	0.00154057	0.00155066	0.00260462	0.00170618	0.00197239	0.00133724	0.00161421	0.00145477	0.00154905	0.00109658	0.00223752	0.00274955	0.00287162	0.00334443	0.00149378	0.00135724	0.00234545	0.00133366	0.00217786	0.00126002	0.00158367	0.00101071	0.0024888	0.00254212	0.00231214	0.00155939	0.00334728	0.00309955	0.00192339	0.00124616	0.00211416	0.00166552
	Bacterial meningitis, not elsewhere classified	0	0	0	0	0	0	0	0	0	0	0	0	0	0	0	0	0	0	0	0	0	0	0	0	0	0	0	0	0	0	0	0
	Cachexia , underweight	0	0	0	0	0	0	0	0	0.000516351	0.000150132	0	0	0.000506757	0.000255496	0	0	0.000167532	4.71666e-05	0	0	0.000351927	0.000236451	0	0	0	0	0.000167364	4.30374e-05	0.000160282	0.000110479	0.000604047	0.00037432
	Cardiac arrest. Hypotension. Nonspecific low blood-pressure reading. Syncope and collapse. Shock, not elsewhere classifi	0.0104416	0.00964608	0.00816114	0.00833549	0.00657462	0.00549968	0.00484262	0.0045626	0.00550775	0.00517535	0.00688468	0.00565226	0.0113176	0.0131636	0.0127801	0.015914	0.0098844	0.010905	0.00998185	0.00998825	0.00967799	0.0142363	0.00796416	0.0103385	0.00759703	0.0111195	0.00903766	0.0127564	0.00881552	0.0125915	0.0077016	0.0106838
	Cardiogenic shock	0.000513523	0.000261751	0	0	0.000164366	0.000136962	0.000161421	0.000134075	0.000172117	0.000117641	0.000172117	0.000192733	0.000168919	0.000162853	0.000165975	0.000546035	0.000167532	0.000118453	0	0	0	0	0	0	0	0	0.000334728	0.000269228	0.000160282	0.000115222	0	0
	Cerebral oedema	0.000513523	0.00194073	0	0	0	0	0	0	0.000172117	0.000390875	0.000172117	0.000546195	0	0	0.000165975	0.000526619	0.000167532	0.000211848	0.000181488	0.000877824	0.000175963	0.00104499	0	0	0.000165153	0.000420476	0.000167364	0.000909409	0.000320564	0.000225239	0	0
	Cerebral palsy. Spastic hemiplegia, paraplegia, tetraplegia and other paralytic syndromes	0.00513523	0.0200187	0.00486196	0.0210461	0.00460224	0.0139092	0.00645682	0.0244091	0.00447504	0.0198147	0.00481928	0.023749	0.00456081	0.0162295	0.00348548	0.0107549	0.00552856	0.0191911	0.00526316	0.0190111	0.00510294	0.017227	0.00481168	0.0132613	0.00677126	0.0198291	0.00552301	0.0143762	0.00528931	0.0146429	0.0051344	0.0144866
	Chromosomal abnormality, unspecified	0	0	0	0	0	0	0	0	0	0	0	0	0	0	0	0	0	0	0	0	0	0	0	0	0	0	0	0	0	0	0	0
	Chronic respiratory failure	0	0	0	0	0	0	0.000322841	0.000387014	0.000172117	0.000182483	0.000344234	0.000308172	0	0	0.000165975	0.000327674	0.000167532	7.95937e-05	0.000544465	0.00047129	0.00052789	0.000340417	0.00016592	6.22204e-05	0	0	0	0	0.000160282	9.71754e-05	0.000151012	0.000178943
	Complications and ill-defined descriptions of heart disease	0.0059911	0.00576902	0.00642473	0.00734892	0.0100263	0.00925717	0.00677966	0.00602948	0.00757315	0.00714905	0.00722892	0.00678737	0.0089527	0.00842486	0.00813278	0.00663992	0.00854414	0.00584612	0.00689655	0.00470375	0.00791835	0.00659802	0.00730048	0.00498633	0.0109001	0.00689333	0.0158996	0.0112461	0.0150665	0.0104277	0.0161583	0.0109074
	Compression of brain	0.000171174	8.42255e-05	0	0	0	0	0.000161421	0.000153863	0	0	0	0	0	0	0	0	0	0	0	0	0	0	0	0	0	0	0	0	0	0	0.000151012	0.000264684
	Condition originating in the perinatal period, unspecified	0	0	0	0	0	0	0	0	0	0	0	0	0	0	0	0	0	0	0.000181488	0.00113655	0	0	0	0	0	0	0	0	0	0	0	0
	Congenital malformation, unspecified	0	0	0	0	0	0	0	0	0	0	0	0	0	0	0	0	0	0	0	0	0	0	0	0	0	0	0	0	0	0	0	0
	Contact with blunt object, undetermined intent	0	0	0	0	0	0	0	0	0	0	0	0	0	0	0	0	0	0	0	0	0	0	0	0	0	0	0	0	0	0	0	0
	Contact with sharp object, undetermined intent	0.000684697	0.00208564	0.000520924	0.00171294	0.000657462	0.00190438	0.000322841	0.00136687	0.000172117	0.000354602	0.000516351	0.000969236	0.00101351	0.00315749	0.000829876	0.00192708	0.000167532	0.000283938	0.000362976	0.00108021	0.00123174	0.00329908	0.00066368	0.00147974	0.000495458	0.000605154	0.000334728	0.000834949	0.000641128	0.00130632	0.000604047	0.00175169
	Convulsions, not elsewhere classified	0.000513523	0.0010972	0.000347283	0.00156651	0.000493097	0.00151252	0.000161421	0.00023167	0.000172117	0.000535405	0	0	0.000168919	0.000535641	0.000497925	0.00132572	0.000837661	0.00243444	0.000181488	0.000490318	0.00105578	0.00322912	0.00033184	0.000825126	0.000825764	0.00220558	0.000334728	0.000962594	0.00112197	0.00303268	0.000453035	0.00136353
	Crashing of motor vehicle, undetermined intent	0	0	0	0	0	0	0	0	0	0	0	0	0	0	0	0	0	0	0	0	0.000175963	0.000332128	0.00016592	0.000447174	0	0	0.000167364	0.00040641	0	0	0	0
	Disease of blood and blood-forming organs, unspecified	0.000171174	0.000395746	0	0	0.000164366	0.000172586	0	0	0	0	0	0	0	0	0	0	0	0	0	0	0	0	0	0	0	0	0	0	0	0	0	0
	Disease of digestive system, unspecified	0	0	0	0	0	0	0	0	0	0	0	0	0	0	0	0	0	0	0	0	0	0	0	0	0	0	0	0	0	0	0	0
	Disorder of urinary system, unspecified	0	0	0	0	0	0	0.000161421	0.000366822	0	0	0	0	0	0	0	0	0	0	0	0	0	0	0	0	0	0	0.000167364	7.22588e-05	0.000160282	3.5631e-05	0	0
	Drowning and submersion, undetermined intent	0.00958576	0.0268184	0.011634	0.0339793	0.0118343	0.0349655	0.00887813	0.0244417	0.00791738	0.0227843	0.00963855	0.0283216	0.00861486	0.0245082	0.00962656	0.0249414	0.00586363	0.0143278	0.00362976	0.00914966	0.00369523	0.00839438	0.00597312	0.0110586	0.00330306	0.00746633	0.00267782	0.00550671	0.00208367	0.00384468	0.00181214	0.00359994
	Eating disorders	0	0	0	0	0	0	0	0	0	0	0	0	0	0	0	0	0	0	0	0	0	0	0	0	0	0	0	0	0	0	0	0
	Encephalopathy, unspecified	0.000171174	0.000359022	0.000173641	0.000192892	0.000657462	0.00119879	0.000161421	0.000669434	0.000172117	0.000242144	0.000172117	0.000600201	0.000168919	0.000208967	0	0	0.000167532	0.000499671	0.000362976	0.000365821	0.00052789	0.000748412	0.0008296	0.00136772	0.000495458	0.000266277	0.000167364	0.000584306	0.000641128	0.00103446	0.000755059	0.00275712
	Endocrine disorder, unspecified	0	0	0	0	0.000164366	0.000647569	0	0	0	0	0	0	0	0	0	0	0	0	0	0	0	0	0	0	0	0	0	0	0	0	0	0
	Endocrine gland, unspecified	0.000513523	0.000493584	0.000347283	0.000357625	0	0	0	0	0	0	0.000172117	0.000600201	0	0	0	0	0	0	0	0	0	0	0.00016592	0.000230588	0.000165153	0.000100799	0.000167364	0.000341242	0.000160282	0.00019007	0.000151012	0.000257115
	Excessive, frequent and irregular menstruation, other abnormal uterine and vaginal bleeding, pain associated with female	0.000171174	0.000386388	0.000694565	0.00018008	0.000164366	4.04815e-05	0.000322841	0.000376784	0	0	0.000172117	4.28613e-05	0.000168919	4.15441e-05	0	0	0.000335064	0.000111083	0.000544465	0.000976949	0.000175963	0.000110288	0.00033184	0.000326572	0.000330306	0.000127559	0.000334728	0.000128501	0.000320564	0.000544298	0.000151012	4.42221e-05
	Exposure to smoke, fire and flames, undetermined intent	0.000342349	0.00171542	0	0	0.000328731	0.000627868	0.000322841	0.000885354	0.000172117	0.000698561	0.000172117	0.000173017	0.000337838	0.00105203	0.00033195	0.000947781	0	0	0.000544465	0.00155209	0.000351927	0.000909418	0.00049776	0.00103189	0.000165153	0.000388076	0	0	0	0	0.000151012	0.000579861
	Exposure to unspecified factor	0.010784	0.0152316	0.00850842	0.0125642	0.00756082	0.00670387	0.00871671	0.0128607	0.0111876	0.0149418	0.00963855	0.0119024	0.0097973	0.0109035	0.0111203	0.0137844	0.0130675	0.0153344	0.0123412	0.0163203	0.0102059	0.0140365	0.012444	0.0165481	0.0100743	0.0126113	0.0123849	0.0160236	0.0141048	0.0178482	0.0116279	0.0170383
	Falling, jumping or pushed from a high place, undetermined intent	0.00427936	0.0138964	0.00538288	0.0148686	0.0042735	0.0138177	0.00403551	0.0135759	0.00361446	0.0107596	0.00619621	0.0176067	0.00320946	0.00855489	0.00564315	0.0164821	0.00335064	0.00910946	0.00344828	0.0119771	0.00246349	0.00768657	0.00282064	0.00757768	0.00297275	0.0080386	0.0023431	0.00668326	0.00128226	0.00292833	0.00181214	0.00449044
	Falling, lying or running before or into moving object, undetermined intent	0.00102705	0.00368862	0.00121549	0.00321426	0.00115056	0.00461421	0.00145278	0.00374684	0.000860585	0.00271414	0.000688468	0.00274755	0.00101351	0.00353304	0.00116183	0.00330081	0.00150779	0.00558308	0.00108893	0.00299472	0.00052789	0.00165263	0.00066368	0.00196022	0.00115607	0.00336549	0.000334728	0.000865638	0.000641128	0.00205318	0.000302024	0.000855898
	Female genital organ, unspecified	0.000342349	0.000499823	0.00156277	0.00112891	0.000493097	0.000503455	0.000807103	0.000685992	0.000688468	0.00043471	0.0010327	0.000516764	0.000506757	0.000721482	0.000497925	0.000307859	0.00150779	0.00145855	0.00217786	0.00167983	0.0019356	0.00167933	0.00049776	0.000451691	0.00198183	0.0017797	0.00284519	0.00305235	0.0017631	0.00142293	0.00362428	0.003015
	Flaccid hemiplegia	0.00445053	0.00248664	0.0029519	0.00180094	0.00131492	0.00078642	0.00242131	0.00126322	0.00189329	0.00189569	0.0010327	0.000680065	0.00101351	0.000920893	0.000995851	0.000785274	0.000335064	0.000205952	0.000544465	0.000405944	0.000351927	0.000517299	0.00132736	0.000606621	0.000165153	0.000100799	0.000167364	6.73682e-05	0.000160282	0.000158488	0.000755059	0.000299067
	Fluid overload	0.000171174	0.000103935	0	0	0.000164366	7.4351e-05	0	0	0.000172117	0.000125763	0	0	0	0	0	0	0	0	0	0	0	0	0	0	0.000165153	5.29195e-05	0	0	0	0	0.000151012	0.000388592
	Haematemesis, melaena and gastrointestinal haemorrhage, unspecified	0.0335502	0.0234853	0.0380274	0.0265102	0.0328731	0.0214693	0.0326069	0.024127	0.0344234	0.0235004	0.0347676	0.0239412	0.0381757	0.0251078	0.033195	0.020526	0.0333389	0.0202953	0.0321234	0.0194312	0.0371283	0.0205149	0.0275427	0.0145161	0.0272502	0.0146924	0.0299582	0.0171682	0.0290111	0.0166486	0.0289943	0.0159075
	Haemophilus influenzae infection, unspecified	0	0	0.000347283	0.000480119	0	0	0	0	0	0	0	0	0	0	0	0	0	0	0.000181488	0.000338237	0	0	0.00016592	9.48551e-05	0.000165153	0.000119519	0	0	0	0	0	0
	Haemorrhage from respiratory passages	0	0	0.000347283	0.00100529	0	0	0	0	0	0	0	0	0	0	0.000165975	0.000687131	0.000167532	0.000542818	0	0	0	0	0	0	0	0	0.000167364	0.000184498	0	0	0	0
	Haemorrhage, not elsewhere classified	0.000171174	4.6083e-05	0.000347283	0.000734681	0.000328731	0.00051317	0.000322841	0.000345419	0	0	0.000172117	0.000142299	0.000168919	0.000260204	0.000165975	0.000127	0.000167532	0.000241193	0.000181488	0.000107534	0.000175963	0.000110288	0.00049776	0.000300148	0.000330306	0.000379676	0.000334728	0.000412401	0.000160282	0.000147961	0	0
	Haemothorax	0.000855871	0.00126608	0.000520924	0.00137742	0.00131492	0.00182909	0.000645682	0.00101768	0.000516351	0.000861998	0.000860585	0.00118126	0	0	0.000497925	0.000909748	0.000837661	0.00134331	0.000362976	0.000359183	0.000703854	0.00080475	0.00033184	0.000387551	0.000660611	0.000579835	0	0	0.000961693	0.00128399	0.000302024	0.000307068
	Hanging, strangulation and suffocation, undetermined intent	0.000171174	0.000816448	0	0	0.000328731	0.0010003	0.000161421	0.000695549	0.000516351	0.00115708	0	0	0.000168919	0.000919647	0.00033195	0.0010918	0.000335064	0.000927387	0	0	0.000175963	0.000355731	0.00116144	0.00360065	0.00214699	0.00506083	0.000167364	0.000788	0	0	0	0
	Heart failure, cardiomegaly, other pulmonary heart diseases, disease of pulmonary vessels, unspecified, systolic (conges	0.169634	0.117305	0.132315	0.0890304	0.130506	0.0940681	0.120904	0.0795447	0.116351	0.0844158	0.115835	0.0809986	0.100845	0.0743561	0.0982573	0.0674644	0.0968336	0.0746306	0.101452	0.0761503	0.0951962	0.075878	0.0806371	0.0527574	0.0979356	0.0726734	0.0937238	0.0700631	0.0945664	0.0755373	0.0904561	0.0754207
	Hepatic failure, not elsewhere classified	0.00119822	0.00284991	0.00138913	0.00254956	0.00197239	0.00292829	0.00258273	0.00340815	0.00137694	0.00146182	0.00120482	0.00167159	0.000844595	0.00146775	0.00116183	0.00144661	0.00117273	0.00240148	0.000362976	0.000498874	0.00140771	0.00245499	0.0016592	0.00229707	0.00132122	0.00125363	0.00150628	0.00127902	0.000641128	0.000901186	0.00120809	0.00146074
	Hepatomegaly and splenomegaly, not elsewhere classified, unspecified jaundice	0	0	0	0	0	0	0	0	0	0	0	0	0	0	0	0	0	0	0.000181488	8.12772e-05	0	0	0	0	0	0	0	0	0	0	0	0
	Hydrocephalus	0.000513523	0.00110713	0.000347283	0.000219644	0.000657462	0.00102567	0.000968523	0.00142287	0.000344234	0.000590724	0.000688468	0.00081865	0.000675676	0.00169154	0.0006639	0.000765193	0.00167532	0.00332391	0.000181488	0.000108124	0.000703854	0.0027919	0.0008296	0.00145365	0.000660611	0.00101651	0.00117155	0.00165816	0.000480846	0.000555982	0.000302024	0.000132558
	Hyperkalaemia	0.000684697	0.000612407	0.000520924	0.000755378	0.000164366	0.000113348	0.000161421	0.000150094	0.000172117	8.31887e-05	0.000172117	0.000223879	0	0	0	0	0.000167532	0.000362325	0.000181488	0.000100306	0	0	0.00033184	0.000181467	0.000165153	0.000114599	0.000167364	0.000249666	0.000160282	3.21604e-05	0.000453035	0.000405135
	Hyperosmolality and hypernatremia, amnestic disorder due to known physiological condition, delirium due to known physiol	0.000171174	0.000359022	0.000173641	0.000103204	0.000164366	4.74983e-05	0.000484262	0.000216728	0.000516351	0.000233601	0.000344234	0.00018116	0.000337838	0.000151774	0.00033195	0.000393368	0.000502597	0.000424768	0	0	0.00140771	0.000538092	0.00116144	0.00052893	0.00148637	0.000710153	0.00284519	0.00160791	0.00368649	0.00177692	0.00604047	0.00282557
	Hypertension, abnormal bood-preassure, epistaxis	0.00513523	0.00385495	0.00729293	0.00544196	0.00936884	0.00669037	0.00726392	0.00516311	0.00998279	0.00627487	0.0139415	0.00812021	0.0123311	0.00719598	0.0139419	0.00915825	0.0115597	0.00634632	0.0147005	0.00700725	0.0109097	0.00658889	0.0164261	0.00936874	0.017341	0.0089968	0.0152301	0.00842713	0.0211572	0.011245	0.0235578	0.0132753
	Hypokalemia	0.000171174	0.000143921	0.000520924	0.000797054	0.000164366	0.000243698	0.000322841	0.000183613	0.000172117	0.000109938	0	0	0.000337838	0.000426104	0.0006639	0.000599761	0.000335064	0.000205416	0.000362976	0.000309473	0.00052789	0.000384111	0.00016592	0.000107841	0.000165153	0.000235318	0.000167364	5.83205e-05	0.000160282	0.000128989	0	0
	Ill-defined causes in F07, G91, H26, N12, M19-M21, Y33, Y86-Y99	0.015748	0.0176294	0.013544	0.0191568	0.0133136	0.0172071	0.0121065	0.0137774	0.0120482	0.0161858	0.00774527	0.0101011	0.00861486	0.0126262	0.0102905	0.014327	0.00854414	0.0120382	0.00871143	0.0104795	0.00686257	0.00989022	0.00680272	0.00695649	0.00776218	0.00919935	0.00686192	0.00888233	0.00593044	0.00703365	0.00800362	0.00830792
	Intentional self-harm by unspecified means	0	0	0	0	0	0	0	0	0	0	0	0	0	0	0	0	0	0	0	0	0	0	0	0	0	0	0	0	0	0	0	0
	Interstitial emphysema	0	0	0	0	0	0	0	0	0	0	0	0	0	0	0	0	0	0	0	0	0	0	0	0	0	0	0	0	0	0	0	0
	Intracranial and intraspinal abscess and granuloma, Intracranial and intraspinal phlebitis and thrombophlebitis	0.000342349	0.000425239	0.000520924	0.000947989	0.000657462	0.000969801	0.000807103	0.00249318	0.00189329	0.00333609	0.00137694	0.00203862	0.00185811	0.00349746	0.000995851	0.00178558	0.00251298	0.00493789	0.000725953	0.0015748	0.00123174	0.00279302	0.0008296	0.000613396	0.00115607	0.00181474	0.00150628	0.00179828	0.000641128	0.00108755	0.00120809	0.00290082
	Kaposi's sarcoma	0.000171174	0.000587593	0.000173641	0.000275963	0	0	0	0	0.000172117	0.000169599	0	0	0	0	0	0	0	0	0.000181488	7.58194e-05	0	0	0	0	0	0	0.000167364	0.000109794	0	0	0.000151012	0.000178943
	Male genital organ, unspecified	0	0	0.000173641	0.000109681	0	0	0	0	0	0	0	0	0.000168919	4.26519e-05	0	0	0	0	0.000181488	0.000255042	0.000175963	9.5536e-05	0	0	0	0	0	0	0	0	0	0
	Malignant neoplasm of other and ill- defined sites	0.184355	0.196368	0.188922	0.190723	0.177844	0.185353	0.177078	0.188667	0.170568	0.174178	0.161962	0.173685	0.163176	0.158229	0.146556	0.145931	0.143575	0.138212	0.154628	0.154088	0.140243	0.134131	0.129086	0.1029	0.133609	0.114741	0.133222	0.118997	0.133194	0.116082	0.118242	0.0990074
	Malignant neoplasm of other and ill- defined sites: head, face and neck	0.00273879	0.00293059	0.00225734	0.00282946	0.00246548	0.00214053	0.00225989	0.00321956	0.00292599	0.00311313	0.0020654	0.00151343	0.00371622	0.00427253	0.0039834	0.00349311	0.00251298	0.00325329	0.00235935	0.00363446	0.00281541	0.0032544	0.0024888	0.00256639	0.00297275	0.00245902	0.00317992	0.00337256	0.00288508	0.00186658	0.00226518	0.00192793
	Malignant neoplasm of other and ill-defined sites in the lip, oral cavity and pharynx	0.00410818	0.00638639	0.00347283	0.0052447	0.00493097	0.00680399	0.00516546	0.00814063	0.00550775	0.00815964	0.0060241	0.00780875	0.00675676	0.00970788	0.00497925	0.00725351	0.00402077	0.00500837	0.00671506	0.00820944	0.00791835	0.0112863	0.00630496	0.00665081	0.00693642	0.00833656	0.00435146	0.00614945	0.00560987	0.00649583	0.00392631	0.00426035
	Malignant neoplasm of other and ill-defined sites in the respiratory system and intrathoracic organs	0.000513523	0.000594683	0.000173641	0.000170506	0.000328731	0.000408863	0.000645682	0.00110922	0.000860585	0.00112613	0.000688468	0.000961807	0.000844595	0.00116143	0.0013278	0.00228069	0.000837661	0.000960082	0.000362976	0.000283511	0.000879817	0.00132486	0.00049776	0.000757824	0.000990917	0.000882592	0.00133891	0.00159507	0.00144254	0.00149349	0.00105708	0.000874495
	Malignant neoplasm of unspecified urinary organs	0	0	0.00104185	0.000945314	0.000821828	0.00063367	0.00129136	0.00114354	0.000688468	0.000533164	0.000516351	0.000314887	0.000844595	0.000792384	0.00149378	0.00146549	0.00184285	0.00187353	0.0030853	0.00394748	0.00316734	0.00400282	0.0033184	0.00272166	0.00627581	0.00530179	0.00585774	0.00524286	0.00833467	0.00804427	0.00679553	0.00529076
	Malignant neoplasm of uterus, part unspecified	0.00445053	0.00457894	0.00486196	0.005195	0.00295858	0.00441639	0.00823245	0.00952648	0.00516351	0.00583609	0.00533563	0.00728727	0.00625	0.00715195	0.0073029	0.00937834	0.00720389	0.00882498	0.00526316	0.00658714	0.00897413	0.0105147	0.00613904	0.00634648	0.00759703	0.00744725	0.0065272	0.00749315	0.00769354	0.00857018	0.00694654	0.00833852
	Malignant neoplasms of ill-defined, secondary and unspecified sites in adboment, pelvis or small intestine	0.0174598	0.0170562	0.0163223	0.013976	0.0139711	0.0126722	0.0121065	0.0108683	0.0142857	0.0136852	0.011704	0.00968279	0.0113176	0.0103337	0.013112	0.0106732	0.0117273	0.010048	0.0117967	0.0101408	0.0130213	0.00979834	0.00929152	0.00530646	0.0110652	0.00728117	0.0103766	0.00740402	0.0110595	0.00751374	0.0108728	0.00748878
	Motor- or nonmotor-vehicle accident, type of vehicle unspecified	0.00136939	0.00280581	0.00225734	0.00681347	0.00262985	0.00684879	0.00129136	0.00305183	0.00240964	0.00612557	0.000344234	0.00108839	0.00185811	0.00461804	0.000829876	0.00254506	0.000167532	0.000518297	0.000362976	0.000623814	0.00105578	0.00190805	0.00215696	0.00520201	0.000330306	0.000658914	0.000334728	0.000352124	0.00080141	0.000705331	0.000151012	0.000273766
	Nausea and vomiting	0	0	0	0	0	0	0	0	0	0	0	0	0	0	0	0	0	0	0	0	0.000175963	3.90573e-05	0	0	0	0	0	0	0	0	0	0
	Neoplasm and carcinoma of other and ill-defined digestive organs	0.0448477	0.04435	0.0475777	0.0462981	0.0420776	0.0396046	0.0418079	0.0418678	0.0437177	0.0451453	0.0492255	0.0466148	0.0506757	0.050577	0.0471369	0.0439986	0.0484168	0.0451549	0.0519056	0.0479838	0.0600035	0.0576665	0.0487805	0.0409779	0.0464079	0.0391508	0.0453556	0.0433737	0.0415131	0.0329736	0.0425853	0.0320052
	Obstetric death of unspecified cause	0	0	0	0	0	0	0	0	0	0	0	0	0	0	0	0	0	0	0.000181488	0.000892427	0.000175963	0.00075347	0	0	0	0	0	0	0	0	0	0
	Obstructive and reflux uropathy. Hematuria	0.00239644	0.00184247	0.00347283	0.00294323	0.00328731	0.00231514	0.00274415	0.00175698	0.00275387	0.00277702	0.00172117	0.000916088	0.0035473	0.00263722	0.00182573	0.00132173	0.00284805	0.00213322	0.00272232	0.0015776	0.00299138	0.00255432	0.00149328	0.000818577	0.0031379	0.00209674	0.00334728	0.00232451	0.00192339	0.000982513	0.00437934	0.00282113
	Organ-limited amyloidosis	0.00136939	0.00158398	0.00191005	0.00227177	0.00230112	0.00323865	0.00242131	0.00328269	0.00258176	0.00414907	0.00223752	0.00297371	0.00236486	0.00272972	0.00248963	0.002719	0.00301558	0.00321256	0.00344828	0.00473444	0.0033433	0.00396502	0.00398208	0.0033337	0.00396367	0.00393836	0.00468619	0.00409344	0.00352621	0.00323039	0.00468137	0.0038683
	Other and unspecified bacterial and infectious diseases. Endocrine, nutritional and metabolic diseases. Mental and behav	0.0558028	0.0677415	0.0468831	0.0594962	0.0550625	0.068633	0.0521388	0.0649943	0.0533563	0.0687563	0.0468158	0.0560837	0.0532095	0.0769131	0.0562656	0.0757427	0.0599765	0.0845084	0.0571688	0.0842095	0.062291	0.0910968	0.0638792	0.078706	0.0592898	0.0802111	0.0592469	0.0714136	0.0642731	0.080174	0.0803383	0.107515
	Other and unspecified disorders of circulatory system	0.00188292	0.00117434	0.000347283	0.000426053	0.00131492	0.00098316	0.000968523	0.000671184	0.000344234	0.000156014	0.000688468	0.000490047	0.000168919	0.00018044	0.000497925	0.000348553	0.000837661	0.000576451	0.000725953	0.000484861	0.000703854	0.000535001	0.00016592	7.20447e-05	0.000495458	0.000173398	0.000167364	4.64608e-05	0.000160282	9.61342e-05	0	0
	Other and unspecified firearm discharge, undetermined intent	0.000171174	0.000680468	0	0	0	0	0.000161421	0.000595397	0	0	0	0	0	0	0.000165975	0.000418104	0	0	0	0	0.000175963	0.000608199	0.00016592	0.000385518	0	0	0	0	0	0	0	0
	Other bacterial diseases or bacterial infection, not elsewhere classified	0.000342349	0.00121503	0.000694565	0.0014971	0.000657462	0.00067793	0.000645682	0.000537782	0.000860585	0.00069646	0.00361446	0.00302315	0.00912162	0.00702219	0.00979253	0.00529718	0.0115597	0.00709094	0.00907441	0.00681711	0.00668661	0.00589176	0.00132736	0.000760308	0.00132122	0.00115103	0.00251046	0.00282359	0.0027248	0.0017384	0.00181214	0.00121162
	Other cardiac arrhythmias	0.00616227	0.00792272	0.00642473	0.00893486	0.0047666	0.00507584	0.00645682	0.0103772	0.00688468	0.00782772	0.00722892	0.0104536	0.00658784	0.0107595	0.00580913	0.00887247	0.00720389	0.00813463	0.00707804	0.00991774	0.00457505	0.00428071	0.00597312	0.0078566	0.00611065	0.00778385	0.00368201	0.00489844	0.00352621	0.00383345	0.00453035	0.00595528
	Other diseases of bronchus, not elsewhere classified	0.00479288	0.00488026	0.00347283	0.00325946	0.00279421	0.00490339	0.00387409	0.00360213	0.00344234	0.00367179	0.00292599	0.00324617	0.0035473	0.00381111	0.0033195	0.00351226	0.00385324	0.0049127	0.00381125	0.00386885	0.00263945	0.00276591	0.00365024	0.00257915	0.00346821	0.00399428	0.00267782	0.00301176	0.00256451	0.00287685	0.00377529	0.0036354
	Other diseases of intestine	0.0222527	0.0206537	0.0230943	0.0192218	0.0216963	0.0187649	0.0235674	0.0208082	0.020654	0.0164464	0.0237522	0.0198083	0.0228041	0.0199155	0.0207469	0.0180114	0.0219467	0.0190521	0.0266788	0.023042	0.0235791	0.0172452	0.0195786	0.0130224	0.0166804	0.0117962	0.0205858	0.0145103	0.0195544	0.0145917	0.0196315	0.0147494
	Other disorders of brain	0.00154057	0.00173598	0.00104185	0.00195244	0.00131492	0.00264263	0.000645682	0.00072503	0.000860585	0.000744217	0.000688468	0.0012174	0.00118243	0.00236815	0.000995851	0.0018671	0.00100519	0.00167964	0.00127042	0.00333753	0.00123174	0.00308848	0.00066368	0.00162801	0.000990917	0.00164878	0.00117155	0.00113218	0.00160282	0.00235847	0.00211416	0.0036087
	Other disorders of fluid, electrolyte and acid-base balance	0	0	0.000173641	0.000117003	0.000657462	0.000472149	0.000484262	0.000269631	0.000172117	0.000156154	0.000172117	0.000128298	0.000168919	7.11788e-05	0	0	0	0	0.000181488	6.50513e-05	0.000175963	7.74122e-05	0.00016592	0.000221328	0.000330306	0.000171838	0.000334728	0.000103803	0.000480846	0.000308185	0	0
	Other immunodeficiencies	0.000684697	0.00230273	0.000173641	0.000160931	0.000657462	0.000616533	0.000807103	0.0021868	0	0	0.000688468	0.0012957	0.000506757	0.000829635	0.00033195	0.000292699	0.000167532	0.000449691	0.000362976	0.000351513	0.000351927	0.00029279	0.0008296	0.00146822	0.000990917	0.00122891	0.00150628	0.00199965	0.000961693	0.00137307	0.000755059	0.00108955
	Other inflammatory liver diseases	0.000171174	0.000347111	0.000173641	0.000140234	0	0	0	0	0	0	0	0	0	0	0.000165975	0.000471031	0	0	0	0	0	0	0	0	0	0	0	0	0	0	0	0
	Other mental disorders due to brain damage and dysfunction and to physical disease	0.000171174	0.000277916	0	0	0	0	0.000161421	7.95567e-05	0.000172117	0.000102655	0	0	0.000168919	0.000108707	0	0	0.000167532	0.000144448	0	0	0.000175963	0.000148081	0	0	0.000165153	3.20397e-05	0	0	0	0	0.000453035	0.000438004
	Other nontraumatic intracranial haemorrhage	0	0	0	0	0	0	0	0	0	0	0	0	0	0	0	0	0	0	0	0	0	0	0	0	0	0	0	0	0	0	0	0
	Other specified disorders of thyroid	0	0	0	0	0	0	0	0	0	0	0	0	0	0	0	0	0	0	0	0	0	0	0	0	0	0	0	0	0	0	0	0
	Other specified respiratory disorders	0.0773708	0.0500959	0.0704984	0.0439645	0.0859632	0.0596175	0.083293	0.0562621	0.0884682	0.0595504	0.083821	0.0500234	0.0777027	0.049156	0.0765145	0.0438204	0.0732116	0.0444886	0.069147	0.0385517	0.0651065	0.0367004	0.0673635	0.0345353	0.0843931	0.0417777	0.0853556	0.0426526	0.0727681	0.0394758	0.0821504	0.0396771
	Pain in throat and chest and other symptoms and signs involving the circulatory and respiratory systems	0	0	0	0	0	0	0	0	0	0	0	0	0	0	0	0	0	0	0	0	0	0	0	0	0	0	0	0	0	0	0	0
	Paraplegia (paraparesis) and quadriplegia (quadriparesis)	0.00102705	0.00162751	0.00191005	0.0030615	0.00115056	0.00223687	0.00145278	0.00287925	0.00223752	0.00316677	0.00189329	0.00310858	0.00152027	0.00242825	0.000829876	0.00110683	0.000502597	0.000819386	0.00217786	0.00332602	0.00158367	0.0014891	0.00215696	0.0023768	0.00181668	0.00189298	0.00167364	0.00219124	0.00192339	0.00259678	0.00166113	0.00211585
	Peritonitis	0.0100993	0.00887033	0.00937663	0.0092625	0.00821828	0.00929886	0.0079096	0.00747806	0.00860585	0.00853021	0.00774527	0.00847882	0.00625	0.00633173	0.00713693	0.00789835	0.00653376	0.00675193	0.00471869	0.00469785	0.00563083	0.00698565	0.00514352	0.00427198	0.00346821	0.00432344	0.00351464	0.00365084	0.00336592	0.00342647	0.00407732	0.00481372
	Pleural effusion, not elsewhere classified, Other pleural conditions	0.00256761	0.00222531	0.00243098	0.0023302	0.00164366	0.00164935	0.00209847	0.00126954	0.00413081	0.00295628	0.00189329	0.000971951	0.00388514	0.00296223	0.00116183	0.000799636	0.00335064	0.00211057	0.0030853	0.00194623	0.00281541	0.00183907	0.00215696	0.00130968	0.00165153	0.000798952	0.0023431	0.00150802	0.00192339	0.000704406	0.00181214	0.000769292
	Pneumonia, organism unspecified	0	0	0	0	0	0	0	0	0	0	0	0	0	0	0	0	0	0	0	0	0	0	0	0	0	0	0	0	0	0	0	0
	Pneumonitis due to solids and liquids	0.0285861	0.0232522	0.0364647	0.0293378	0.0392834	0.0324711	0.0497175	0.0435885	0.0509466	0.0461821	0.0605852	0.0527261	0.0694257	0.0581675	0.0728631	0.058101	0.0819233	0.0611919	0.0751361	0.0573947	0.0775999	0.0579981	0.0854488	0.0535284	0.0837325	0.0554592	0.0810042	0.0529577	0.0836673	0.0547039	0.090154	0.0519171
	Pneumothorax	0.000684697	0.000798866	0.00121549	0.00140122	0.000493097	0.000548524	0.000807103	0.0015556	0.00120482	0.00063792	0.000860585	0.000661492	0.00101351	0.000807062	0.000497925	0.000517576	0.00100519	0.000900588	0.000362976	0.000525278	0.000703854	0.000468548	0.00099552	0.000346221	0.000330306	8.24392e-05	0.000167364	5.52639e-05	0.000480846	0.000297889	0.000755059	0.000656953
	Poisoning by and exposure to antiepileptic, sedative-hypnotic, antiparkinsonism and psychotropic drugs, not elsewhere cl	0.00393701	0.0122195	0.00468831	0.0124135	0.00295858	0.0103912	0.00484262	0.0146994	0.00533563	0.0161721	0.00292599	0.00987581	0.00726351	0.020824	0.00746888	0.0200792	0.00787402	0.0212035	0.00526316	0.0156389	0.00615872	0.014916	0.00813008	0.0197704	0.00561519	0.0151316	0.00435146	0.0114777	0.00352621	0.00914062	0.00181214	0.0051835
	Poisoning by and exposure to narcotics and psychodysleptics [hallucinogens], not elsewhere classified, undetermined inte	0.00581992	0.0217364	0.0104185	0.0372485	0.0105194	0.0392359	0.00742534	0.0264719	0.0111876	0.0361905	0.0104991	0.0351958	0.00743243	0.023169	0.0137759	0.0450033	0.0165857	0.0544157	0.0121597	0.040062	0.0131973	0.0399457	0.0300315	0.0853812	0.0175062	0.0482532	0.0132218	0.037337	0.00849495	0.0221512	0.00619148	0.0150035
	Poisoning by and exposure to nonopioid analgesics, antipyretics and antirheumatics, undetermined intent	0.00376583	0.0103234	0.00382011	0.0111521	0.00213675	0.00467628	0.00258273	0.00551499	0.00240964	0.00565921	0.00189329	0.0048999	0.00202703	0.00551913	0.00431535	0.00889162	0.00418831	0.0105539	0.00163339	0.00482692	0.00211156	0.00401996	0.0024888	0.00549211	0.000825764	0.00215002	0.00167364	0.0042195	0.00144254	0.00281705	0.000151012	0.000127152
	Poisoning by and exposure to organic solvents and halogenated hydrocarbons and their vapours, undetermined intent	0.000171174	0.000680468	0	0	0.000328731	0.00100772	0	0	0	0	0	0	0.000168919	0.000824234	0.000165975	0.000676094	0.000502597	0.00164239	0.000181488	0.000892279	0.000175963	0.000569141	0.00066368	0.00209991	0.000495458	0.00121823	0.000167364	0.000417414	0.000160282	0.000333057	0	0
	Poisoning by and exposure to other and unspecified chemicals and noxious substances, undetermined intent	0	0	0	0	0.000164366	0.000112134	0	0	0	0	0	0	0.000168919	0.000702095	0	0	0.000167532	8.50875e-05	0	0	0	0	0.00016592	0.000147138	0	0	0.000167364	8.96204e-05	0	0	0	0
	Poisoning by and exposure to other and unspecified drugs, medicaments and biological substances, undetermined intent	0.00308114	0.010385	0.00243098	0.0078603	0.00180802	0.0056836	0.00145278	0.0041037	0.00137694	0.00342222	0.0010327	0.00235737	0.00135135	0.0039183	0.00215768	0.00657968	0.00134026	0.00308191	0.00217786	0.00706817	0.00351927	0.012084	0.00282064	0.00643614	0.00165153	0.00469508	0.001841	0.00380612	0.0017631	0.00490898	0.00181214	0.00399816
	Poisoning by and exposure to other drugs acting on the autonomic nervous system, undetermined intent	0	0	0	0	0	0	0	0	0.000172117	0.000274495	0.000172117	0.000327603	0.000168919	0.000797369	0.00033195	0.00111813	0.000167532	0.000125688	0.000181488	0.000414942	0.000175963	0.000919253	0.0008296	0.00219104	0.00115607	0.00331629	0.000167364	0.000596165	0.000480846	0.00121076	0.000453035	0.00129596
	Poisoning by and exposure to other gases and vapours, undetermined intent	0.00102705	0.00374973	0.000694565	0.00202622	0.000821828	0.00251808	0.000322841	0.00125406	0.000172117	0.000861017	0.000860585	0.00294057	0.00152027	0.00533869	0.000995851	0.003916	0.000335064	0.00127162	0.000362976	0.00105867	0.000703854	0.00217639	0.00066368	0.00165048	0.000990917	0.00304545	0.000334728	0.00112851	0	0	0	0
	Poisoning by and exposure to pesticides, undetermined intent	0	0	0	0	0	0	0	0	0.000172117	0.00023178	0	0	0	0	0	0	0	0	0	0	0	0	0.00016592	0.000278241	0	0	0	0	0	0	0	0
	Pulmonary collapse	0.000513523	0.000596952	0.000694565	0.000464913	0.000657462	0.000760107	0	0	0.000860585	0.000485968	0.000516351	0.00055291	0.000337838	0.000530379	0.0006639	0.000556275	0.000502597	0.000533438	0.000362976	0.000192794	0.00105578	0.000917707	0.00066368	0.000397149	0.000495458	0.000332637	0.000334728	0.000341976	0.000480846	0.000742351	0.000906071	0.000599756
	Pulmonary embolism	0.0498117	0.0487355	0.0557388	0.05332	0.0603222	0.0562478	0.0615012	0.063957	0.051463	0.0499456	0.0555938	0.0593334	0.0445946	0.0415634	0.0428216	0.0406253	0.0370246	0.0345193	0.0353902	0.0364299	0.0394158	0.0386954	0.0328522	0.0280136	0.0287366	0.0241008	0.0306276	0.0277422	0.0302933	0.0275594	0.0318635	0.029459
	Pulmonary oedema	0.00290996	0.00496576	0.0029519	0.00416915	0.00262985	0.00246694	0.00193705	0.00192457	0.0020654	0.00246625	0.00223752	0.00299429	0.00185811	0.00197182	0.00248963	0.00194237	0.000670129	0.000425438	0.000907441	0.000884166	0.00105578	0.000730288	0.00116144	0.00094313	0.000660611	0.000988311	0.001841	0.00104635	0.00128226	0.000455915	0.00196315	0.00103473
	Pyothorax without fistula	0.0053064	0.00813598	0.00399375	0.00581859	0.00262985	0.00354874	0.00242131	0.00343009	0.00327022	0.00502774	0.00240964	0.00362292	0.0035473	0.00605463	0.0033195	0.0049074	0.00435584	0.00484597	0.00290381	0.00355068	0.00228752	0.00213734	0.00381616	0.00339197	0.00297275	0.00321645	0.00351464	0.0039054	0.00208367	0.00206463	0.00196315	0.00184749
	Respiratory failure, not elsewhere classified, compensatory emphysema and acute respiratory distress syndrome	0.00273879	0.00294832	0.0020837	0.00211069	0.00312295	0.0040634	0.00193705	0.00278798	0.000688468	0.000516358	0.00275387	0.00350591	0.00253378	0.00290587	0.00116183	0.00194237	0.000502597	0.000440177	0.00108893	0.00161138	0.00123174	0.00181153	0.00066368	0.000604249	0.000990917	0.00112595	0.000502092	0.000891681	0.000480846	0.000902921	0.000906071	0.000878279
	Rifle, shotgun and larger firearm discharge, undetermined intent	0.000171174	0.000359022	0.000173641	0.000583464	0.000328731	0.00128232	0.000322841	0.00131733	0.000344234	0.000685677	0.000172117	0.000423898	0.000168919	0.000350632	0.000165975	0.00057569	0	0	0	0	0.000351927	0.000686875	0.00016592	0.00045745	0.000330306	0.000712913	0.000167364	0.000114685	0	0	0	0
	Senility	0.0275591	0.00905225	0.0298663	0.00923434	0.0313938	0.00974065	0.0379338	0.011953	0.0339071	0.0104287	0.0356282	0.0109692	0.0351351	0.0108214	0.0366805	0.0107837	0.0388675	0.0112105	0.0430127	0.0127725	0.0436389	0.0123048	0.0444666	0.01098	0.049711	0.0127435	0.047364	0.0127677	0.0458407	0.0121853	0.0342797	0.00895255
	Sequelae of inflammatory diseases of central nervous system	0.000513523	0.000801418	0.000347283	0.00172012	0.000164366	0.000909889	0	0	0.000344234	0.000664109	0.000344234	0.000885657	0.000675676	0.000891397	0.00033195	0.00170074	0.000502597	0.00142545	0	0	0.00052789	0.000798849	0.00033184	0.000974861	0.000330306	0.000676434	0.000167364	0.000362761	0.000320564	0.000521045	0.000151012	0.00030177
	Sequelae of other and unspecified infectious and parasitic diseases	0.000684697	0.000772209	0.00104185	0.001084	0.00131492	0.00250594	0.00145278	0.000923585	0.0010327	0.000653886	0.000688468	0.000576341	0.00101351	0.000697109	0.00116183	0.00140631	0.000670129	0.000500073	0.00108893	0.00142906	0.000703854	0.000749676	0.00099552	0.000422895	0.00115607	0.000793073	0.00100418	0.000848154	0.00160282	0.00110109	0.00135911	0.00163535
	Shock, unspecified	0	0	0.000173641	2.97082e-05	0	0	0	0	0	0	0	0	0	0	0	0	0	0	0	0	0	0	0	0	0	0	0	0	0	0	0	0
	Streptococcal, severe and other sepsis. Gas gangrene and gangrene not elsewhere classified.Toxic shock syndrome. Staphyl	0.0410818	0.040307	0.0586907	0.0546406	0.0634451	0.0600172	0.0631154	0.0613242	0.0738382	0.0720486	0.0774527	0.0787863	0.0788851	0.0693921	0.0951037	0.0909811	0.0897973	0.0845235	0.0892922	0.0846705	0.0895654	0.0789748	0.0819645	0.0649033	0.0672172	0.0545664	0.0743096	0.0609183	0.0718064	0.0533626	0.0631229	0.0509757
	Stroke (I67, I69), not specified as haemorrhage or infarctions, other cv and sequele of cv	0	0	0	0	0	0	0	0	0	0	0	0	0	0	0	0	0	0	0	0	0	0	0	0	0	0	0	0	0	0	0	0
	Toxic encephalopathy	0	0	0	0	0	0	0	0	0	0	0	0	0	0	0	0	0	0	0	0	0	0	0.00016592	8.86443e-05	0	0	0	0	0	0	0	0
	Traffic and non-traffic accident of specified type but victim's mode of transport unknown	0	0	0	0	0	0	0	0	0	0	0	0	0	0	0	0	0	0	0	0	0	0	0	0	0	0	0	0	0	0	0	0
	Unspecified pneumoconiosis	0	0	0	0	0	0	0	0	0	0	0	0	0	0	0	0	0	0	0	0	0	0	0	0	0	0	0	0	0	0	0	0
	Unspecified transport accident	0.00119822	0.0031861	0.000694565	0.00197398	0.000986193	0.00289389	0.000484262	0.00127533	0.000860585	0.00154165	0.000860585	0.00207806	0.000506757	0.00146097	0.00116183	0.00311969	0.000167532	0.000388991	0.000725953	0.00187601	0.000351927	0.000778478	0.0008296	0.00189089	0.000660611	0.000767633	0.000334728	0.000684685	0.000641128	0.00111567	0.00105708	0.00173656
	Vesicointestinal, involving female genital tract or not elsewhere specifed fistulae	0.00154057	0.00117079	0.00121549	0.000750591	0.00115056	0.00102755	0.00225989	0.00266831	0.0020654	0.00164949	0.000860585	0.00114354	0.00219595	0.00166232	0.00248963	0.00243761	0.00100519	0.000784681	0.00362976	0.00257461	0.00246349	0.00138963	0.00265472	0.00158239	0.00231214	0.00137663	0.00150628	0.0010049	0.00192339	0.000873884	0.00151012	0.000801296
	Viral infection of unspecified site	0.00410818	0.00303283	0.000694565	0.00034256	0.000328731	0.001132	0.00112994	0.0015276	0.000688468	0.00207552	0.000516351	0.00221293	0.000675676	0.00154267	0.0006639	0.000173811	0.000670129	0.00130713	0.00145191	0.00271888	0.000703854	0.00273992	0.00033184	0.000111906	0.000990917	0.00286209	0.00133891	0.00251108	0.000641128	0.00276834	0.000604047	0.0014044
	Volume depletion. Hypo-osmolality and hyponatremia	0.00479288	0.00270854	0.0050356	0.00305544	0.00575279	0.00415637	0.0071025	0.00444346	0.00636833	0.00339813	0.00877797	0.00585899	0.00878378	0.00526986	0.00580913	0.0035451	0.00653376	0.00310121	0.00562613	0.0035166	0.00563083	0.0036461	0.00530944	0.00254087	0.00445912	0.00218878	0.00301255	0.00163554	0.00480846	0.00231567	0.00317125	0.00184554

## Sheet: Table C
	Contents
	Table C1: Total IDD and corresponding YLL by sex for the period 2000-2015
		Sex
		Male		Female
		deaths	YLL	deaths	YLL
	Total	42385	646486	53140	578472
	Table C2: Percentage of IDD and corresponding YLL by type and sex
		Sex
		Male		Female
	Ill-defined death	% deaths	% YLL	% deaths	% YLL
	Abdominal and pelvic pain	0	0	0.000131728	0
	Abnormalities of breathing and cyanosis	0	0	1.88182e-05	0
	Abscess of liver	0.00162793	0.00144166	0.00135491	0.00144166
	Abscess of lung and mediastinum	0.00125044	0.00156902	0.000865638	0.00156902
	Accidental poisoning by and exposure to narcotics and psychodysleptics [hallucinogens], not elsewhere classified	0.0467854	0.126153	0.0123447	0.126153
	Accidental poisoning by and exposure to other and unspecified drugs, medicaments and biological substances	0.000542645	0.00132025	0.00031991	0.00132025
	Acidosis	0.00101451	0.0013184	0.000884456	0.0013184
	Acquired haemolytic anaemia	0	0	0	0
	Acute and unspecified renal failure	0.0395423	0.0226547	0.0453143	0.0226547
	Acute nasopharyngitis, pharyngitis, tonsillitis, laryngitis and tracheitis, supraglottitis, epiglottitis, epiglottitis,	0.00101451	0.00188168	0.000639819	0.00188168
	Amyloidosis	0.000212339	0.000220577	5.64546e-05	0.000220577
	Anoxic brain damage, not elsewhere classified. Benign intracranial hypertension. Hypertensive encephalopathy	0.0020998	0.00288461	0.00159955	0.00288461
	Asphyxia and hypoxemia	0.000519052	0.000331144	0.00116673	0.000331144
	Assault by unspecified means	0	0	0	0
	Atherosclerosis	0.0121033	0.00635923	0.017595	0.00635923
	Atrioventricular and left bundle-branch block. Other conduction disorders	0.00214699	0.00176621	0.00212646	0.00176621
	Bacterial meningitis, not elsewhere classified	0	0	0	0
	Cachexia , underweight	9.4373e-05	3.0426e-05	0.000207	3.0426e-05
	Cardiac arrest. Hypotension. Nonspecific low blood-pressure reading. Syncope and collapse. Shock, not elsewhere classifi	0.00915418	0.0099992	0.00807301	0.0099992
	Cardiogenic shock	0.000117966	7.24997e-05	0.000150546	7.24997e-05
	Cerebral oedema	0.00014156	0.000411641	0.000131728	0.000411641
	Cerebral palsy. Spastic hemiplegia, paraplegia, tetraplegia and other paralytic syndromes	0.00639377	0.0174594	0.00410237	0.0174594
	Chromosomal abnormality, unspecified	0	0	0	0
	Chronic respiratory failure	0.000165153	0.000117574	0.000169364	0.000117574
	Complications and ill-defined descriptions of heart disease	0.0110652	0.00782177	0.00816711	0.00782177
	Compression of brain	2.35933e-05	3.78663e-05	3.76364e-05	3.78663e-05
	Condition originating in the perinatal period, unspecified	2.35933e-05	0.000119183	0	0.000119183
	Congenital malformation, unspecified	0	0	0	0
	Contact with blunt object, undetermined intent	0	0	0	0
	Contact with sharp object, undetermined intent	0.00101451	0.00221748	0.000225819	0.00221748
	Convulsions, not elsewhere classified	0.000660611	0.0016252	0.00031991	0.0016252
	Crashing of motor vehicle, undetermined intent	7.07798e-05	0.000149238	0	0.000149238
	Disease of blood and blood-forming organs, unspecified	2.35933e-05	4.31719e-05	1.88182e-05	4.31719e-05
	Disease of digestive system, unspecified	0	0	0	0
	Disorder of urinary system, unspecified	4.71865e-05	1.3906e-05	1.88182e-05	1.3906e-05
	Drowning and submersion, undetermined intent	0.0119146	0.0263951	0.00242755	0.0263951
	Eating disorders	0	0	0	0
	Encephalopathy, unspecified	0.000330306	0.000550561	0.000376364	0.000550561
	Endocrine disorder, unspecified	2.35933e-05	7.42321e-05	0	7.42321e-05
	Endocrine gland, unspecified	0.000117966	0.000117574	0.000112909	0.000117574
	Excessive, frequent and irregular menstruation, other abnormal uterine and vaginal bleeding, pain associated with female	0	0	0.000470455	0
	Exposure to smoke, fire and flames, undetermined intent	0.000401085	0.000976572	9.40911e-05	0.000976572
	Exposure to unspecified factor	0.0146514	0.017673	0.00782838	0.017673
	Falling, jumping or pushed from a high place, undetermined intent	0.00625221	0.0152859	0.00139255	0.0152859
	Falling, lying or running before or into moving object, undetermined intent	0.00181668	0.00472581	0.000207	0.00472581
	Female genital organ, unspecified	0	0	0.00252164	0
	Flaccid hemiplegia	0.00108529	0.000635575	0.00135491	0.000635575
	Fluid overload	2.35933e-05	5.55929e-05	7.52729e-05	5.55929e-05
	Haematemesis, melaena and gastrointestinal haemorrhage, unspecified	0.0292792	0.0174887	0.0352653	0.0174887
	Haemophilus influenzae infection, unspecified	4.71865e-05	4.9421e-05	5.64546e-05	4.9421e-05
	Haemorrhage from respiratory passages	7.07798e-05	0.000140204	3.76364e-05	0.000140204
	Haemorrhage, not elsewhere classified	9.4373e-05	6.58947e-05	0.00031991	6.58947e-05
	Haemothorax	0.000542645	0.000583323	0.000621001	0.000583323
	Hanging, strangulation and suffocation, undetermined intent	0.000613425	0.00151111	0.000150546	0.00151111
	Heart failure, cardiomegaly, other pulmonary heart diseases, disease of pulmonary vessels, unspecified, systolic (conges	0.097794	0.0731045	0.116579	0.0731045
	Hepatic failure, not elsewhere classified	0.00148637	0.00164871	0.00118555	0.00164871
	Hepatomegaly and splenomegaly, not elsewhere classified, unspecified jaundice	0	0	1.88182e-05	0
	Hydrocephalus	0.000684204	0.000914978	0.000677456	0.000914978
	Hyperkalaemia	0.000165153	0.000167892	0.000263455	0.000167892
	Hyperosmolality and hypernatremia, amnestic disorder due to known physiological condition, delirium due to known physiol	0.0014156	0.00063378	0.00116673	0.00063378
	Hypertension, abnormal bood-preassure, epistaxis	0.00905981	0.00607603	0.0165788	0.00607603
	Hypokalemia	0.00014156	8.88187e-05	0.000357546	8.88187e-05
	Ill-defined causes in F07, G91, H26, N12, M19-M21, Y33, Y86-Y99	0.0112068	0.0156276	0.00820474	0.0156276
	Intentional self-harm by unspecified means	0	0	0	0
	Interstitial emphysema	0	0	0	0
	Intracranial and intraspinal abscess and granuloma, Intracranial and intraspinal phlebitis and thrombophlebitis	0.00160434	0.00238755	0.000771547	0.00238755
	Kaposi's sarcoma	7.07798e-05	0.000120018	5.64546e-05	0.000120018
	Male genital organ, unspecified	9.4373e-05	5.4077e-05	0	5.4077e-05
	Malignant neoplasm of other and ill- defined sites	0.159372	0.129487	0.148156	0.129487
	Malignant neoplasm of other and ill- defined sites: head, face and neck	0.00391648	0.00367374	0.00180655	0.00367374
	Malignant neoplasm of other and ill-defined sites in the lip, oral cavity and pharynx	0.00865872	0.00950036	0.00280391	0.00950036
	Malignant neoplasm of other and ill-defined sites in the respiratory system and intrathoracic organs	0.001392	0.00139735	0.000338728	0.00139735
	Malignant neoplasm of unspecified urinary organs	0.00438834	0.00352999	0.00169364	0.00352999
	Malignant neoplasm of uterus, part unspecified	0	0	0.0113662	0
	Malignant neoplasms of ill-defined, secondary and unspecified sites in adboment, pelvis or small intestine	0.00825764	0.00609334	0.0157697	0.00609334
	Motor- or nonmotor-vehicle accident, type of vehicle unspecified	0.00200543	0.00398317	0.000451637	0.00398317
	Nausea and vomiting	0	0	1.88182e-05	0
	Neoplasm and carcinoma of other and ill-defined digestive organs	0.0500885	0.040598	0.0443169	0.040598
	Obstetric death of unspecified cause	0	0	3.76364e-05	0
	Obstructive and reflux uropathy. Hematuria	0.00304353	0.00180148	0.00259691	0.00180148
	Organ-limited amyloidosis	0.00398726	0.003687	0.002277	0.003687
	Other and unspecified bacterial and infectious diseases. Endocrine, nutritional and metabolic diseases. Mental and behav	0.0600684	0.080482	0.0564923	0.080482
	Other and unspecified disorders of circulatory system	0.000613425	0.000401556	0.000564546	0.000401556
	Other and unspecified firearm discharge, undetermined intent	0.000117966	0.000311051	0	0.000311051
	Other bacterial diseases or bacterial infection, not elsewhere classified	0.00339743	0.00225495	0.00425292	0.00225495
	Other cardiac arrhythmias	0.00646455	0.00821624	0.00525028	0.00821624
	Other diseases of bronchus, not elsewhere classified	0.00403445	0.00368673	0.00291682	0.00368673
	Other diseases of intestine	0.0164209	0.0117633	0.0257621	0.0117633
	Other disorders of brain	0.00117966	0.0014905	0.00112909	0.0014905
	Other disorders of fluid, electrolyte and acid-base balance	0.000117966	7.75578e-05	0.000301091	7.75578e-05
	Other immunodeficiencies	0.000707798	0.00102234	0.000545728	0.00102234
	Other inflammatory liver diseases	4.71865e-05	5.32726e-05	1.88182e-05	5.32726e-05
	Other mental disorders due to brain damage and dysfunction and to physical disease	9.4373e-05	5.9893e-05	0.000112909	5.9893e-05
	Other nontraumatic intracranial haemorrhage	0	0	0	0
	Other specified disorders of thyroid	0	0	0	0
	Other specified respiratory disorders	0.0662027	0.0353591	0.0870531	0.0353591
	Pain in throat and chest and other symptoms and signs involving the circulatory and respiratory systems	0	0	0	0
	Paraplegia (paraparesis) and quadriplegia (quadriparesis)	0.00250088	0.00304347	0.000865638	0.00304347
	Peritonitis	0.00615784	0.00577846	0.00647347	0.00577846
	Pleural effusion, not elsewhere classified, Other pleural conditions	0.00306712	0.00177326	0.00190064	0.00177326
	Pneumonia, organism unspecified	0	0	0	0
	Pneumonitis due to solids and liquids	0.0813967	0.0521864	0.0553444	0.0521864
	Pneumothorax	0.000990917	0.000764379	0.000508092	0.000764379
	Poisoning by and exposure to antiepileptic, sedative-hypnotic, antiparkinsonism and psychotropic drugs, not elsewhere cl	0.00625221	0.0145587	0.00419646	0.0145587
	Poisoning by and exposure to narcotics and psychodysleptics [hallucinogens], not elsewhere classified, undetermined inte	0.0190162	0.0510787	0.00662401	0.0510787
	Poisoning by and exposure to nonopioid analgesics, antipyretics and antirheumatics, undetermined intent	0.00252448	0.00469845	0.00216409	0.00469845
	Poisoning by and exposure to organic solvents and halogenated hydrocarbons and their vapours, undetermined intent	0.000424679	0.00114863	1.88182e-05	0.00114863
	Poisoning by and exposure to other and unspecified chemicals and noxious substances, undetermined intent	7.07798e-05	4.28316e-05	3.76364e-05	4.28316e-05
	Poisoning by and exposure to other and unspecified drugs, medicaments and biological substances, undetermined intent	0.00290197	0.00726873	0.00122318	0.00726873
	Poisoning by and exposure to other drugs acting on the autonomic nervous system, undetermined intent	0.000283119	0.000640772	0.000282273	0.000640772
	Poisoning by and exposure to other gases and vapours, undetermined intent	0.00113248	0.00314196	0.000188182	0.00314196
	Poisoning by and exposure to pesticides, undetermined intent	2.35933e-05	2.55999e-05	1.88182e-05	2.55999e-05
	Pulmonary collapse	0.000448272	0.000367804	0.000658638	0.000367804
	Pulmonary embolism	0.0382918	0.0329033	0.0465939	0.0329033
	Pulmonary oedema	0.00172231	0.00172709	0.00184419	0.00172709
	Pyothorax without fistula	0.00516692	0.00540403	0.00156191	0.00540403
	Respiratory failure, not elsewhere classified, compensatory emphysema and acute respiratory distress syndrome	0.00172231	0.00161238	0.001242	0.00161238
	Rifle, shotgun and larger firearm discharge, undetermined intent	0.000401085	0.00087408	0	0.00087408
	Senility	0.0146514	0.00364941	0.057452	0.00364941
	Sequelae of inflammatory diseases of central nervous system	0.000424679	0.000921381	0.000225819	0.000921381
	Sequelae of other and unspecified infectious and parasitic diseases	0.00094373	0.000755144	0.00116673	0.000755144
	Shock, unspecified	0	0	1.88182e-05	0
	Streptococcal, severe and other sepsis. Gas gangrene and gangrene not elsewhere classified.Toxic shock syndrome. Staphyl	0.0688923	0.0544049	0.0771923	0.0544049
	Stroke (I67, I69), not specified as haemorrhage or infarctions, other cv and sequele of cv	0	0	0	0
	Toxic encephalopathy	0	0	1.88182e-05	0
	Traffic and non-traffic accident of specified type but victim's mode of transport unknown	0	0	0	0
	Unspecified pneumoconiosis	0	0	0	0
	Unspecified transport accident	0.00108529	0.00206345	0.000432819	0.00206345
	Vesicointestinal, involving female genital tract or not elsewhere specifed fistulae	0.00125044	0.00076724	0.00244637	0.00076724
	Viral infection of unspecified site	0.000778577	0.00200161	0.00111027	0.00200161
	Volume depletion. Hypo-osmolality and hyponatremia	0.00405804	0.00229643	0.00694392	0.00229643

## Sheet: Table D
	Contents
	Table D1: Total IDD and corresponding YLL by SIMD decile for the period 2000-2015
		SIMD decile
		1 - Most deprived		2		3		4		5		6		7		8		9		10 - Least deprived		Unknown
		deaths	YLL	deaths	YLL	deaths	YLL	deaths	YLL	deaths	YLL	deaths	YLL	deaths	YLL	deaths	YLL	deaths	YLL	deaths	YLL	deaths	YLL
	Total	5842	213297	5759	173199	6084	155024	6195	132042	5810	119390	5810	105652	5920	92653.8	6025	84715.9	5969	72707.6	5510	64268	5683	12009
	Table D2: Percentage of total IDD and corresponding YLL by type and SIMD decile
		1 - Most deprived		2		3		4		5		6		7		8		9		10 - Least deprived		Unknown
	Ill-defined death	% deaths	% YLL	% deaths	% YLL	% deaths	% YLL	% deaths	% YLL	% deaths	% YLL	% deaths	% YLL	% deaths	% YLL	% deaths	% YLL	% deaths	% YLL	% deaths	% YLL	% deaths	% YLL
	Abdominal and pelvic pain	0	0	0	0	8.91266e-05	2.27061e-05	0.000189268	8.63363e-05	0	0	0.000109709	2.8395e-05	0	0	0.000123686	4.8279e-05	0.000289143	0.00010164	0	0	0	0
	Abnormalities of breathing and cyanosis	0	0	0	0	8.91266e-05	0.000111015	0	0	0	0	0	0	0	0	0	0	0	0	0	0	0	0
	Abscess of liver	0.00143449	0.00164836	0.00153833	0.00128448	0.000802139	0.000865156	0.00198732	0.0017964	0.00204939	0.00194749	0.00131651	0.00138085	0.00174703	0.00215663	0.00136054	0.00148178	0.00115657	0.00129106	0.00124494	0.00117492	0.00166389	0.000928467
	Abscess of lung and mediastinum	0.00143449	0.00209154	0.00128194	0.00189343	0.00106952	0.00173386	0.00113561	0.00160767	0.0013321	0.00190176	0.000548546	0.000728899	0.000698812	0.000621453	0.00111317	0.00194993	0.000433714	0.00038029	0.000778089	0.000568557	0.00166389	0.000979262
	Accidental poisoning by and exposure to narcotics and psychodysleptics [hallucinogens], not elsewhere classified	0.0695728	0.164391	0.0442697	0.123787	0.0311943	0.0947933	0.024321	0.0806667	0.0204939	0.068556	0.0159078	0.0577867	0.0116469	0.0452358	0.00902907	0.0357172	0.00910799	0.0370632	0.00622471	0.0248229	0.0332779	0.0637944
	Accidental poisoning by and exposure to other and unspecified drugs, medicaments and biological substances	0.000557858	0.00142838	0.000598239	0.00153754	0.000178253	0.000152621	0.000378537	0.00106648	0.000819756	0.00209993	0.000438837	0.000793167	0.000116469	0.000579793	0.000371058	0.00062869	0.000144571	0.000236701	0.000155618	0.00021317	0.00332779	0.0065967
	Acidosis	0.00191266	0.00257599	0.000854628	0.00134516	0.00124777	0.00166258	0.00066244	0.000881387	0.000717287	0.00137273	0.000548546	0.000536949	0.000582343	0.000696356	0.000865801	0.000609803	0.000578285	0.000622768	0.00108932	0.0030684	0	0
	Acquired haemolytic anaemia	0	0	0	0	0	0	0	0	0	0	0	0	0	0	0	0	0	0	0	0	0	0
	Acute and unspecified renal failure	0.0379343	0.0235435	0.0409367	0.023846	0.0414439	0.0253032	0.0440049	0.0297059	0.0450866	0.0301259	0.046407	0.0300809	0.0449569	0.0313041	0.0456401	0.0301004	0.0430823	0.0259589	0.0407719	0.026427	0.0349418	0.0196718
	Acute nasopharyngitis, pharyngitis, tonsillitis, laryngitis and tracheitis, supraglottitis, epiglottitis, epiglottitis,	0.000637552	0.00143865	0.000512777	0.000773273	0.000891266	0.00240704	0.000567805	0.000538769	0.000922226	0.00115018	0.000548546	0.00119136	0.00128116	0.00274581	0.000742115	0.0017744	0.000867428	0.00119671	0.00124494	0.00180946	0.00332779	0.0042901
	Amyloidosis	0	0	8.54628e-05	0.000122345	8.91266e-05	9.73397e-05	0	0	0.000204939	0.000302539	0	0	0.000116469	8.4724e-05	0.000247372	0.00026158	0.000433714	0.000765944	0.000311236	0.000466484	0	0
	Anoxic brain damage, not elsewhere classified. Benign intracranial hypertension. Hypertensive encephalopathy	0.00183296	0.00298884	0.00179472	0.00276561	0.00204991	0.00365891	0.00189268	0.00330267	0.00215186	0.00343221	0.00109709	0.00186593	0.00163056	0.00300258	0.00210266	0.00380377	0.00115657	0.00195248	0.00233427	0.00486837	0.00332779	0.00299441
	Asphyxia and hypoxemia	0.000637552	0.000350591	0.000598239	0.000231641	0.000623886	0.000397422	0.00066244	0.000268778	0.000409878	0.000639503	0.000548546	0.000216843	0.000931749	0.000535003	0.00111317	0.000412438	0.000578285	0.000281264	0.00389045	0.00146994	0	0
	Assault by unspecified means	0	0	0	0	0	0	0	0	0	0	0	0	0	0	0	0	0	0	0	0	0	0
	Atherosclerosis	0.0141855	0.0066729	0.0128194	0.0066087	0.0161319	0.00904685	0.0149522	0.00860697	0.018547	0.0100959	0.0167855	0.00871367	0.0139762	0.00839189	0.0154607	0.00899702	0.0154691	0.00874379	0.0144725	0.00858748	0.00332779	0.00135648
	Atrioventricular and left bundle-branch block. Other conduction disorders	0.00175327	0.00125557	0.00239296	0.00218748	0.00196078	0.00156195	0.00227122	0.00171961	0.00204939	0.00164403	0.00175535	0.00158908	0.00232937	0.00104022	0.00222635	0.00366673	0.00274686	0.00188343	0.00217865	0.00236914	0.00166389	0.000249812
	Bacterial meningitis, not elsewhere classified	0	0	0	0	0	0	0	0	0	0	0	0	0	0	0	0	0	0	0	0	0	0
	Cachexia , underweight	7.9694e-05	7.34656e-05	0	0	0	0	0.000567805	0.000211978	0.000204939	0.000109474	0.000329128	0.00019053	0	0	0.000371058	0.000240215	0	0	0	0	0	0
	Cardiac arrest. Hypotension. Nonspecific low blood-pressure reading. Syncope and collapse. Shock, not elsewhere classifi	0.0113962	0.0129585	0.0126485	0.0137007	0.0106952	0.0123101	0.00880098	0.00956795	0.00686546	0.00755669	0.00548546	0.00557772	0.00617284	0.00807674	0.00667904	0.00769702	0.00679485	0.00961233	0.00560224	0.00649437	0.00998336	0.00671994
	Cardiogenic shock	0	0	0.000341851	0.000425176	0	0	0.000189268	0.000104209	0.000307409	0.000269454	0	0	0.000116469	7.91117e-05	0.000123686	0.000117569	0.000289143	0.000237114	0	0	0	0
	Cerebral oedema	7.9694e-05	0.00013085	0.000341851	0.000948909	0.000178253	0.000481473	9.46342e-05	0.000289529	0.00010247	0.000132424	0	0	0.000116469	0.000169124	0.000371058	0.00217893	0	0	0	0	0	0
	Cerebral palsy. Spastic hemiplegia, paraplegia, tetraplegia and other paralytic syndromes	0.00557858	0.0153637	0.00470045	0.015817	0.00552585	0.0155362	0.00492098	0.0154144	0.0060457	0.0211189	0.00449808	0.0163225	0.00524109	0.0197828	0.00507112	0.0202875	0.00549371	0.0252469	0.00389045	0.0189163	0.00166389	0.00455324
	Chromosomal abnormality, unspecified	0	0	0	0	0	0	0	0	0	0	0	0	0	0	0	0	0	0	0	0	0	0
	Chronic respiratory failure	0.000239082	0.000204082	0.000170926	0.000237819	8.91266e-05	9.15986e-05	9.46342e-05	9.86809e-05	0.000307409	0.000240725	0.000329128	0.000197156	0	0	0	0	0.000144571	0.000115531	0.000155618	8.57348e-05	0.00166389	0.000428011
	Complications and ill-defined descriptions of heart disease	0.0093242	0.00659944	0.0102555	0.00822043	0.00909091	0.00785355	0.00974733	0.00761509	0.00870991	0.0066216	0.00965442	0.00722918	0.00885162	0.00827295	0.00952381	0.00703139	0.0105537	0.0104812	0.00918145	0.00710214	0.00499168	0.00311099
	Compression of brain	0	0	0	0	8.91266e-05	0.000157911	9.46342e-05	8.65635e-05	0.00010247	4.97531e-05	0	0	0	0	0	0	0	0	0	0	0	0
	Condition originating in the perinatal period, unspecified	0	0	0	0	0	0	0	0	0	0	0	0	0	0	0	0	0	0	0.000155618	0.00119889	0	0
	Congenital malformation, unspecified	0	0	0	0	0	0	0	0	0	0	0	0	0	0	0	0	0	0	0	0	0	0
	Contact with blunt object, undetermined intent	0	0	0	0	0	0	0	0	0	0	0	0	0	0	0	0	0	0	0	0	0	0
	Contact with sharp object, undetermined intent	0.000557858	0.00137475	0.000598239	0.00136496	0.000713012	0.00203226	0.000567805	0.00147453	0.000409878	0.00111258	0.000767965	0.00177866	0.000698812	0.00160576	0.000494743	0.00167135	0.000578285	0.00161634	0.000311236	0.000986495	0	0
	Convulsions, not elsewhere classified	0.00111572	0.00259418	0.000598239	0.00138788	0.000534759	0.0015315	0.000473171	0.00127323	0.000307409	0.000726865	0.000438837	0.00146319	0.000232937	0.000496472	0	0	0	0	0.000466853	0.00226707	0.00166389	0.00256807
	Crashing of motor vehicle, undetermined intent	7.9694e-05	0.000110831	0	0	0	0	0	0	0.00010247	0.000331687	0	0	0.000116469	0.000358755	0	0	0	0	0	0	0	0
	Disease of blood and blood-forming organs, unspecified	0	0	0	0	8.91266e-05	8.25033e-05	0	0	0	0	0	0	0	0	0.000123686	0.000329454	0	0	0	0	0	0
	Disease of digestive system, unspecified	0	0	0	0	0	0	0	0	0	0	0	0	0	0	0	0	0	0	0	0	0	0
	Disorder of urinary system, unspecified	0	0	0	0	8.91266e-05	0.000175779	0	0	0	0	0	0	0	0	0.000247372	0.000106119	0	0	0	0	0	0
	Drowning and submersion, undetermined intent	0.00773032	0.0162454	0.00470045	0.0120847	0.00775401	0.0191379	0.00652976	0.0177307	0.00666052	0.0169271	0.00702139	0.0181614	0.0055905	0.0146855	0.00544218	0.0176713	0.00491543	0.0133117	0.00404606	0.0114726	0.0748752	0.133365
	Eating disorders	0	0	0	0	0	0	0	0	0	0	0	0	0	0	0	0	0	0	0	0	0	0
	Encephalopathy, unspecified	0.000318776	0.000377783	0.000341851	0.000634588	0.000445633	0.000820259	0.000378537	0.000363597	0.00010247	0.00014415	0.000548546	0.00156097	0.000465875	0.00160943	0.000371058	0.00107807	0	0	0.000622471	0.00178347	0	0
	Endocrine disorder, unspecified	7.9694e-05	0.000224991	0	0	0	0	0	0	0	0	0	0	0	0	0	0	0	0	0	0	0	0
	Endocrine gland, unspecified	0	0	0.000170926	0.000164782	8.91266e-05	7.9794e-05	0	0	0.000204939	0.00052291	0.000329128	0.000612575	0.000116469	9.06601e-05	0.000123686	9.80926e-05	0.000144571	0.000197916	0	0	0	0
	Excessive, frequent and irregular menstruation, other abnormal uterine and vaginal bleeding, pain associated with female	0.000478164	0.000370563	8.54628e-05	0.000231583	0.000178253	0.000222933	0.000189268	8.05048e-05	0	0	0.000109709	2.8395e-05	0.000465875	0.000284716	0.000371058	0.000219557	0.000433714	0.000520991	0.000311236	0.000128991	0.00166389	0.000175701
	Exposure to smoke, fire and flames, undetermined intent	0.00039847	0.000851676	0.000427314	0.00128113	0.000178253	0.000377232	0.000283903	0.000725831	0.000204939	0.000682807	0.000109709	0.000162893	0.000349406	0.000858897	0	0	0.000144571	0.000737612	0	0	0	0
	Exposure to unspecified factor	0.0141058	0.0166647	0.0119648	0.0140225	0.0106952	0.0131764	0.0113561	0.0152482	0.00963213	0.0111099	0.0106418	0.0140114	0.00943396	0.0130161	0.00977118	0.0140354	0.00968628	0.015845	0.00715842	0.00936376	0.0266223	0.0285835
	Falling, jumping or pushed from a high place, undetermined intent	0.00565827	0.0138049	0.00376036	0.00981253	0.00418895	0.0113288	0.00312293	0.00848898	0.00276668	0.00851892	0.00285244	0.0072093	0.00244584	0.00842103	0.00148423	0.00473878	0.00318057	0.0109796	0.00311236	0.00997153	0.0266223	0.0500032
	Falling, lying or running before or into moving object, undetermined intent	0.000637552	0.00174995	0.000854628	0.0024406	0.000980392	0.00313712	0.00113561	0.00368527	0.000717287	0.00261061	0.00109709	0.00302189	0.000465875	0.00201697	0.000494743	0.00147481	0.00144571	0.00416022	0.00124494	0.00578609	0.00665557	0.0109043
	Female genital organ, unspecified	0.0012751	0.000979573	0.00179472	0.00142368	0.00222816	0.00164484	0.00113561	0.0010321	0.000717287	0.000535977	0.00109709	0.00127399	0.00128116	0.00133314	0.00136054	0.00168209	0.00173486	0.00202675	0.00124494	0.000859993	0.00166389	0.00118244
	Flaccid hemiplegia	0.000717246	0.000348997	0.000940091	0.000656586	0.00106952	0.000649705	0.000946342	0.000774603	0.0013321	0.000966417	0.00109709	0.000609735	0.00267878	0.00176043	0.00210266	0.0015722	0.000867428	0.000634734	0.00108932	0.000609946	0	0
	Fluid overload	0.000159388	0.000189173	0	0	0	0	0	0	0	0	0.000109709	8.49957e-05	0	0	0.000123686	8.65245e-05	0	0	0.000155618	8.57348e-05	0	0
	Haematemesis, melaena and gastrointestinal haemorrhage, unspecified	0.0263787	0.0155192	0.0319631	0.0203963	0.0300357	0.0188465	0.0280117	0.017648	0.0340199	0.0212132	0.034339	0.0228724	0.0365712	0.0236094	0.04094	0.026575	0.032384	0.022641	0.0378151	0.0227995	0.0332779	0.0129244
	Haemophilus influenzae infection, unspecified	7.9694e-05	0.000103096	0	0	8.91266e-05	6.42481e-05	0.000283903	0.000328987	0	0	0	0	0	0	0	0	0	0	0	0	0	0
	Haemorrhage from respiratory passages	7.9694e-05	0.000164278	8.54628e-05	8.71253e-05	0	0	0	0	0	0	0.000109709	0.000489056	0	0	0.000123686	0.000478187	0	0	0.000155618	0.000565756	0	0
	Haemorrhage, not elsewhere classified	7.9694e-05	0.000103565	0.000256388	0.000411896	0.00026738	0.000143333	0.000189268	0.000303237	0.000204939	0.000145741	0.000219419	0.000428859	0.000116469	7.868e-05	0.000247372	0.000189339	0.000289143	0.000378915	0.000466853	0.000404867	0	0
	Haemothorax	0.000557858	0.000424197	0.000854628	0.000945791	0.000356506	0.000626354	0.000567805	0.000534073	0.000717287	0.00115085	0.000329128	0.000638414	0.000116469	6.37859e-05	0.000494743	0.000919899	0.000867428	0.00131265	0.00108932	0.00263242	0.00166389	0.00329752
	Hanging, strangulation and suffocation, undetermined intent	0.000478164	0.00110466	0.000512777	0.00158892	0.000445633	0.00118207	0.000378537	0.00129368	0.000204939	0.000625013	0.000438837	0.00138473	0.000232937	0.000612603	0.000123686	0.000161717	0.000289143	0.000707904	0.000311236	0.00165479	0	0
	Heart failure, cardiomegaly, other pulmonary heart diseases, disease of pulmonary vessels, unspecified, systolic (conges	0.0869461	0.0600361	0.0996496	0.0737563	0.103654	0.0739062	0.113845	0.0837395	0.119172	0.0882731	0.109929	0.086635	0.116585	0.0831291	0.118615	0.0857669	0.117392	0.0860961	0.1108	0.0888492	0.113145	0.0822747
	Hepatic failure, not elsewhere classified	0.00191266	0.0027525	0.0023075	0.00299038	0.00124777	0.00203981	0.000473171	0.00038503	0.00153704	0.00213511	0.000877674	0.00125771	0.00163056	0.00235058	0.00148423	0.00156004	0.000578285	0.000715743	0.000311236	0.000222661	0.00166389	0.00212423
	Hepatomegaly and splenomegaly, not elsewhere classified, unspecified jaundice	0	0	8.54628e-05	3.18131e-05	0	0	0	0	0	0	0	0	0	0	0	0	0	0	0	0	0	0
	Hydrocephalus	0.00039847	0.000709011	0.000427314	0.000892846	0.000534759	0.00102294	0.00066244	0.00167901	0.000922226	0.00168047	0.000438837	0.00119193	0.000582343	0.000574828	0.00111317	0.00156653	0.00159028	0.00134264	0.000622471	0.00189441	0	0
	Hyperkalaemia	0.00039847	0.000294847	0.000256388	0.00015716	0.000178253	0.000112047	9.46342e-05	0.000204784	0.000512348	0.000338556	0.000109709	0.000185514	0.000116469	0.000342566	0	0	0.000289143	0.000344531	0.000155618	0.000105807	0	0
	Hyperosmolality and hypernatremia, amnestic disorder due to known physiological condition, delirium due to known physiol	0.00079694	0.000357342	0.00119648	0.00058938	0.00106952	0.000522628	0.00179805	0.00114168	0.00122963	0.000636404	0.00109709	0.000462838	0.00139762	0.000888253	0.00136054	0.0010488	0.00173486	0.00110016	0.00155618	0.000910874	0	0
	Hypertension, abnormal bood-preassure, epistaxis	0.00804909	0.00461385	0.0109392	0.00674381	0.0131907	0.00849816	0.0129649	0.00733828	0.0136284	0.00859548	0.0152496	0.00919894	0.0154903	0.0101826	0.0142239	0.00846772	0.0164811	0.0105274	0.0177404	0.0118303	0.00499168	0.00211757
	Hypokalemia	0.000557858	0.000582802	8.54628e-05	0.000248096	0.00026738	0.000137204	0.000378537	0.000179564	0.000409878	0.000288635	0.000438837	0.000257827	0.000116469	0.000109548	0	0	0	0	0.000155618	0.000105807	0	0
	Ill-defined causes in F07, G91, H26, N12, M19-M21, Y33, Y86-Y99	0.0078897	0.00922362	0.00846082	0.0111609	0.0103387	0.0150809	0.00917952	0.0114102	0.0107593	0.0143331	0.0114098	0.0141369	0.0104822	0.00990494	0.0103896	0.0134651	0.00751771	0.00859786	0.00980392	0.0128902	0.00332779	0.00757346
	Intentional self-harm by unspecified means	0	0	0	0	0	0	0	0	0	0	0	0	0	0	0	0	0	0	0	0	0	0
	Interstitial emphysema	0	0	0	0	0	0	0	0	0	0	0	0	0	0	0	0	0	0	0	0	0	0
	Intracranial and intraspinal abscess and granuloma, Intracranial and intraspinal phlebitis and thrombophlebitis	0.00143449	0.00201076	0.00111102	0.00245625	0.000891266	0.00136437	0.00170342	0.00213402	0.000717287	0.00202421	0.00131651	0.00255356	0.00128116	0.00281165	0.00123686	0.00250945	0.001012	0.00187587	0.000466853	0.000662539	0	0
	Kaposi's sarcoma	0	0	0	0	0.00026738	0.000426901	9.46342e-05	6.80088e-05	0	0	0	0	0	0	0.000123686	0.000195359	0	0	0.000155618	0.00018843	0	0
	Male genital organ, unspecified	0	0	0	0	0	0	0.000189268	0.000110495	0	0	0	0	0.000232937	0.000219851	0	0	0	0	0	0	0	0
	Malignant neoplasm of other and ill- defined sites	0.143529	0.114486	0.153406	0.133858	0.154813	0.138754	0.15908	0.152116	0.15268	0.153712	0.164564	0.168784	0.142558	0.153444	0.150526	0.174807	0.154691	0.172773	0.162309	0.187252	0.116473	0.0865756
	Malignant neoplasm of other and ill- defined sites: head, face and neck	0.00326745	0.00234115	0.00290573	0.00258454	0.00329768	0.00344069	0.00246049	0.00330948	0.00266421	0.00295897	0.00230389	0.00244159	0.00337759	0.00279017	0.00222635	0.00384946	0.00231314	0.00276065	0.0017118	0.00157901	0.00499168	0.00482387
	Malignant neoplasm of other and ill-defined sites in the lip, oral cavity and pharynx	0.00852726	0.00944387	0.00589693	0.00670403	0.00668449	0.00803797	0.00482635	0.0071154	0.00522595	0.00713681	0.00438837	0.00615433	0.00430934	0.00634772	0.004329	0.00673109	0.00390343	0.00568881	0.00342359	0.00471557	0.00332779	0.00374218
	Malignant neoplasm of other and ill-defined sites in the respiratory system and intrathoracic organs	0.0012751	0.00158474	0.00145287	0.00123667	0.00124777	0.0012131	0.000378537	0.000475531	0.000307409	0.000433288	0.000767965	0.000902582	0.000815281	0.00132828	0.000494743	0.000480902	0.000433714	0.00131554	0.000311236	0.000412492	0	0
	Malignant neoplasm of unspecified urinary organs	0.00215174	0.00159397	0.00273481	0.00205024	0.00311943	0.00306307	0.00293366	0.00289068	0.00327902	0.00353264	0.00274273	0.00315345	0.00232937	0.00242052	0.00296846	0.00383281	0.00318057	0.00331162	0.00420168	0.00469379	0.00166389	0.00143975
	Malignant neoplasm of uterus, part unspecified	0.00478164	0.0040784	0.00487138	0.00453992	0.00534759	0.00540058	0.00615123	0.00816181	0.00809509	0.00941766	0.00702139	0.00894518	0.00547403	0.00816373	0.00803958	0.0112644	0.008096	0.0122126	0.00746965	0.0116767	0.00499168	0.0038954
	Malignant neoplasms of ill-defined, secondary and unspecified sites in adboment, pelvis or small intestine	0.0122729	0.00858746	0.0118793	0.00918268	0.0131907	0.00953961	0.0112615	0.00939922	0.0119889	0.00952312	0.0125069	0.0119431	0.0140927	0.0122523	0.011008	0.0100903	0.0119994	0.0112944	0.0157174	0.0143426	0.00499168	0.00258305
	Motor- or nonmotor-vehicle accident, type of vehicle unspecified	0.00079694	0.00123354	0.00111102	0.0025954	0.000713012	0.00170554	0.00113561	0.00276935	0.000819756	0.00218554	0.00131651	0.0022009	0.00128116	0.00342846	0.000742115	0.00188631	0.002024	0.00689474	0.00124494	0.00430121	0.0116473	0.017536
	Nausea and vomiting	0	0	8.54628e-05	1.60509e-05	0	0	0	0	0	0	0	0	0	0	0	0	0	0	0	0	0	0
	Neoplasm and carcinoma of other and ill-defined digestive organs	0.0375359	0.0285231	0.0441843	0.0366562	0.0444742	0.0392712	0.0484527	0.0449467	0.0478533	0.0424577	0.0482721	0.0471304	0.0518286	0.0547293	0.0525665	0.0594533	0.0517565	0.0578609	0.0505758	0.058724	0.031614	0.0243683
	Obstetric death of unspecified cause	0	0	8.54628e-05	0.000349309	0	0	9.46342e-05	0.000406159	0	0	0	0	0	0	0	0	0	0	0	0	0	0
	Obstructive and reflux uropathy. Hematuria	0.00310807	0.00221053	0.00282027	0.00200775	0.00258467	0.00157795	0.00274439	0.0019974	0.00225433	0.00140909	0.0035107	0.00214997	0.00279525	0.00200585	0.00222635	0.00204566	0.00318057	0.00256012	0.0026455	0.00192802	0.00332779	0.00268798
	Organ-limited amyloidosis	0.00191266	0.00216951	0.00170926	0.00168211	0.00258467	0.00244175	0.00350147	0.00372382	0.00358643	0.00401459	0.0035107	0.00411415	0.003727	0.00514982	0.00358689	0.00457199	0.003036	0.00392504	0.00466853	0.005874	0.00166389	0.00294944
	Other and unspecified bacterial and infectious diseases. Endocrine, nutritional and metabolic diseases. Mental and behav	0.0615237	0.0830507	0.0590548	0.0794549	0.0532977	0.0721157	0.0556449	0.0752593	0.0609694	0.0741107	0.0570488	0.070963	0.0573026	0.0756221	0.0573902	0.0706575	0.0599971	0.0807142	0.0568005	0.0741264	0.0798669	0.10889
	Other and unspecified disorders of circulatory system	0.000318776	0.000174405	0.000341851	0.000255833	0.00026738	0.000211064	0.00066244	0.000473865	0.000614817	0.000510011	0.000658256	0.000402641	0.000582343	0.000339544	0.00111317	0.00077152	0.001012	0.000648213	0.000778089	0.000672341	0	0
	Other and unspecified firearm discharge, undetermined intent	7.9694e-05	0.000202956	0	0	0	0	9.46342e-05	0.000258554	0.00010247	0.000401962	0	0	0.000116469	0.000477369	0	0	0	0	0.000155618	0.000489202	0	0
	Other bacterial diseases or bacterial infection, not elsewhere classified	0.00366592	0.0022862	0.00470045	0.00349159	0.0040107	0.00302604	0.00416391	0.00323231	0.00317655	0.0019258	0.00318157	0.00353603	0.00430934	0.00348426	0.0034632	0.00254486	0.00375885	0.00245504	0.00389045	0.00284123	0.00665557	0.00207011
	Other cardiac arrhythmias	0.00541919	0.00481512	0.00640971	0.00769953	0.00730838	0.00751793	0.00492098	0.00666463	0.00594323	0.00993153	0.00680197	0.0108565	0.00512462	0.00638506	0.004329	0.00577082	0.00506	0.00741518	0.00513539	0.0109401	0.014975	0.0187317
	Other diseases of bronchus, not elsewhere classified	0.00414409	0.00383329	0.00333305	0.00359159	0.00329768	0.00337934	0.0030283	0.00274981	0.00420125	0.00546204	0.00296215	0.00338345	0.0040764	0.00450106	0.00296846	0.00346665	0.00346971	0.00338795	0.00233427	0.00249502	0	0
	Other diseases of intestine	0.0230316	0.0171454	0.0237587	0.017281	0.0227273	0.0184576	0.0230908	0.0191507	0.020084	0.0159214	0.0199671	0.017243	0.0199161	0.0171107	0.0210266	0.0167966	0.0195171	0.0153967	0.0208528	0.0193994	0.0183028	0.0111666
	Other disorders of brain	0.00119541	0.00149125	0.000769165	0.000680662	0.00187166	0.0028155	0.00113561	0.00166818	0.0013321	0.00345826	0.000987383	0.00204491	0.000815281	0.00338918	0.00111317	0.00239483	0.000867428	0.00111556	0.00140056	0.00193176	0	0
	Other disorders of fluid, electrolyte and acid-base balance	0.000318776	0.000155933	0.000170926	0.000112356	0.00026738	0.000150299	0	0	0.000307409	0.000225145	0.000109709	8.49957e-05	0.000465875	0.000252877	0.000247372	0.000121819	0	0	0.000155618	8.57348e-05	0.00166389	0.00136814
	Other immunodeficiencies	0.000717246	0.00102346	0.000427314	0.000871772	0.000534759	0.000953077	0.000851708	0.00174839	0.000204939	0.000263591	0.000987383	0.0016842	0.000582343	0.000657394	0.000371058	0.000138935	0.000867428	0.00163972	0.000778089	0.00154105	0	0
	Other inflammatory liver diseases	7.9694e-05	0.00016606	8.54628e-05	0.00014134	0	0	0	0	0.00010247	8.34244e-05	0	0	0	0	0	0	0	0	0	0	0	0
	Other mental disorders due to brain damage and dysfunction and to physical disease	7.9694e-05	4.94147e-05	0.000170926	7.64439e-05	8.91266e-05	6.95376e-05	0	0	0.000307409	0.000480612	0	0	0.000349406	0.000143006	0	0	0	0	0	0	0	0
	Other nontraumatic intracranial haemorrhage	0	0	0	0	0	0	0	0	0	0	0	0	0	0	0	0	0	0	0	0	0	0
	Other specified disorders of thyroid	0	0	0	0	0	0	0	0	0	0	0	0	0	0	0	0	0	0	0	0	0	0
	Other specified respiratory disorders	0.0648709	0.0331464	0.0689685	0.0396493	0.0748663	0.0435512	0.0793981	0.0484753	0.0712163	0.0427156	0.0809654	0.0518818	0.0887491	0.0567169	0.0916512	0.0546179	0.0907908	0.0583878	0.0851229	0.054768	0.0349418	0.0158114
	Pain in throat and chest and other symptoms and signs involving the circulatory and respiratory systems	0	0	0	0	0	0	0	0	0	0	0	0	0	0	0	0	0	0	0	0	0	0
	Paraplegia (paraparesis) and quadriplegia (quadriparesis)	0.0012751	0.00167175	0.000940091	0.00134302	0.00187166	0.00260946	0.00123025	0.00232313	0.00225433	0.00287354	0.00197477	0.00222172	0.00244584	0.00392623	0.00160792	0.00201698	0.00159028	0.00230801	0.000933707	0.00301332	0	0
	Peritonitis	0.00669429	0.00610041	0.0080335	0.00845178	0.00490196	0.00521009	0.00757074	0.00748278	0.00737781	0.00678544	0.00702139	0.00667405	0.00640578	0.00611524	0.00321583	0.00357489	0.00563828	0.00706308	0.00466853	0.00527137	0.00998336	0.00684484
	Pleural effusion, not elsewhere classified, Other pleural conditions	0.00207204	0.00127986	0.00205111	0.00166312	0.00294118	0.00173766	0.00208195	0.00136495	0.00266421	0.00158615	0.00274273	0.00194648	0.00279525	0.00209446	0.00210266	0.00181017	0.00274686	0.00143658	0.00233427	0.00144551	0	0
	Pneumonia, organism unspecified	0	0	0	0	0	0	0	0	0	0	0	0	0	0	0	0	0	0	0	0	0	0
	Pneumonitis due to solids and liquids	0.0792955	0.051295	0.0746945	0.0491381	0.0708556	0.0509537	0.0647298	0.050366	0.0634286	0.0497291	0.0571585	0.0448563	0.0605637	0.0492431	0.0599876	0.0481521	0.0646234	0.0495376	0.0673825	0.0568548	0.0299501	0.0133108
	Pneumothorax	0.000876634	0.000625888	0.00111102	0.000638514	0.000534759	0.000565138	0.000567805	0.000464701	0.000512348	0.000943634	0.000548546	0.000329477	0.000349406	0.00041531	0.000742115	0.000613463	0.00130114	0.00129849	0.000622471	0.000426807	0.00166389	0.00108502
	Poisoning by and exposure to antiepileptic, sedative-hypnotic, antiparkinsonism and psychotropic drugs, not elsewhere cl	0.0078897	0.0176634	0.00769165	0.0190385	0.00650624	0.0171429	0.00539415	0.0150577	0.00399631	0.0111979	0.00482721	0.0147282	0.00314465	0.00932731	0.00333952	0.0105148	0.002024	0.0067191	0.00202303	0.00611222	0.00831947	0.0124356
	Poisoning by and exposure to narcotics and psychodysleptics [hallucinogens], not elsewhere classified, undetermined inte	0.0251833	0.06071	0.0167507	0.0450028	0.0163993	0.0499206	0.0102205	0.0314054	0.0103494	0.033823	0.00899616	0.0310634	0.00687165	0.0250552	0.00507112	0.0195852	0.00506	0.0186934	0.00295674	0.0110284	0.0282862	0.0597875
	Poisoning by and exposure to nonopioid analgesics, antipyretics and antirheumatics, undetermined intent	0.00334715	0.00659578	0.00341851	0.00723625	0.00329768	0.00732692	0.00255512	0.00621977	0.00286915	0.00613605	0.000987383	0.0020399	0.000931749	0.00283939	0.00197897	0.00611822	0.000578285	0.0013077	0.00140056	0.00414577	0.00332779	0.00409608
	Poisoning by and exposure to organic solvents and halogenated hydrocarbons and their vapours, undetermined intent	0.00039847	0.00104127	0.000256388	0.000719346	0.00026738	0.000755882	0.000189268	0.000743704	0.000204939	0.000819838	0.000109709	0.000272497	0.000232937	0.000908004	0.000123686	0.000402994	0	0	0	0	0	0
	Poisoning by and exposure to other and unspecified chemicals and noxious substances, undetermined intent	0	0	0.000170926	0.000335048	0	0	9.46342e-05	6.29346e-05	0.00010247	5.31873e-05	0	0	0.000116469	0.000140631	0	0	0	0	0	0	0	0
	Poisoning by and exposure to other and unspecified drugs, medicaments and biological substances, undetermined intent	0.00247051	0.00576168	0.00307666	0.00798359	0.000891266	0.00264198	0.00151415	0.00417724	0.00204939	0.00565619	0.0024136	0.00694333	0.00291172	0.00977553	0.00136054	0.00408566	0.00144571	0.00472812	0.000778089	0.00265902	0.00332779	0.00761843
	Poisoning by and exposure to other drugs acting on the autonomic nervous system, undetermined intent	0.000637552	0.00136472	0.000256388	0.000673734	0.000178253	0.000495084	0.000283903	0.000681754	0.000512348	0.00175024	0.000329128	0.00115378	0.000232937	0.000721611	0	0	0	0	0.000155618	0.000910718	0	0
	Poisoning by and exposure to other gases and vapours, undetermined intent	0.00079694	0.00232132	0.000683702	0.00229135	0.000713012	0.00249826	0.00066244	0.002057	0.000512348	0.0012512	0.000329128	0.00117981	0.000349406	0.00137739	0.000371058	0.000897943	0.000578285	0.00178166	0.000622471	0.00265482	0.00499168	0.0100324
	Poisoning by and exposure to pesticides, undetermined intent	0	0	8.54628e-05	9.55549e-05	0	0	0	0	0	0	0	0	0	0	0.000123686	0.000290855	0	0	0	0	0	0
	Pulmonary collapse	0.000717246	0.000503101	0.000512777	0.000378698	0.000980392	0.000807294	0.00066244	0.000718182	0.000307409	0.000302958	0.000438837	0.000293226	0.000465875	0.000637535	0.000123686	4.8279e-05	0.000578285	0.000631708	0.000622471	0.000607612	0.00166389	0.000458821
	Pulmonary embolism	0.0404845	0.0332939	0.0423041	0.0381058	0.0459002	0.0406832	0.0459922	0.043631	0.0430372	0.0446363	0.0423478	0.0413527	0.0435593	0.0451302	0.0408163	0.0440592	0.039468	0.038525	0.0426393	0.0440818	0.063228	0.0473585
	Pulmonary oedema	0.00159388	0.00147241	0.00213657	0.00219158	0.00187166	0.00190815	0.00208195	0.00219006	0.00163951	0.000951005	0.00153593	0.00111678	0.0022129	0.00266692	0.00136054	0.000909865	0.00173486	0.00296049	0.00124494	0.00121242	0.00499168	0.00407776
	Pyothorax without fistula	0.00486133	0.00554152	0.00410221	0.00484761	0.00285205	0.00379205	0.00312293	0.0031409	0.00307409	0.00417139	0.00197477	0.00220033	0.00267878	0.00312572	0.00222635	0.00365032	0.00332514	0.0045716	0.00233427	0.00293101	0.00166389	0.00341909
	Respiratory failure, not elsewhere classified, compensatory emphysema and acute respiratory distress syndrome	0.00247051	0.00259347	0.00111102	0.00115376	0.00124777	0.00159911	0.000946342	0.000988778	0.0013321	0.00200277	0.00197477	0.0029864	0.000931749	0.00122208	0.00160792	0.00169461	0.00144571	0.00130028	0.00108932	0.000958798	0.00332779	0.004644
	Rifle, shotgun and larger firearm discharge, undetermined intent	0	0	0	0	8.91266e-05	0.000152492	0.000189268	0.00043668	0	0	0.000329128	0.000950475	0.000931749	0.00323031	0.000247372	0.000503094	0	0	0	0	0.00166389	0.00345073
	Senility	0.0141855	0.00331599	0.0218785	0.00584496	0.0265597	0.0072768	0.0335952	0.0101014	0.0396557	0.0129102	0.0513439	0.0165951	0.0574191	0.0189616	0.0549165	0.0184758	0.0530577	0.017473	0.0650482	0.0225286	0.0166389	0.00254475
	Sequelae of inflammatory diseases of central nervous system	0.00039847	0.00124076	0.000341851	0.000878932	0.00026738	0.000566944	9.46342e-05	8.16408e-05	0.000409878	0.00106768	0.000219419	0.000396489	0.000465875	0.00136282	0.000247372	0.00074803	0.000289143	0.000345768	0.000466853	0.000881621	0	0
	Sequelae of other and unspecified infectious and parasitic diseases	0.000956328	0.000868038	0.00128194	0.000991403	0.000891266	0.000861672	0.00104098	0.00129883	0.00143457	0.00154452	0.000987383	0.00122155	0.00128116	0.00128435	0.00111317	0.00084872	0.000578285	0.000360072	0.000933707	0.00059392	0.00166389	0.000428011
	Shock, unspecified	0	0	0	0	0	0	0	0	0	0	0.000109709	1.99711e-05	0	0	0	0	0	0	0	0	0	0
	Streptococcal, severe and other sepsis. Gas gangrene and gangrene not elsewhere classified.Toxic shock syndrome. Staphyl	0.0826427	0.0670496	0.0763183	0.0638651	0.0805704	0.0691962	0.0753289	0.067733	0.070704	0.0645461	0.0667032	0.0623458	0.0684836	0.0663303	0.0682746	0.0702146	0.071852	0.0665815	0.0653595	0.0591295	0.0615641	0.0375001
	Stroke (I67, I69), not specified as haemorrhage or infarctions, other cv and sequele of cv	0	0	0	0	0	0	0	0	0	0	0	0	0	0	0	0	0	0	0	0	0	0
	Toxic encephalopathy	0	0	0	0	0	0	0	0	0.00010247	6.57512e-05	0	0	0	0	0	0	0	0	0	0	0	0
	Traffic and non-traffic accident of specified type but victim's mode of transport unknown	0	0	0	0	0	0	0	0	0	0	0	0	0	0	0	0	0	0	0	0	0	0
	Unspecified pneumoconiosis	0	0	0	0	0	0	0	0	0	0	0	0	0	0	0	0	0	0	0	0	0	0
	Unspecified transport accident	0.00039847	0.000836205	0.000512777	0.000881068	0.00106952	0.00244407	0.000567805	0.00124907	0.000922226	0.0017984	0.00142622	0.00314976	0.000232937	0.000892462	0.000618429	0.00170818	0.000722857	0.00216002	0.000466853	0.00118146	0.00499168	0.011921
	Vesicointestinal, involving female genital tract or not elsewhere specifed fistulae	0.00191266	0.00145501	0.00213657	0.00162097	0.0013369	0.00106074	0.00208195	0.00156216	0.00245927	0.00151445	0.00164564	0.00131715	0.0022129	0.00123956	0.00235003	0.00163559	0.001012	0.000867034	0.00202303	0.00205203	0	0
	Viral infection of unspecified site	0.000637552	0.00167579	0.000940091	0.00136144	0.000713012	0.00232409	0.000378537	0.000264765	0.000614817	0.000883244	0.00153593	0.00216218	0.00174703	0.00334795	0.000989487	0.0022991	0.00130114	0.00184795	0.00108932	0.00178503	0.00332779	0.00721123
	Volume depletion. Hypo-osmolality and hyponatremia	0.0052598	0.00232774	0.00529869	0.00280342	0.00409982	0.00216102	0.00634049	0.00419178	0.00553335	0.00373132	0.00658256	0.00437983	0.00524109	0.00329798	0.00717378	0.00417443	0.00621657	0.0039011	0.00606909	0.00406688	0.00166389	0.000367223
	i. Those proportions that are highlighted represent the top 5 highest garbage code proportions for each Carstairs decile

## Sheet: Table E
	Contents
	Table E1: Total IDD and corresponding YLL by health board of residence for the period 2000-2015
		Health board of residence
		Unknown		Ayrshire & Arran		Borders		Dumfries & Galloway		Fife		Forth Valley		Grampian		Greater Glasgow & Clyde		Highland		Lanarkshire		Lothian		Orkney		Shetland		Tayside		Western Isles
		deaths	YLL	deaths	YLL	deaths	YLL	deaths	YLL	deaths	YLL	deaths	YLL	deaths	YLL	deaths	YLL	deaths	YLL	deaths	YLL	deaths	YLL	deaths	YLL	deaths	YLL	deaths	YLL	deaths	YLL
	Total	597	11961.4	7846	97321.9	1973	21549.2	2900	31243.1	6095	75537.8	4434	57152.7	8670	108041	23277	325301	-5718	65316.4	12511	168735	12248	152341	429	4387.37	473	5405.9	7593	92426.6	761	8238.6
	Table E2: Percentage of total IDD by type and health board of residence
		Unknown		Ayrshire & Arran		Borders		Dumfries & Galloway		Fife		Forth Valley		Grampian		Greater Glasgow & Clyde		Highland		Lanarkshire		Lothian		Orkney		Shetland		Tayside		Western Isles
	Ill-defined death	% deaths	% YLL	% deaths	% YLL	% deaths	% YLL	% deaths	% YLL	% deaths	% YLL	% deaths	% YLL	% deaths	% YLL	% deaths	% YLL	% deaths	% YLL	% deaths	% YLL	% deaths	% YLL	% deaths	% YLL	% deaths	% YLL	% deaths	% YLL	% deaths	% YLL
	Abdominal and pelvic pain	0	0	0.000127453	5.28144e-05	0	0	0	0	0.000492207	0.000123647	0	0	0.00011534	2.77673e-05	4.29609e-05	2.58222e-05	0	0	7.99297e-05	2.08611e-05	0	0	0	0	0	0	0	0	0	0
	Abnormalities of breathing and cyanosis	0	0	0	0	0	0	0	0	0	0	0	0	0	0	4.29609e-05	5.29048e-05	0	0	0	0	0	0	0	0	0	0	0	0	0	0
	Abscess of liver	0.00167504	0.000932164	0.000764721	0.000847086	0.00152053	0.0020423	0.00275862	0.00331305	0.00164069	0.00190567	0.00157871	0.00127343	0.00149942	0.00126869	0.00124587	0.00132938	0.00244841	0.00216791	0.00183838	0.00193446	0.00130634	0.00150846	0	0	0	0	0.001317	0.000999496	0.00131406	0.00146991
	Abscess of lung and mediastinum	0.00167504	0.000983161	0.000764721	0.00119541	0.000506842	0.000692833	0.00172414	0.00270203	0.000984413	0.00133033	0.00180424	0.00283066	0.000807382	0.0010285	0.00124587	0.00199984	0.000699545	0.000616997	0.000719367	0.000828104	0.00122469	0.00186352	0	0	0	0	0.0010536	0.00154285	0	0
	Accidental poisoning by and exposure to narcotics and psychodysleptics [hallucinogens], not elsewhere classified	0.0335008	0.0640484	0.0299516	0.100311	0.0116574	0.0443993	0.0158621	0.0623171	0.0244463	0.0856275	0.0216509	0.0710129	0.0258362	0.0885828	0.0376337	0.106121	0.018538	0.0688319	0.0226201	0.0709103	0.0233508	0.0738582	0.00699301	0.0320009	0.0105708	0.0333524	0.0372712	0.131628	0.00525624	0.0199111
	Accidental poisoning by and exposure to other and unspecified drugs, medicaments and biological substances	0.00335008	0.00662296	0.000127453	9.8128e-05	0.00101368	0.00225762	0.000344828	0.00110392	0.000656276	0.00139917	0.00022553	0.000751846	0.000461361	0.00102249	0.000300726	0.000931353	0.000699545	0.00237582	0.000319719	0.000543397	0.000326584	0.000782785	0	0	0	0	0.000790202	0.00202258	0	0
	Acidosis	0	0	0.000637267	0.0009111	0	0	0.00137931	0.00167749	0.000492207	0.000579048	0.00045106	0.000334717	0.000461361	0.000269066	0.00146067	0.00226815	0.0012242	0.00140715	0.00143873	0.00286989	0.000898106	0.00111054	0	0	0	0	0.000263401	0.000212493	0	0
	Acquired haemolytic anaemia	0	0	0	0	0	0	0	0	0	0	0	0	0	0	0	0	0	0	0	0	0	0	0	0	0	0	0	0	0	0
	Acute and unspecified renal failure	0.0335008	0.0170966	0.0425695	0.0267387	0.0461227	0.0275876	0.0531034	0.03377	0.0433142	0.0256073	0.0496166	0.0298243	0.0445213	0.0319682	0.0393092	0.0239113	0.0374257	0.0245118	0.0457997	0.0298385	0.0383736	0.0244122	0.0559441	0.0376193	0.0591966	0.0490575	0.0463585	0.0289176	0.0512484	0.0314374
	Acute nasopharyngitis, pharyngitis, tonsillitis, laryngitis and tracheitis, supraglottitis, epiglottitis, epiglottitis,	0.00335008	0.00430718	0.00152944	0.00440384	0.00101368	0.00294906	0	0	0.000328138	0.000500279	0.00067659	0.00244398	0.000576701	0.000561919	0.000558491	0.000742789	0.000699545	0.00173923	0.000719367	0.000952501	0.000653168	0.00125351	0.00699301	0.00806634	0.00211416	0.00421946	0.0015804	0.00279	0.00131406	0.00036414
	Amyloidosis	0	0	0	0	0	0	0.000689655	0.00108408	0	0	0.00022553	0.000357289	0	0	0.000171843	0.000179311	0.000349773	0.000396684	7.99297e-05	0.000125582	8.1646e-05	7.31912e-05	0	0	0	0	0.0001317	0.000186202	0	0
	Anoxic brain damage, not elsewhere classified. Benign intracranial hypertension. Hypertensive encephalopathy	0.00335008	0.00300633	0.00127453	0.00181439	0.00152053	0.00270219	0.00137931	0.00293793	0.000984413	0.00237206	0.00315742	0.0049408	0.00230681	0.00498998	0.00180436	0.00260875	0.00192375	0.00309172	0.00183838	0.00349934	0.00204115	0.0035947	0.002331	0.00213796	0	0	0.0017121	0.00277734	0	0
	Asphyxia and hypoxemia	0	0	0.00140199	0.000716077	0.000506842	0.000873814	0.000344828	0.00190506	0.000164069	4.30248e-05	0	0	0.00542099	0.00181543	0.000472569	0.000260098	0.000174886	3.23043e-05	0.000319719	0.000220998	0.000326584	0.000115662	0	0	0	0	0.000395101	0.000234024	0	0
	Assault by unspecified means	0	0	0	0	0	0	0	0	0	0	0	0	0	0	0	0	0	0	0	0	0	0	0	0	0	0	0	0	0	0
	Atherosclerosis	0.00335008	0.00136188	0.0128728	0.00698733	0.0116574	0.00765132	0.0168966	0.00993947	0.0116489	0.00579313	0.0252594	0.0116292	0.010496	0.00499923	0.01422	0.00812752	0.0164393	0.00879121	0.0254176	0.01189	0.00938929	0.0056304	0.027972	0.0193715	0.00211416	0.000529052	0.0161991	0.0101715	0.0065703	0.00635545
	Atrioventricular and left bundle-branch block. Other conduction disorders	0.00167504	0.000250806	0.00140199	0.000546434	0.00253421	0.0013736	0.00344828	0.00275485	0.00278917	0.00141267	0.00112765	0.000965309	0.00184544	0.00108941	0.00180436	0.00162791	0.000874432	0.00165655	0.00255775	0.00220239	0.00220444	0.00211736	0	0	0.00634249	0.00251022	0.00355591	0.00399896	0.00394218	0.00154274
	Bacterial meningitis, not elsewhere classified	0	0	0	0	0	0	0	0	0	0	0	0	0	0	0	0	0	0	0	0	0	0	0	0	0	0	0	0	0	0
	Cachexia , underweight	0	0	0	0	0.00101368	0.000711395	0.000689655	0.000281662	0	0	0.00022553	0.000128253	0	0	0.000214804	0.000102182	0.000174886	7.30291e-05	0	0	0.000163292	5.27764e-05	0.002331	0.00231346	0	0	0	0	0.00131406	0.00115918
	Cardiac arrest. Hypotension. Nonspecific low blood-pressure reading. Syncope and collapse. Shock, not elsewhere classifi	0.0100503	0.00674669	0.043844	0.0465727	0.00456158	0.0116385	0.0062069	0.0106705	0.00278917	0.00345615	0.0045106	0.0072546	0.00438293	0.00435744	0.0079048	0.00909837	0.00402239	0.00350586	0.00471585	0.00738123	0.00489876	0.00681072	0.00699301	0.00388388	0.00845666	0.0103295	0.00316081	0.00427291	0.0105125	0.0138543
	Cardiogenic shock	0	0	0.000127453	0.000120836	0	0	0	0	0	0	0	0	0.00011534	9.21876e-05	0.000171843	0.000205195	0	0	0.000319719	0.000238777	0.000163292	0.00010831	0	0	0	0	0.0001317	9.56435e-05	0	0
	Cerebral oedema	0	0	0.000127453	0.000360042	0	0	0	0	0.000164069	0.000209299	0.00022553	0.00130143	0.00011534	0.000145038	0.000257765	0.000670118	0.000174886	0.000585305	0.000159859	0.000735355	0	0	0	0	0	0	0	0	0	0
	Cerebral palsy. Spastic hemiplegia, paraplegia, tetraplegia and other paralytic syndromes	0.00167504	0.00457136	0.00471578	0.0194497	0.00506842	0.0219502	0.00482759	0.0255048	0.00672683	0.0261665	0.00518719	0.0213535	0.00599769	0.0212405	0.00498346	0.0151846	0.00437216	0.0148935	0.00447606	0.0142329	0.00547028	0.016111	0	0	0.00211416	0.0119203	0.00539971	0.0176487	0.0065703	0.0231484
	Chromosomal abnormality, unspecified	0	0	0	0	0	0	0	0	0	0	0	0	0	0	0	0	0	0	0	0	0	0	0	0	0	0	0	0	0	0
	Chronic respiratory failure	0.00167504	0.000429715	0.000127453	8.63115e-05	0	0	0	0	0	0	0	0	0.000230681	0.000380135	0.000214804	0.00014734	0.000174886	8.43586e-05	0.000319719	0.000294664	0.000163292	0.000149664	0	0	0	0	0	0	0	0
	Complications and ill-defined descriptions of heart disease	0.00502513	0.00312337	0.0128728	0.00953033	0.0111505	0.0101326	0.00827586	0.0062689	0.00968007	0.0092596	0.0105999	0.0088862	0.00472895	0.00401368	0.0111698	0.00861	0.00804477	0.00787811	0.00831268	0.00757591	0.00955258	0.00657815	0	0	0	0	0.0100092	0.00627114	0.00394218	0.00379676
	Compression of brain	0	0	0.000127453	6.10346e-05	0	0	0	0	0.000164069	0.000151315	0	0	0	0	0	0	0	0	0	0	8.1646e-05	0.000160692	0	0	0	0	0	0	0	0
	Condition originating in the perinatal period, unspecified	0	0	0	0	0	0	0	0	0	0	0	0	0	0	4.29609e-05	0.000236858	0	0	0	0	0	0	0	0	0	0	0	0	0	0
	Congenital malformation, unspecified	0	0	0	0	0	0	0	0	0	0	0	0	0	0	0	0	0	0	0	0	0	0	0	0	0	0	0	0	0	0
	Contact with blunt object, undetermined intent	0	0	0	0	0	0	0	0	0	0	0	0	0	0	0	0	0	0	0	0	0	0	0	0	0	0	0	0	0	0
	Contact with sharp object, undetermined intent	0	0	0.00038236	0.000989089	0	0	0.000689655	0.00185609	0.000492207	0.00110461	0.00022553	0.000939938	0.000692042	0.00158052	0.00051553	0.00135862	0.000174886	0.000481349	0.000559508	0.00127206	0.00114304	0.0030164	0	0	0.00211416	0.00794872	0.000658501	0.00193375	0	0
	Convulsions, not elsewhere classified	0.00167504	0.00257829	0.000127453	0.000313907	0.000506842	0.00262469	0	0	0.000492207	0.000890945	0	0	0.000230681	0.000916137	0.0009881	0.00246535	0.000349773	0.0011579	0.000559508	0.00147492	0.000326584	0.00126644	0	0	0	0	0.0001317	0.000643971	0	0
	Crashing of motor vehicle, undetermined intent	0	0	0.000127453	0.000341547	0	0	0	0	0	0	0.00022553	0.000413629	0	0	0	0	0	0	7.99297e-05	0.000234688	0	0	0	0	0	0	0	0	0	0
	Disease of blood and blood-forming organs, unspecified	0	0	0	0	0	0	0	0	0	0	0.00022553	0.000223786	0	0	0	0	0.000174886	0.000427305	0	0	0	0	0	0	0	0	0	0	0	0
	Disease of digestive system, unspecified	0	0	0	0	0	0	0	0	0	0	0	0	0	0	0	0	0	0	0	0	0	0	0	0	0	0	0	0	0	0
	Disorder of urinary system, unspecified	0	0	0	0	0	0	0	0	0.000164069	0.000360747	0	0	0	0	0	0	0	0	7.99297e-05	1.82535e-05	0	0	0	0	0	0	0.0001317	6.39427e-05	0	0
	Drowning and submersion, undetermined intent	0.0753769	0.133896	0.00497069	0.013375	0.00506842	0.0224129	0.00517241	0.0106619	0.00410172	0.011124	0.00699143	0.0167241	0.00703576	0.0159672	0.00708854	0.017845	0.012242	0.0325613	0.00375669	0.0109383	0.00359242	0.00914319	0.016317	0.0657592	0.0105708	0.0256627	0.00658501	0.0171865	0.0262812	0.0659991
	Eating disorders	0	0	0	0	0	0	0	0	0	0	0	0	0	0	0	0	0	0	0	0	0	0	0	0	0	0	0	0	0	0
	Encephalopathy, unspecified	0	0	0.00038236	0.000914389	0	0	0	0	0.000492207	0.00112646	0.00045106	0.00170631	0.000461361	0.00156571	0.000257765	0.000303196	0.000699545	0.000756625	0.000239789	0.000546064	0.000571522	0.00108185	0.002331	0.00957521	0	0	0.0001317	0.000163265	0	0
	Endocrine disorder, unspecified	0	0	0	0	0	0	0	0	0	0	0	0	0	0	4.29609e-05	0.000147525	0	0	0	0	0	0	0	0	0	0	0	0	0	0
	Endocrine gland, unspecified	0	0	0.000127453	0.00014786	0	0	0	0	0.000164069	0.000217507	0	0	0.00011534	0.000120603	8.59217e-05	6.38486e-05	0.000524659	0.00131988	7.99297e-05	7.17694e-05	0.000163292	0.000237756	0	0	0	0	0	0	0	0
	Excessive, frequent and irregular menstruation, other abnormal uterine and vaginal bleeding, pain associated with female	0.00167504	0.0001764	0	0	0	0	0.000689655	0.000156514	0	0	0	0	0.00011534	0.000124861	0.000472569	0.000461019	0.000874432	0.00044981	0	0	0.000163292	0.000197124	0	0	0	0	0.000395101	0.00033248	0	0
	Exposure to smoke, fire and flames, undetermined intent	0	0	0.00038236	0.00122244	0.000506842	0.00248872	0	0	0.000492207	0.00135786	0.00067659	0.00199816	0.00011534	0.000409383	0.000128883	0.000363233	0.000524659	0.00113631	0.000239789	0.000695174	8.1646e-05	0.000206379	0	0	0	0	0.0001317	0.000163265	0	0
	Exposure to unspecified factor	0.0268007	0.0286973	0.00892174	0.0136012	0.0106437	0.0140219	0.00655172	0.00824661	0.00787531	0.00791259	0.0112765	0.016325	0.0116494	0.0149332	0.0132319	0.0160462	0.00717034	0.0113625	0.012549	0.0163011	0.009226	0.0124264	0.00932401	0.0140289	0.0190275	0.0282358	0.0101409	0.0120464	0.00394218	0.00413541
	Falling, jumping or pushed from a high place, undetermined intent	0.0268007	0.0502022	0.00203926	0.00696061	0.00152053	0.00289338	0.00172414	0.00426206	0.00311731	0.0103103	0.00270636	0.00851841	0.00276817	0.00698266	0.00429609	0.0114116	0.00349773	0.00876518	0.00247782	0.00698107	0.00522534	0.0157053	0.002331	0.00281946	0.00422833	0.0152574	0.00316081	0.0108604	0.00262812	0.00897118
	Falling, lying or running before or into moving object, undetermined intent	0.00670017	0.0109477	0.000764721	0.00188981	0.000506842	0.00213929	0.000689655	0.00213135	0.000820345	0.00318529	0.00112765	0.00291605	0.00103806	0.00287938	0.0009881	0.00294374	0.000349773	0.00119725	0.00103909	0.00359274	0.000979752	0.00348029	0	0	0	0	0.000790202	0.00215133	0	0
	Female genital organ, unspecified	0.00167504	0.00118715	0.00140199	0.00115318	0	0	0.00103448	0.000860349	0.000820345	0.00064246	0.0022553	0.00242841	0.000807382	0.000753606	0.00124587	0.00112244	0.00174886	0.00224599	0.00191831	0.00166166	0.00179621	0.00140586	0	0	0	0	0.0014487	0.00104169	0.00131406	0.000427257
	Flaccid hemiplegia	0	0	0.00152944	0.000800128	0.00101368	0.00110213	0.00206897	0.00202893	0.00229696	0.00142975	0.00157871	0.000770742	0.00230681	0.00124518	0.000773296	0.000434582	0.00139909	0.000740549	0.000719367	0.000629331	0.000898106	0.000516933	0.002331	0.00117838	0	0	0.001317	0.00131099	0	0
	Fluid overload	0	0	0.000127453	9.22711e-05	0	0	0	0	0	0	0	0	0	0	8.59217e-05	0.000124039	0	0	0	0	0.000163292	8.42847e-05	0	0	0	0	0	0	0	0
	Haematemesis, melaena and gastrointestinal haemorrhage, unspecified	0.0335008	0.0129759	0.0312261	0.0218099	0.0405474	0.0236199	0.037931	0.023981	0.0280558	0.0158572	0.0345061	0.0213103	0.0372549	0.0209162	0.0308459	0.0193041	0.0356768	0.0222117	0.0276557	0.0191429	0.0333932	0.0194262	0.037296	0.030467	0.0338266	0.0195472	0.0371395	0.0241484	0.0289093	0.0177943
	Haemophilus influenzae infection, unspecified	0	0	0.000127453	0.00023561	0	0	0	0	0.000164069	0.000111203	0	0	0	0	4.29609e-05	6.75989e-05	0.000174886	0.000185405	0	0	8.1646e-05	6.53797e-05	0	0	0	0	0	0	0	0
	Haemorrhage from respiratory passages	0	0	0	0	0	0	0	0	0	0	0	0	0	0	4.29609e-05	0.000107716	0	0	0.000239789	0.000611137	0	0	0	0	0	0	0.0001317	0.000438294	0	0
	Haemorrhage, not elsewhere classified	0	0	0.000127453	6.10346e-05	0	0	0.000344828	0.000141151	0.000164069	0.000103921	0.00022553	0.000314946	0.000692042	0.000787112	0.000128883	0.000207931	0.000174886	0.000146211	0.000159859	0.000256853	0.000163292	9.93825e-05	0	0	0	0	0.000395101	0.000415357	0	0
	Haemothorax	0.00167504	0.00331064	0.000509814	0.00066501	0	0	0	0	0.000656276	0.000930925	0.00045106	0.00207077	0.000576701	0.00050046	0.00051553	0.000657914	0.000699545	0.000727842	0.000639437	0.000860344	0.000571522	0.00091105	0	0	0	0	0.0011853	0.00132256	0	0
	Hanging, strangulation and suffocation, undetermined intent	0	0	0.000254907	0.00136506	0	0	0.000344828	0.00138558	0.000328138	0.000869498	0	0	0.00011534	0.000349591	0.000687374	0.00149972	0	0	0.000719367	0.00230652	0.000163292	0.000794863	0	0	0	0	0.0001317	0.000393393	0	0
	Heart failure, cardiomegaly, other pulmonary heart diseases, disease of pulmonary vessels, unspecified, systolic (conges	0.113903	0.0826022	0.100816	0.0654854	0.132793	0.0870468	0.101034	0.0591164	0.110747	0.0873048	0.0888588	0.0607189	0.133218	0.109213	0.0993255	0.0748248	0.116299	0.0842488	0.099992	0.0771229	0.106956	0.0688477	0.104895	0.102036	0.0887949	0.0664496	0.126696	0.082898	0.151117	0.115333
	Hepatic failure, not elsewhere classified	0.00167504	0.00213269	0.00229416	0.00324161	0	0	0.000344828	0.000152674	0.00196883	0.0026212	0.00112765	0.00145435	0.000576701	0.000434466	0.00201916	0.00306359	0.000874432	0.00103573	0.00119894	0.00198045	0.00040823	0.000406326	0.002331	0.00166159	0	0	0.0011853	0.00146917	0.00262812	0.00297138
	Hepatomegaly and splenomegaly, not elsewhere classified, unspecified jaundice	0	0	0	0	0	0	0	0	0	0	0	0	0	0	0	0	0	0	0	0	0	0	0	0	0	0	0.0001317	5.96149e-05	0	0
	Hydrocephalus	0	0	0.00101963	0.00133629	0.00101368	0.00344746	0	0	0.000820345	0.00158768	0.00135318	0.00310904	0.00103806	0.00132904	0.000644413	0.00124036	0.000524659	0.000403727	0.000479578	0.000357128	0.000653168	0.00142345	0	0	0	0	0.000395101	0.000708995	0	0
	Hyperkalaemia	0	0	0.000509814	0.000631102	0	0	0.000344828	0.000627338	0.000656276	0.000423629	0.00045106	0.000271028	0	0	0.000257765	0.000275929	0	0	0.000159859	0.000129849	8.1646e-05	4.46368e-05	0	0	0	0	0.0001317	0.000120636	0	0
	Hyperosmolality and hypernatremia, amnestic disorder due to known physiological condition, delirium due to known physiol	0	0	0.000637267	0.000185878	0.00202737	0.00116663	0.000689655	0.00063598	0.00114848	0.00112143	0.00270636	0.00156038	0.00138408	0.000618471	0.000644413	0.000343897	0.000699545	0.000382599	0.00223803	0.000996949	0.00171457	0.00102724	0	0	0	0	0.0014487	0.000808534	0.00131406	0.000548637
	Hypertension, abnormal bood-preassure, epistaxis	0.00502513	0.002126	0.0119806	0.00917718	0.0172326	0.0133137	0.0172414	0.00959155	0.0137818	0.00708771	0.0151105	0.00788502	0.0132641	0.0072856	0.00945139	0.00522298	0.021511	0.0146632	0.0128687	0.00756258	0.0146963	0.00898217	0.016317	0.0107855	0.0211416	0.0146562	0.0140919	0.00954552	0.0131406	0.00731314
	Hypokalemia	0	0	0.00038236	0.000242803	0	0	0	0	0	0	0	0	0.000230681	0.000194186	0.000300726	0.000306024	0.000174886	0.000161368	0.000559508	0.00054559	0.000163292	0.000210187	0	0	0.00211416	0.000836123	0.000263401	8.23356e-05	0	0
	Ill-defined causes in F07, G91, H26, N12, M19-M21, Y33, Y86-Y99	0.00335008	0.00760361	0.00815702	0.00945625	0.0136847	0.0112728	0.0106897	0.00961107	0.0073831	0.0105257	0.011051	0.0125784	0.0088812	0.00965499	0.00902178	0.0131484	0.0118923	0.0169942	0.00791304	0.0100408	0.010614	0.0129666	0.00699301	0.0124813	0.012685	0.0349988	0.0121164	0.0105856	0.0105125	0.0196684
	Intentional self-harm by unspecified means	0	0	0	0	0	0	0	0	0	0	0	0	0	0	0	0	0	0	0	0	0	0	0	0	0	0	0	0	0	0
	Interstitial emphysema	0	0	0	0	0	0	0	0	0	0	0	0	0	0	0	0	0	0	0	0	0	0	0	0	0	0	0	0	0	0
	Intracranial and intraspinal abscess and granuloma, Intracranial and intraspinal phlebitis and thrombophlebitis	0	0	0.000637267	0.00113366	0.00152053	0.00310035	0.000344828	0.00116378	0.0026251	0.00346131	0.00112765	0.00255211	0.00126874	0.00232246	0.0012029	0.00168831	0.00139909	0.00316934	0.0013588	0.002585	0.00040823	0.000893851	0	0	0.00211416	0.00570488	0.0011853	0.00302922	0	0
	Kaposi's sarcoma	0	0	0	0	0	0	0	0	0	0	0.00022553	0.000342941	0	0	0	0	0.000349773	0.000390867	7.99297e-05	3.0462e-05	0.000163292	0.000351515	0	0	0	0	0	0	0	0
	Male genital organ, unspecified	0	0	0.000127453	8.00437e-05	0	0	0	0	0.000164069	9.00212e-05	0.00022553	5.38907e-05	0	0	0	0	0	0	0	0	0	0	0	0	0	0	0.0001317	0.000187067	0	0
	Malignant neoplasm of other and ill- defined sites	0.115578	0.086626	0.143385	0.14696	0.150532	0.15439	0.171724	0.190683	0.157178	0.146076	0.179071	0.165746	0.161707	0.159076	0.138978	0.127024	0.161945	0.164496	0.156502	0.150735	0.160761	0.155171	0.107226	0.101127	0.131078	0.145149	0.156987	0.154795	0.127464	0.128041
	Malignant neoplasm of other and ill- defined sites: head, face and neck	0.00502513	0.00484307	0.00229416	0.00244539	0.0035479	0.002582	0.00172414	0.00208366	0.00344545	0.00464827	0.00135318	0.000889197	0.00207612	0.0033057	0.00352279	0.00303497	0.00227352	0.00257975	0.00287747	0.00275136	0.00269432	0.0026381	0	0	0.00211416	0.00318356	0.0025023	0.00279671	0	0
	Malignant neoplasm of other and ill-defined sites in the lip, oral cavity and pharynx	0.00335008	0.00375708	0.00586286	0.00723054	0.00506842	0.00563223	0.00551724	0.00956658	0.00574241	0.00660755	0.00428507	0.005528	0.00403691	0.00581467	0.0071315	0.00904267	0.00612102	0.00897217	0.00535529	0.00686717	0.00391901	0.00577744	0.004662	0.00734837	0.00211416	0.00581587	0.00342421	0.00461869	0.0105125	0.0138531
	Malignant neoplasm of other and ill-defined sites in the respiratory system and intrathoracic organs	0	0	0.000892174	0.00118699	0.000506842	0.00076801	0.00103448	0.00106839	0.000328138	0.0003765	0.00067659	0.00110581	0.000576701	0.000777023	0.00111698	0.00131512	0.00104932	0.00129431	0.000879226	0.00120965	0.000653168	0.000614675	0	0	0	0	0.000658501	0.000919433	0	0
	Malignant neoplasm of unspecified urinary organs	0.00167504	0.00144548	0.00280398	0.00286893	0.00912316	0.00807918	0.00103448	0.000579327	0.00180476	0.00235445	0.00202977	0.00239481	0.00265283	0.00257866	0.00249173	0.00211681	0.00454704	0.00488989	0.00191831	0.00210389	0.0049804	0.00483889	0.002331	0.00281946	0.00422833	0.00587691	0.0018438	0.00154761	0.00394218	0.00557255
	Malignant neoplasm of uterus, part unspecified	0.00502513	0.00391091	0.00828448	0.00929462	0.00405474	0.00768613	0.00655172	0.00634155	0.00442986	0.00540008	0.00721696	0.00779788	0.00807382	0.0102475	0.00605748	0.00642153	0.00577125	0.00739952	0.0051155	0.00608333	0.00587851	0.00742316	0.004662	0.0064435	0.00634249	0.0107364	0.00750691	0.00910106	0.0105125	0.0125677
	Malignant neoplasms of ill-defined, secondary and unspecified sites in adboment, pelvis or small intestine	0.00335008	0.00229906	0.0110885	0.00902315	0.0187532	0.0155764	0.0189655	0.0200758	0.0113208	0.00849072	0.0139829	0.0111246	0.0128028	0.0100896	0.0107832	0.00890901	0.0173137	0.0147863	0.0111902	0.00946906	0.0123285	0.00974283	0.00932401	0.00981909	0.00845666	0.0105588	0.0133017	0.00971885	0.0197109	0.0151397
	Motor- or nonmotor-vehicle accident, type of vehicle unspecified	0.0117253	0.0176058	0.000764721	0.00235065	0.00101368	0.00446931	0.000689655	0.00144672	0.00147662	0.00428991	0.00090212	0.00290188	0.000692042	0.00149703	0.0012029	0.00235382	0.00209864	0.00403084	0.00127887	0.00344766	0.000979752	0.00213219	0	0	0	0	0.000526801	0.000960005	0.00131406	0.00548151
	Nausea and vomiting	0	0	0	0	0	0	0	0	0	0	0	0	0	0	4.29609e-05	8.54593e-06	0	0	0	0	0	0	0	0	0	0	0	0	0	0
	Neoplasm and carcinoma of other and ill-defined digestive organs	0.0318258	0.0244653	0.0373439	0.0362434	0.0456158	0.0518167	0.0496552	0.0461225	0.0528302	0.0508669	0.0484889	0.045945	0.055248	0.0490868	0.0380633	0.0335558	0.0557887	0.055444	0.054512	0.0526826	0.0409046	0.0371646	0.039627	0.0363749	0.0803383	0.0651085	0.0570262	0.0510137	0.0525624	0.0511215
	Obstetric death of unspecified cause	0	0	0	0	0	0	0	0	0	0	0	0	0	0	4.29609e-05	0.000164863	0	0	7.99297e-05	0.000358551	0	0	0	0	0	0	0	0	0	0
	Obstructive and reflux uropathy. Hematuria	0.00335008	0.00269868	0.00242162	0.0016692	0.00405474	0.00202096	0.00275862	0.00218064	0.00344545	0.00251291	0.00202977	0.00119592	0.00288351	0.00258903	0.00236285	0.00180823	0.00209864	0.00106497	0.00359683	0.00226788	0.0030209	0.00243133	0.002331	0.00166159	0.00422833	0.00228639	0.00276571	0.00144104	0.00262812	0.00200034
	Organ-limited amyloidosis	0.00167504	0.00296119	0.00267652	0.00365016	0.00557527	0.00568141	0.00172414	0.00258201	0.00344545	0.00368292	0.00586378	0.00577681	0.00265283	0.0030732	0.00270653	0.00273316	0.00349773	0.00421226	0.00199824	0.00205607	0.00400065	0.00466028	0.002331	0.00191459	0.00634249	0.00583622	0.00263401	0.00325761	0.00131406	0.000578982
	Other and unspecified bacterial and infectious diseases. Endocrine, nutritional and metabolic diseases. Mental and behav	0.080402	0.109324	0.045246	0.0592152	0.0892043	0.09847	0.0572414	0.0704436	0.0457752	0.0462415	0.0475868	0.0546639	0.0618224	0.0824302	0.0616488	0.0848602	0.058412	0.0635038	0.0538726	0.0749334	0.0684193	0.0979646	0.0559441	0.135603	0.0528541	0.0603045	0.054919	0.0679765	0.0394218	0.0522043
	Other and unspecified disorders of circulatory system	0	0	0.00038236	0.000239206	0.000506842	0.000545728	0.00103448	0.00054476	0.000492207	0.000220684	0.00022553	5.68652e-05	0.00126874	0.000740185	0.000773296	0.000488717	0.00104932	0.000879871	0.000239789	0.000133582	0.000571522	0.000501835	0	0	0	0	0	0	0	0
	Other and unspecified firearm discharge, undetermined intent	0	0	0	0	0	0	0	0	0	0	0	0	0.00011534	0.000444185	0	0	0	0	7.99297e-05	0.000256556	0.000163292	0.000430482	0	0	0	0	0.0001317	0.000478542	0	0
	Other bacterial diseases or bacterial infection, not elsewhere classified	0.00670017	0.00207835	0.00242162	0.0012883	0.00304105	0.00294674	0.00448276	0.0024783	0.00426579	0.00234968	0.00360848	0.00256873	0.00438293	0.00392482	0.00326503	0.00242142	0.00454704	0.00454097	0.00367676	0.00308609	0.00391901	0.00302342	0.00932401	0.0062452	0	0	0.00618991	0.00412306	0.00131406	0.00031316
	Other cardiac arrhythmias	0.0150754	0.0188063	0.00446087	0.00607572	0.00709579	0.00628561	0.0037931	0.0078094	0.00278917	0.00478952	0.00518719	0.00965379	0.00449827	0.00766999	0.00631525	0.00878033	0.00559636	0.00705504	0.0105507	0.00966635	0.00449053	0.00526799	0.00932401	0.0155446	0.00422833	0.00301707	0.00368761	0.00517157	0.0065703	0.00430292
	Other diseases of bronchus, not elsewhere classified	0	0	0.00280398	0.00253838	0.00456158	0.00511991	0.00275862	0.00464646	0.00328138	0.00315299	0.00383401	0.00422902	0.00346021	0.00305672	0.00369463	0.00428831	0.00454704	0.00436751	0.00303733	0.00319756	0.00285761	0.00349965	0.016317	0.0231095	0.00211416	0.00155386	0.00329251	0.0027662	0.00262812	0.00274076
	Other diseases of intestine	0.0184255	0.011211	0.0215396	0.017043	0.016219	0.0123476	0.0151724	0.0123726	0.021329	0.016034	0.0232296	0.0192143	0.0205306	0.0165878	0.0243588	0.0190798	0.018538	0.0169806	0.0234993	0.0194805	0.0213912	0.0167378	0.00699301	0.00881849	0.00845666	0.00993359	0.0201501	0.0150132	0.0118265	0.0111536
	Other disorders of brain	0	0	0.00114708	0.00133023	0.00152053	0.00231841	0.00103448	0.00216047	0.00114848	0.0030582	0.00090212	0.0012988	0.00149942	0.00239854	0.0012029	0.00219099	0.00139909	0.00314821	0.00119894	0.00186227	0.000898106	0.00109518	0.002331	0.000702015	0	0	0.000790202	0.00153376	0.00262812	0.0107093
	Other disorders of fluid, electrolyte and acid-base balance	0.00167504	0.00137358	0.000509814	0.000433304	0	0	0	0	0.000164069	3.97152e-05	0.00045106	0.000186343	0.00011534	0.000103202	0.000171843	5.17367e-05	0.000174886	7.30291e-05	0.000239789	0.000203218	0.000163292	6.77429e-05	0	0	0.00211416	0.00166115	0.0001317	9.71582e-05	0	0
	Other immunodeficiencies	0	0	0.000509814	0.00050071	0.00101368	0.0019416	0.00103448	0.00154402	0.00131255	0.00309792	0.00022553	0.000921216	0.000461361	0.000733336	0.000429609	0.000611833	0.000349773	0.000531107	0.000319719	0.000361277	0.0010614	0.00196474	0	0	0.00211416	0.000529052	0.000658501	0.00105251	0.00262812	0.00599859
	Other inflammatory liver diseases	0	0	0	0	0	0	0	0	0	0	0.00022553	0.000428326	0	0	4.29609e-05	3.06178e-05	0.000174886	0.000542283	0	0	0	0	0	0	0	0	0	0	0	0
	Other mental disorders due to brain damage and dysfunction and to physical disease	0	0	0	0	0.000506842	0.000123902	0	0	0.000328138	0.000182558	0.00090212	0.000977907	0.00011534	6.78449e-05	0	0	0.000174886	9.04826e-05	0	0	8.1646e-05	0.000128659	0	0	0	0	0	0	0	0
	Other nontraumatic intracranial haemorrhage	0	0	0	0	0	0	0	0	0	0	0	0	0	0	0	0	0	0	0	0	0	0	0	0	0	0	0	0	0	0
	Other specified disorders of thyroid	0	0	0	0	0	0	0	0	0	0	0	0	0	0	0	0	0	0	0	0	0	0	0	0	0	0	0	0	0	0
	Other specified respiratory disorders	0.0351759	0.0158744	0.0989039	0.05895	0.0334516	0.0190146	0.0827586	0.0485335	0.0872847	0.0531477	0.0793866	0.0511661	0.0806228	0.0455684	0.0796494	0.0444816	0.0890171	0.0525044	0.0716969	0.0431205	0.0772371	0.04509	0.0582751	0.052389	0.105708	0.0617363	0.0507046	0.0288585	0.105125	0.0627849
	Pain in throat and chest and other symptoms and signs involving the circulatory and respiratory systems	0	0	0	0	0	0	0	0	0	0	0	0	0	0	0	0	0	0	0	0	0	0	0	0	0	0	0	0	0	0
	Paraplegia (paraparesis) and quadriplegia (quadriparesis)	0	0	0.0019118	0.00313578	0.00253421	0.00295278	0.00137931	0.00209166	0.00164069	0.00220644	0.00248083	0.00343046	0.00196078	0.00315391	0.00107402	0.00157347	0.00139909	0.00143884	0.00191831	0.00293437	0.000898106	0.00138256	0	0	0	0	0.0025023	0.00320503	0.00394218	0.00351273
	Peritonitis	0.0100503	0.00687209	0.00522559	0.00491061	0.0035479	0.00274534	0.00793103	0.00774922	0.00541427	0.00607299	0.00518719	0.0042201	0.00611303	0.0063951	0.00665893	0.00719325	0.00804477	0.0074704	0.00791304	0.00851419	0.00538863	0.0050536	0.004662	0.00538819	0.00845666	0.00408628	0.00566311	0.00541295	0.00525624	0.00574005
	Pleural effusion, not elsewhere classified, Other pleural conditions	0	0	0.0038236	0.00275693	0.00101368	0.000673343	0.00103448	0.000479145	0.00196883	0.00108687	0.00270636	0.00243908	0.00230681	0.0013631	0.00223396	0.0015106	0.00209864	0.0013479	0.00247782	0.00179252	0.00285761	0.00173729	0.002331	0.00155902	0	0	0.0023706	0.0010801	0.00394218	0.00371908
	Pneumonia, organism unspecified	0	0	0	0	0	0	0	0	0	0	0	0	0	0	0	0	0	0	0	0	0	0	0	0	0	0	0	0	0	0
	Pneumonitis due to solids and liquids	0.0284757	0.0126248	0.0829722	0.0623109	0.05778	0.0417751	0.0344828	0.0282753	0.05726	0.042102	0.0502932	0.0365922	0.0472895	0.0359094	0.0973493	0.0681108	0.0320042	0.0251701	0.0791304	0.0582732	0.0482528	0.0353192	0.018648	0.011622	0.0422833	0.0330472	0.0578164	0.0434343	0.0394218	0.0396669
	Pneumothorax	0.00167504	0.00108934	0.000254907	0.000204476	0.00202737	0.00210588	0.00103448	0.00256568	0.000984413	0.000768887	0.00112765	0.000601896	0.000692042	0.000487687	0.000773296	0.000641467	0.000524659	0.000607811	0.000879226	0.000795627	0.000163292	0.000102862	0.004662	0.00237956	0.00422833	0.00497604	0.000526801	0.00028758	0	0
	Poisoning by and exposure to antiepileptic, sedative-hypnotic, antiparkinsonism and psychotropic drugs, not elsewhere cl	0.00837521	0.0124851	0.00420596	0.0130955	0.00709579	0.0214732	0.00413793	0.0135646	0.00836751	0.0246916	0.00473613	0.0123964	0.00415225	0.0114087	0.00455385	0.01173	0.00472193	0.0170343	0.0043162	0.0109884	0.0071032	0.0200214	0.004662	0.0172176	0.012685	0.0355463	0.00408271	0.0115644	0.00394218	0.0125871
	Poisoning by and exposure to narcotics and psychodysleptics [hallucinogens], not elsewhere classified, undetermined inte	0.0284757	0.0600255	0.00599031	0.020478	0.00912316	0.0340119	0.00827586	0.0347817	0.0132896	0.0457747	0.0184935	0.0604015	0.00934256	0.0310301	0.0130171	0.0377833	0.0115425	0.0369889	0.0126289	0.0369979	0.0186153	0.0580438	0	0	0.00845666	0.0350358	0.00592651	0.0191077	0.00525624	0.0212949
	Poisoning by and exposure to nonopioid analgesics, antipyretics and antirheumatics, undetermined intent	0.00335008	0.00411239	0.00127453	0.00346602	0.00304105	0.00502524	0.00275862	0.00851899	0.00229696	0.00453587	0.00270636	0.00758949	0.00242215	0.00556809	0.00214804	0.00504493	0.00192375	0.00534062	0.00303733	0.00656824	0.00318419	0.00768645	0	0	0.00211416	0.00173514	0.0011853	0.00340238	0.00131406	0.0030964
	Poisoning by and exposure to organic solvents and halogenated hydrocarbons and their vapours, undetermined intent	0	0	0	0	0	0	0.000344828	0.00150561	0	0	0.00022553	0.000839681	0.000461361	0.00168779	0.000214804	0.000652042	0.000174886	0.000440777	0.000319719	0.00101597	8.1646e-05	0.000155178	0	0	0.00211416	0.0110102	0.0001317	0.000369374	0	0
	Poisoning by and exposure to other and unspecified chemicals and noxious substances, undetermined intent	0	0	0.000127453	8.53868e-05	0	0	0.000344828	0.00162276	0.000164069	9.70375e-05	0	0	0	0	0	0	0	0	7.99297e-05	3.7633e-05	8.1646e-05	8.55319e-05	0	0	0	0	0	0	0	0
	Poisoning by and exposure to other and unspecified drugs, medicaments and biological substances, undetermined intent	0.00335008	0.00764876	0.00114708	0.00354052	0.00253421	0.00644525	0.00310345	0.00713277	0.0026251	0.00823972	0.00383401	0.012827	0.00149942	0.0046464	0.000859217	0.00254404	0.00139909	0.00380578	0.0021581	0.00562818	0.00269432	0.00670444	0.004662	0.0264669	0.00211416	0.00681663	0.00329251	0.0104542	0.00131406	0.00218484
	Poisoning by and exposure to other drugs acting on the autonomic nervous system, undetermined intent	0	0	0.000127453	0.000323052	0	0	0.000344828	0.000733921	0	0	0.00045106	0.00133904	0	0	0.000300726	0.00089222	0.000349773	0.00155459	0.000639437	0.00170943	0.000244938	0.00101161	0	0	0	0	0.0001317	0.000195398	0.00262812	0.00576676
	Poisoning by and exposure to other gases and vapours, undetermined intent	0.00502513	0.0100724	0.00038236	0.00130197	0	0	0.000344828	0.00196779	0.00114848	0.00316822	0.00067659	0.00254231	0.000576701	0.00206737	0.00051553	0.00161623	0.00104932	0.00424472	0.000399648	0.00106036	0.000571522	0.00183674	0	0	0	0	0.0001317	0.000611945	0.0065703	0.0260117
	Poisoning by and exposure to pesticides, undetermined intent	0	0	0	0	0	0	0.000344828	0.000788653	0	0	0	0	0	0	0	0	0	0	7.99297e-05	9.80829e-05	0	0	0	0	0	0	0	0	0	0
	Pulmonary collapse	0.00167504	0.000460648	0.000637267	0.000414604	0	0	0.000344828	0.000249335	0.000492207	0.000494454	0.00112765	0.000961285	0.000346021	0.000316455	0.000687374	0.000577465	0.000349773	0.000709469	0.000399648	0.000334786	0.000898106	0.000697187	0	0	0	0	0.0001317	0.000120636	0.00131406	0.0030964
	Pulmonary embolism	0.0636516	0.047547	0.0479225	0.046708	0.0446021	0.0429194	0.0362069	0.0415106	0.0636587	0.0653342	0.052323	0.0447239	0.0321799	0.0311789	0.0378056	0.034673	0.0356768	0.0331626	0.0394053	0.038765	0.0516819	0.0458807	0.02331	0.0333412	0.0359408	0.0428976	0.0425392	0.0395667	0.043364	0.0457954
	Pulmonary oedema	0.00502513	0.004094	0.00344124	0.00598642	0.00101368	0.000861284	0.00103448	0.0012918	0.000656276	0.000270593	0.00270636	0.00240601	0.00149942	0.00126536	0.00103106	0.000965352	0.00227352	0.00160496	0.0021581	0.00219836	0.00187786	0.00132926	0	0	0	0	0.0025023	0.00204552	0.00131406	0.00120894
	Pyothorax without fistula	0.00167504	0.0034327	0.00242162	0.00251002	0.00304105	0.00552596	0.000344828	0.000176999	0.00295324	0.00431109	0.00608931	0.00754803	0.00230681	0.00289521	0.00365167	0.00445031	0.00227352	0.00301792	0.00335705	0.00391478	0.00342913	0.00412523	0.004662	0.00424628	0.00211416	0.00065114	0.00302911	0.00508036	0.00262812	0.00121744
	Respiratory failure, not elsewhere classified, compensatory emphysema and acute respiratory distress syndrome	0.00335008	0.00466249	0.00152944	0.0015385	0.00152053	0.00187292	0.000689655	0.000952209	0.000820345	0.00116101	0.00135318	0.00197156	0.00126874	0.00141169	0.00223396	0.00264343	0.00174886	0.00207283	0.00127887	0.00170184	0.0010614	0.000856501	0	0	0	0	0.000790202	0.000988677	0.00131406	0.00266914
	Rifle, shotgun and larger firearm discharge, undetermined intent	0.00167504	0.00346447	0	0	0.00101368	0.00454123	0	0	0.000328138	0.000437132	0.00022553	0.000289575	0.000230681	0.000708345	0	0	0.000349773	0.00113677	7.99297e-05	0.000155095	8.1646e-05	0.000212287	0	0	0.00422833	0.0160214	0.000263401	0.000594959	0.00131406	0.00307334
	Senility	0.0167504	0.00255488	0.0249809	0.00726137	0.0572732	0.0178336	0.0665517	0.0228575	0.0488925	0.0141242	0.0320253	0.00865629	0.0438293	0.0132869	0.0163251	0.0042659	0.0699545	0.0232513	0.0252578	0.00726714	0.0585402	0.0171127	0.244755	0.0920643	0.122622	0.0433008	0.0408271	0.0121964	0.0735874	0.0254145
	Sequelae of inflammatory diseases of central nervous system	0	0	0.000254907	0.00102608	0	0	0.000689655	0.00128252	0.000328138	0.0012971	0.00022553	0.000184418	0.000346021	0.00089272	0.000257765	0.000790622	0.000349773	0.000896712	0.000159859	0.00025549	0.000489876	0.000941836	0	0	0	0	0.000526801	0.0011804	0	0
	Sequelae of other and unspecified infectious and parasitic diseases	0.00167504	0.000429715	0.00114708	0.00143195	0	0	0.00206897	0.0011945	0.000656276	0.000340889	0.00067659	0.0002908	0.000807382	0.000976948	0.00137475	0.00105226	0.00104932	0.00212734	0.000879226	0.000902304	0.0010614	0.000613165	0	0	0	0	0.0010536	0.0018433	0.00262812	0.0010645
	Shock, unspecified	0	0	0	0	0	0	0	0	0	0	0	0	0	0	4.29609e-05	6.4863e-06	0	0	0	0	0	0	0	0	0	0	0	0	0	0
	Streptococcal, severe and other sepsis. Gas gangrene and gangrene not elsewhere classified.Toxic shock syndrome. Staphyl	0.0619765	0.0376494	0.0694621	0.0613538	0.0638621	0.0686545	0.0748276	0.0678476	0.0659557	0.06092	0.0584123	0.0507565	0.0640138	0.0555284	0.0907333	0.0770217	0.0465198	0.0452454	0.0856047	0.0776455	0.0665415	0.0618718	0.032634	0.0301525	0.0274841	0.0262879	0.07204	0.0617091	0.0565046	0.0575328
	Stroke (I67, I69), not specified as haemorrhage or infarctions, other cv and sequele of cv	0	0	0	0	0	0	0	0	0	0	0	0	0	0	0	0	0	0	0	0	0	0	0	0	0	0	0	0	0	0
	Toxic encephalopathy	0	0	0	0	0	0	0	0	0	0	0	0	0	0	0	0	0.000174886	0.000120184	0	0	0	0	0	0	0	0	0	0	0	0
	Traffic and non-traffic accident of specified type but victim's mode of transport unknown	0	0	0	0	0	0	0	0	0	0	0	0	0	0	0	0	0	0	0	0	0	0	0	0	0	0	0	0	0	0
	Unspecified pneumoconiosis	0	0	0	0	0	0	0	0	0	0	0	0	0	0	0	0	0	0	0	0	0	0	0	0	0	0	0	0	0	0
	Unspecified transport accident	0.00502513	0.0119685	0.000637267	0.00160642	0.000506842	0.00258246	0.00137931	0.00449123	0.000492207	0.000597317	0.00090212	0.0018692	0.00126874	0.00228877	0.000343687	0.000883582	0.000699545	0.00181761	0.000959156	0.00210194	0.000653168	0.00125633	0	0	0.00211416	0.00306147	0.000658501	0.00175653	0	0
	Vesicointestinal, involving female genital tract or not elsewhere specifed fistulae	0	0	0.00178435	0.00115133	0.00101368	0.000490505	0.00172414	0.00171782	0.00196883	0.000966404	0.00248083	0.00185993	0.00138408	0.00118233	0.00223396	0.00157497	0.00139909	0.000844964	0.00223803	0.00198139	0.00138798	0.000967962	0.004662	0.00504174	0.00422833	0.00663534	0.0019755	0.00124304	0.00394218	0.00298352
	Viral infection of unspecified site	0.00335008	0.00723994	0.000892174	0.00150891	0.000506842	0.000317413	0.00137931	0.00300066	0.000984413	0.00229832	0.00067659	0.00154918	0.00149942	0.00101082	0.000601452	0.00130033	0.000874432	0.0015209	0.000559508	0.00132154	0.00138798	0.00273827	0	0	0.00422833	0.00109325	0.001317	0.00307779	0.00131406	0.000578982
	Volume depletion. Hypo-osmolality and hyponatremia	0.00167504	0.000368685	0.00624522	0.0036445	0.0035479	0.00176294	0.0103448	0.0055449	0.00557834	0.00338705	0.0045106	0.00346773	0.00415225	0.00254238	0.00631525	0.00323845	0.00594614	0.00367626	0.00535529	0.0034649	0.00416395	0.00237934	0.00932401	0.00441495	0.00422833	0.00329455	0.00763861	0.00435005	0.00131406	0.00101959

## Sheet: Table F
	Contents
	Table F1: Total IDD and corresponding YLL by age group for the period 2000-2015
		Age group
		0 years		01-04		05-14		15-49		50-59		60 and over
		deaths	YLL	deaths	YLL	deaths	YLL	deaths	YLL	deaths	YLL	deaths	YLL
	Total	68	5371.73	152	11720.8	153	10615.8	8424	360465	5762	152820	80966	683965
	Table F2: Percentage of total IDD and corresponding YLL by type and age-group
		0 years		01-04		05-14		15-49		50-59		60 and over
	Ill-defined death type	% deaths	% YLL	% deaths	% YLL	% deaths	% YLL	% deaths	% YLL	% deaths	% YLL	% deaths	% YLL
	Amyloidosis	0	0	0	0	0	0	0	0	0	0	0.00014821	0.000274985
	Organ-limited amyloidosis	0	0	0	0	0	0	0.00154321	0.00133644	0.00520653	0.00517302	0.00305066	0.00413587
	Hypokalemia	0	0	0	0	0	0	0.000118708	0.000119207	0.000347102	0.000380121	0.000271719	0.000277573
	Hyperkalaemia	0	0	0	0	0	0	0	0	0.000520653	0.000533897	0.000222316	0.000258113
	Fluid overload	0	0	0	0	0	0	0.000118708	9.97045e-05	0	0	4.94035e-05	3.83499e-05
	Flaccid hemiplegia	0	0	0	0	0	0	0.000118708	0.000102229	0.000520653	0.000574402	0.001408	0.00121056
	Cerebral palsy. Spastic hemiplegia, paraplegia, tetraplegia and other paralytic syndromes	0.0882353	0.0890477	0.223684	0.222867	0.431373	0.433779	0.0255223	0.0297729	0.00850399	0.00873447	0.00146975	0.00234161
	Hydrocephalus	0	0	0	0	0.0196078	0.0198026	0.00154321	0.00162798	0.00121486	0.00121136	0.000518736	0.000637284
	Toxic encephalopathy	0	0	0	0	0	0	0	0	0	0	1.23509e-05	1.14772e-05
	Compression of brain	0	0	0	0	0	0	0	0	0.000173551	0.000160189	2.47017e-05	2.5396e-05
	Pneumothorax	0	0	0	0	0	0	0.000118708	0.00016512	0.00121486	0.00119762	0.000753403	0.000765112
	Haemothorax	0.0147059	0.0150901	0	0	0	0	0.000712251	0.000636234	0.00104131	0.00102251	0.000531087	0.000801445
	Pulmonary collapse	0	0	0	0	0	0	0	0	0.00138841	0.0013847	0.00056814	0.000587852
	Interstitial emphysema	0	0	0	0	0	0	0	0	0	0	0	0
	Acute and unspecified renal failure	0	0	0	0	0.00653595	0.00653839	0.00510446	0.00471111	0.0147518	0.0144108	0.0488477	0.0425085
	Haemorrhage from respiratory passages	0	0	0	0	0	0	0.000474834	0.000453803	0	0	1.23509e-05	2.20625e-05
	Pain in throat and chest and other symptoms and signs involving the circulatory and respiratory systems	0	0	0	0	0	0	0	0	0	0	0	0
	Abdominal and pelvic pain	0	0	0	0	0	0	0	0	0	0	8.6456e-05	4.29847e-05
	Convulsions, not elsewhere classified	0	0	0.00657895	0.00642962	0	0	0.00332384	0.00337744	0.00138841	0.00154299	9.88069e-05	0.000196721
	Haemorrhage, not elsewhere classified	0	0	0	0	0	0	0.000118708	0.000124534	0.000173551	0.000178315	0.000234666	0.000326274
	Cardiogenic shock	0	0	0	0	0	0	0.000118708	0.000113908	0	0	0.00014821	0.000165272
	Shock, unspecified	0	0	0	0	0	0	0	0	0	0	1.23509e-05	3.08495e-06
	Cachexia , underweight	0	0	0	0	0	0	0	0	0	0	0.000185263	0.000142127
	Abscess of liver	0	0	0	0	0	0	0.000949668	0.00086147	0.00156196	0.00152519	0.00153151	0.00188029
	Other inflammatory liver diseases	0	0	0	0	0	0	0.000118708	9.82619e-05	0.000173551	0.000160189	1.23509e-05	1.45622e-05
	Pneumonitis due to solids and liquids	0.0441176	0.0445238	0	0	0.0130719	0.0142938	0.019943	0.0191291	0.0456439	0.0447146	0.0735494	0.0681546
	Haematemesis, melaena and gastrointestinal haemorrhage, unspecified	0	0	0	0	0	0	0.0041548	0.00370957	0.0137105	0.0132976	0.0370649	0.031259
	Hyperosmolality and hypernatremia, amnestic disorder due to known physiological condition, delirium due to known physiol	0	0	0	0	0	0	0	0	0.000173551	0.000165685	0.00149445	0.00119788
	Intracranial and intraspinal abscess and granuloma, Intracranial and intraspinal phlebitis and thrombophlebitis	0.0147059	0.0150901	0.0131579	0.012692	0	0	0.00308642	0.00295887	0.00364457	0.00352461	0.000728701	0.000988516
	Cardiac arrest. Hypotension. Nonspecific low blood-pressure reading. Syncope and collapse. Shock, not elsewhere classifi	0	0	0	0	0.00653595	0.00635187	0.0105651	0.0102931	0.0126692	0.0129924	0.00807746	0.0096998
	Abscess of lung and mediastinum	0	0	0	0	0	0	0.00225546	0.00207002	0.00225616	0.00236102	0.000827508	0.00109791
	Nausea and vomiting	0	0	0	0	0	0	0	0	0	0	1.23509e-05	4.06454e-06
	Obstructive and reflux uropathy. Hematuria	0	0	0	0	0	0	0.000593542	0.00051195	0.00173551	0.00170043	0.00311242	0.00289497
	Vesicointestinal, involving female genital tract or not elsewhere specifed fistulae	0	0	0	0	0	0	0.000356125	0.00032139	0.000867754	0.000907605	0.0021614	0.00215736
	Excessive, frequent and irregular menstruation, other abnormal uterine and vaginal bleeding, pain associated with female	0	0	0	0	0	0	0.000237417	0.000204375	0.000173551	0.000178315	0.000271719	0.000233462
	Abnormalities of breathing and cyanosis	0	0	0	0	0	0	0	0	0	0	1.23509e-05	2.51621e-05
	Asphyxia and hypoxemia	0	0	0	0	0	0	0.000118708	0.00016512	0.000173551	0.000165685	0.00101277	0.00062262
	Hepatomegaly and splenomegaly, not elsewhere classified, unspecified jaundice	0	0	0	0	0	0	0	0	0	0	1.23509e-05	8.05597e-06
	Paraplegia (paraparesis) and quadriplegia (quadriparesis)	0	0	0	0	0	0	0.00296771	0.00280726	0.00312392	0.0031081	0.00134624	0.00188239
	Acidosis	0.0147059	0.0150901	0.00657895	0.00660025	0	0	0.00166192	0.00150039	0.00242971	0.00244281	0.000741052	0.000969728
	Other disorders of fluid, electrolyte and acid-base balance	0	0	0	0	0	0	0	0	0	0	0.000259368	0.000244998
	Volume depletion. Hypo-osmolality and hyponatremia	0	0	0	0	0	0	0.000593542	0.000502573	0.000867754	0.000901912	0.00655831	0.00536345
	Peritonitis	0	0	0.0131579	0.0130282	0.00653595	0.00653839	0.00308642	0.00270542	0.00815689	0.00824605	0.00653361	0.00792804
	Streptococcal, severe and other sepsis. Gas gangrene and gangrene not elsewhere classified.Toxic shock syndrome. Staphyl	0.176471	0.178842	0.118421	0.11913	0.0392157	0.0397899	0.0318139	0.0299984	0.0690732	0.0694362	0.0780575	0.0823261
	Hepatic failure, not elsewhere classified	0	0	0	0	0	0	0.00201804	0.0019107	0.00364457	0.00358389	0.00108688	0.00155748
	Pulmonary embolism	0	0	0	0	0	0	0.0217236	0.0204094	0.0421729	0.0419893	0.0453647	0.0523574
	Respiratory failure, not elsewhere classified, compensatory emphysema and acute respiratory distress syndrome	0	0	0	0	0	0	0.00130579	0.00124586	0.00329747	0.00314966	0.00134624	0.00179015
	Chronic respiratory failure	0	0	0	0	0	0	0	0	0.000173551	0.000161236	0.000185263	0.00022798
	Pleural effusion, not elsewhere classified, Other pleural conditions	0	0	0	0	0	0	0.000237417	0.000263049	0.00121486	0.00124958	0.00274189	0.00243382
	Pyothorax without fistula	0	0	0.00657895	0.00660025	0	0	0.00356125	0.0030988	0.00798334	0.00791566	0.00277894	0.00367168
	Encephalopathy, unspecified	0.0147059	0.0150901	0.00657895	0.006346	0	0	0.00106838	0.00116	0.000520653	0.000499543	0.000247017	0.000369814
	Cerebral oedema	0	0	0.0131579	0.0126067	0.00653595	0.00700656	0.000593542	0.000618867	0.000173551	0.000182633	4.94035e-05	7.02814e-05
	Anoxic brain damage, not elsewhere classified. Benign intracranial hypertension. Hypertensive encephalopathy	0	0	0	0	0	0	0.00451092	0.00454699	0.00468587	0.0046225	0.00134624	0.00215293
	Other cardiac arrhythmias	0.0147059	0.0143436	0.0131579	0.0131143	0.0392157	0.0392294	0.00925926	0.00954539	0.00902464	0.00911544	0.00511326	0.00556384
	Atrioventricular and left bundle-branch block. Other conduction disorders	0	0	0.00657895	0.00642962	0.00653595	0.00607116	0.0014245	0.00161602	0.00156196	0.00157342	0.00223551	0.00177857
	Pulmonary oedema	0	0	0	0	0.0130719	0.0126086	0.00166192	0.00174017	0.00173551	0.00172537	0.00179088	0.00168384
	Heart failure, cardiomegaly, other pulmonary heart diseases, disease of pulmonary vessels, unspecified, systolic (conges	0.0882353	0.0875547	0.0328947	0.03334	0.0196078	0.019147	0.0457028	0.04089	0.0786185	0.0772622	0.117185	0.0995689
	Atherosclerosis	0	0	0	0	0	0	0.000356125	0.000291901	0.00277681	0.00273584	0.0176494	0.0138212
	Hypertension, abnormal bood-preassure, epistaxis	0	0	0	0	0	0	0.00130579	0.00119557	0.00485942	0.0047183	0.0151422	0.0124225
	Other and unspecified bacterial and infectious diseases. Endocrine, nutritional and metabolic diseases. Mental and behav	0.161765	0.163005	0.289474	0.290459	0.189542	0.188866	0.105888	0.105103	0.0985769	0.0988151	0.0494529	0.0505863
	Senility	0	0	0	0	0	0	0	0	0	0	0.0453771	0.0198067
	Other bacterial diseases or bacterial infection, not elsewhere classified	0	0	0.0197368	0.0199688	0	0	0.000830959	0.0008428	0.00260326	0.00251466	0.00426105	0.00379265
	Haemophilus influenzae infection, unspecified	0	0	0	0	0	0	0	0	0.000173551	0.000143895	4.94035e-05	7.80742e-05
	Viral infection of unspecified site	0.0882353	0.0860617	0.0855263	0.0858775	0.00653595	0.0068191	0.000237417	0.000252424	0.000694203	0.000679428	0.000815157	0.000624257
	Sequelae of other and unspecified infectious and parasitic diseases	0	0	0	0	0.00653595	0.00653839	0.000356125	0.000438545	0.00104131	0.00106459	0.00113628	0.00123634
	Acquired haemolytic anaemia	0	0	0	0	0	0	0	0	0	0	0	0
	Disease of blood and blood-forming organs, unspecified	0	0	0	0	0	0	0	0	0.000173551	0.000182633	1.23509e-05	1.86998e-05
	Other specified disorders of thyroid	0	0	0	0	0	0	0	0	0	0	0	0
	Endocrine disorder, unspecified	0	0	0	0	0	0	0.000118708	0.000133134	0	0	0	0
	Other mental disorders due to brain damage and dysfunction and to physical disease	0	0	0	0	0	0	0	0	0.000173551	0.000195852	0.000111158	0.000110035
	Eating disorders	0	0	0	0	0	0	0	0	0	0	0	0
	Bacterial meningitis, not elsewhere classified	0	0	0	0	0	0	0	0	0	0	0	0
	Sequelae of inflammatory diseases of central nervous system	0.0294118	0.0286872	0	0	0.0196078	0.0205524	0.000830959	0.000764318	0.000867754	0.000857677	0.000160561	0.000259502
	Complications and ill-defined descriptions of heart disease	0	0	0	0	0	0	0.00237417	0.00238364	0.00728914	0.00736397	0.0103871	0.0105886
	Other nontraumatic intracranial haemorrhage	0	0	0	0	0	0	0	0	0	0	0	0
	Stroke (I67, I69), not specified as haemorrhage or infarctions, other cv and sequele of cv	0	0	0	0	0	0	0	0	0	0	0	0
	Pneumonia, organism unspecified	0	0	0	0	0	0	0	0	0	0	0	0
	Unspecified pneumoconiosis	0	0	0	0	0	0	0	0	0	0	0	0
	Disease of digestive system, unspecified	0	0	0	0	0	0	0	0	0	0	0	0
	Disorder of urinary system, unspecified	0	0	0	0	0	0	0	0	0.000173551	0.000178315	2.47017e-05	1.31439e-05
	Obstetric death of unspecified cause	0	0	0	0	0	0	0.000237417	0.000316619	0	0	0	0
	Condition originating in the perinatal period, unspecified	0.0147059	0.0143436	0	0	0	0	0	0	0	0	0	0
	Congenital malformation, unspecified	0	0	0	0	0	0	0	0	0	0	0	0
	Ill-defined causes in F07, G91, H26, N12, M19-M21, Y33, Y86-Y99	0.0294118	0.0286872	0.0263158	0.0266536	0.0261438	0.0253114	0.0162631	0.0155567	0.0145783	0.0145444	0.00839859	0.00875367
	Exposure to unspecified factor	0	0	0.00657895	0.006346	0.00653595	0.00644513	0.0154321	0.0145669	0.0227352	0.0224156	0.00955957	0.0124552
	Unspecified transport accident	0	0	0	0	0	0	0.00344255	0.00343415	0.00277681	0.00275292	0.000296421	0.000536899
	Motor- or nonmotor-vehicle accident, type of vehicle unspecified	0	0	0	0	0	0	0.00605413	0.00655068	0.00295036	0.00283838	0.000506385	0.000741105
	Traffic and non-traffic accident of specified type but victim's mode of transport unknown	0	0	0	0	0	0	0	0	0	0	0	0
	Intentional self-harm by unspecified means	0	0	0	0	0	0	0	0	0	0	0	0
	Assault by unspecified means	0	0	0	0	0	0	0	0	0	0	0	0
	Poisoning by and exposure to nonopioid analgesics, antipyretics and antirheumatics, undetermined intent	0	0	0	0	0	0	0.0118708	0.0120497	0.00833044	0.00865693	0.000913964	0.00159517
	Poisoning by and exposure to antiepileptic, sedative-hypnotic, antiparkinsonism and psychotropic drugs, not elsewhere cl	0	0	0	0	0	0	0.0377493	0.0374967	0.0163138	0.017085	0.000938666	0.00184553
	Poisoning by and exposure to narcotics and psychodysleptics [hallucinogens], not elsewhere classified, undetermined inte	0	0	0	0	0.00653595	0.00634999	0.106956	0.112956	0.0262062	0.0271899	0.00129684	0.00259759
	Poisoning by and exposure to other drugs acting on the autonomic nervous system, undetermined intent	0	0	0	0	0	0	0.00201804	0.00222105	0.000694203	0.000776143	7.41052e-05	0.000163137
	Poisoning by and exposure to other and unspecified drugs, medicaments and biological substances, undetermined intent	0	0	0	0	0	0	0.0148386	0.0155506	0.00399167	0.0042823	0.000494035	0.000847792
	Poisoning by and exposure to organic solvents and halogenated hydrocarbons and their vapours, undetermined intent	0	0	0	0	0	0	0.00201804	0.00209335	0.000347102	0.000343084	0	0
	Poisoning by and exposure to other gases and vapours, undetermined intent	0	0	0	0	0	0	0.00522317	0.00591974	0.00104131	0.00107054	9.88069e-05	0.000221927
	Poisoning by and exposure to pesticides, undetermined intent	0	0	0	0	0	0	0	0	0.000173551	0.000161236	1.23509e-05	2.41971e-05
	Poisoning by and exposure to other and unspecified chemicals and noxious substances, undetermined intent	0	0	0	0	0	0	0.000118708	0.000140652	0	0	4.94035e-05	5.12015e-05
	Hanging, strangulation and suffocation, undetermined intent	0	0	0	0	0.0130719	0.0125144	0.00261159	0.00268708	0.000867754	0.000877046	6.17543e-05	0.000114933
	Drowning and submersion, undetermined intent	0.0294118	0.0301802	0.0131579	0.0127748	0.0130719	0.0119558	0.0394112	0.0410887	0.020479	0.0203595	0.00219845	0.00381487
	Rifle, shotgun and larger firearm discharge, undetermined intent	0	0	0	0	0	0	0.00106838	0.00106449	0.00104131	0.00101715	2.47017e-05	3.79113e-05
	Other and unspecified firearm discharge, undetermined intent	0	0	0	0	0	0	0.000593542	0.000557863	0	0	0	0
	Exposure to smoke, fire and flames, undetermined intent	0	0	0	0	0	0	0.00189934	0.0018404	0.000520653	0.00053658	3.70526e-05	6.49302e-05
	Contact with sharp object, undetermined intent	0	0	0	0	0	0	0.00403609	0.00392424	0.00156196	0.00151702	0.00014821	0.000270555
	Contact with blunt object, undetermined intent	0	0	0	0	0	0	0	0	0	0	0	0
	Falling, jumping or pushed from a high place, undetermined intent	0	0	0	0	0	0	0.0267094	0.0287065	0.00815689	0.00833053	0.000827508	0.00131663
	Falling, lying or running before or into moving object, undetermined intent	0	0	0	0	0.0130719	0.0119558	0.00747863	0.00817277	0.00156196	0.00157296	0.000172912	0.000297778
	Crashing of motor vehicle, undetermined intent	0	0	0	0	0	0	0.000237417	0.000202072	0.000173551	0.000154692	0	0
	Malignant neoplasm of other and ill-defined sites in the lip, oral cavity and pharynx	0	0	0	0	0	0	0.00332384	0.00268556	0.0157931	0.0154777	0.00490329	0.00796826
	Neoplasm and carcinoma of other and ill-defined digestive organs	0	0	0	0	0	0	0.0174501	0.015471	0.0525859	0.0516595	0.0497493	0.0576254
	Malignant neoplasm of other and ill-defined sites in the respiratory system and intrathoracic organs	0	0	0	0	0.00653595	0.00653839	0.000356125	0.00031734	0.00121486	0.00115901	0.000815157	0.0012796
	Malignant neoplasm of uterus, part unspecified	0	0	0	0	0	0	0.00273029	0.00241785	0.0138841	0.0145049	0.00618778	0.00869672
	Female genital organ, unspecified	0	0	0	0	0	0	0.000118708	0.00010087	0.00277681	0.00290839	0.00144505	0.00153138
	Male genital organ, unspecified	0	0	0	0	0	0	0	0	0	0	4.94035e-05	5.11137e-05
	Malignant neoplasm of unspecified urinary organs	0	0	0	0	0	0	0.000356125	0.000264214	0.00416522	0.00406099	0.00307536	0.00394672
	Endocrine gland, unspecified	0	0	0	0	0	0	0.000118708	0.000116544	0.000173551	0.000182633	0.000111158	0.000188957
	Malignant neoplasm of other and ill- defined sites	0.0147059	0.0150901	0	0	0.00653595	0.00616536	0.0533001	0.0471313	0.180666	0.179227	0.162241	0.19814
	Malignant neoplasm of other and ill- defined sites: head, face and neck	0.0735294	0.071718	0	0	0	0	0.00118708	0.00115215	0.00381812	0.00369932	0.00277894	0.00308127
	Malignant neoplasms of ill-defined, secondary and unspecified sites in adboment, pelvis or small intestine	0	0	0	0	0	0	0.00261159	0.00237213	0.0104131	0.010672	0.0136601	0.0143558
	Kaposi's sarcoma	0	0	0	0	0	0	0.000118708	0.000114963	0	0	6.17543e-05	9.12035e-05
	Other disorders of brain	0	0	0.0460526	0.0466216	0.0130719	0.0130758	0.0014245	0.00144974	0.00260326	0.00278609	0.000913964	0.00118456
	Other and unspecified disorders of circulatory system	0	0	0	0	0	0	0	0	0	0	0.000691648	0.000683354
	Other specified respiratory disorders	0.0441176	0.0437773	0.00657895	0.00651408	0.0457516	0.0462322	0.0084283	0.00810228	0.022041	0.0217441	0.0892103	0.0708543
	Chromosomal abnormality, unspecified	0	0	0	0	0	0	0	0	0	0	0	0
	Other diseases of bronchus, not elsewhere classified	0.0147059	0.0143436	0.00657895	0.00676919	0.00653595	0.00653839	0.0014245	0.00132312	0.00503297	0.00490152	0.00348294	0.00438889
	Other diseases of intestine	0	0	0	0	0	0	0.00462963	0.00447508	0.0145783	0.0143384	0.0239854	0.0255381
	Other immunodeficiencies	0	0	0.0131579	0.0130282	0	0	0.00130579	0.00121263	0.00104131	0.00107584	0.000494035	0.000722303
	Accidental poisoning by and exposure to narcotics and psychodysleptics [hallucinogens], not elsewhere classified	0	0	0	0	0.00653595	0.00625861	0.263889	0.271218	0.0543214	0.0569552	0.00125979	0.00274692
	Accidental poisoning by and exposure to other and unspecified drugs, medicaments and biological substances	0	0	0	0	0	0	0.00273029	0.0027482	0.000694203	0.000754941	0.000160561	0.000264736
	Acute nasopharyngitis, pharyngitis, tonsillitis, laryngitis and tracheitis, supraglottitis, epiglottitis, epiglottitis,	0.0294118	0.0294337	0.0263158	0.0258038	0.00653595	0.00672584	0.0014245	0.00130101	0.00260326	0.00259757	0.000531087	0.000599358
