# Supplementary material for: Trends and inequalities in the burden of mortality in Scotland 2000–2015
Source: PLoS One. 2018 Aug 1;13(8):e0196906. doi: 10.1371/journal.pone.0196906 (PMC6070167; doi:10.1371/journal.pone.0196906)
Supplement: S5 File — Table A. Crude and EASR YLL by time and cause. (XLSX) [file pone.0196906.s005.xlsx]

## Sheet: Table S5.1 EAS cs deaths
	Contents
	Time series for Scotland of the European age standardised cause-specific death rate per 100 000 by cause from 2000 to 2015, both men and women
		2000	2001	2002	2003	2004	2005	2006	2007	2008	2009	2010	2011	2012	2013	2014	2015
	01.01. Tuberculosis	1.66697	1.2571	1.19861	1.41419	1.20637	1.09269	1.00913	0.872957	1.03213	1.09606	0.690911	0.813087	0.721917	0.675418	0.525574	0.42753
	01.02. HIV/AIDS	0.422243	0.630653	0.627318	0.64362	0.302112	0.583403	0.365837	0.38541	0.351943	0.310699	0.388976	0.295153	0.337088	0.270823	0.263435	0.264374
	02.01. Diarrhoeal diseases	1.39987	1.63344	2.60946	2.23178	2.76563	2.49333	3.12635	4.11549	4.44575	2.60218	1.46901	3.62364	3.2333	3.19418	2.79429	2.9627
	02.02. Intestinal infectious diseases	0	0.022968	0	0.0237852	0	0	0	0.0571575	0.058171	0.0216532	0	0	0.0168603	0	0	0
	02.03. Lower respiratory infections	68.511	67.108	71.9392	83.7671	71.1145	74.0083	73.6789	73.1034	75.4628	69.8343	66.1678	50.6415	52.8501	50.3435	42.795	49.274
	02.04. Upper respiratory infections	0	0	0	0	0	0	0	0.0202869	0	0	0	0.063273	0.0185976	0	0	0
	02.05. Otitis media	0	0	0.0207707	0	0.0241699	0	0	0	0	0	0	0.038627	0	0.0222852	0	0.0213255
	02.06. Meningitis	0.668961	0.545001	0.374416	0.511178	0.757989	0.487805	0.44168	0.488369	0.520408	0.231491	0.296382	0.293933	0.144589	0.365586	0.277756	0.333738
	02.07. Encephalitis	0.162557	0.160422	0.145803	0.235131	0.159298	0.214785	0.199282	0.245126	0.277329	0.431502	0.157631	0.282272	0.28682	0.325482	0.173719	0.350924
	02.09. Whooping cough	0	0	0	0	0.0186466	0	0	0.0175325	0	0	0	0.0331318	0	0	0	0.0178568
	02.11. Measles	0	0	0	0	0	0	0	0	0	0	0	0	0	0	0	0
	02.12. Varicella and herpes zoster	0.33463	0.125134	0.130508	0.215619	0.147624	0.229047	0.240858	0.170699	0.24266	0.209495	0.118931	0.0901101	0.169304	0.272958	0.152449	0.174476
	03.01. Malaria	0	0.0206973	0.0199091	0.0181267	0	0	0	0	0	0.0174314	0	0.0177817	0	0.0187028	0	0.0215215
	03.02. Chagas disease	0	0	0	0	0	0	0	0	0	0	0	0	0	0	0	0
	03.05. Food-borne trematodiases	0	0	0	0	0	0	0	0	0	0	0	0	0	0	0	0
	03.09. Leishmaniasis	0	0	0	0	0	0	0	0	0	0	0	0	0	0	0	0
	03.10. Cysticercosis	0	0	0	0	0	0	0	0	0	0	0	0.0177817	0	0	0	0
	03.14. Yellow fever	0	0	0	0	0	0	0	0	0	0	0	0	0	0	0	0
	03.16. Other neglected tropical diseases	0	0	0.0416737	0.0616372	0.065887	0.0179472	0.0448842	0.0175659	0.0539227	0.0973702	0.102218	0.063966	0.0543972	0.0379461	0.0397724	0.042847
	04.01. Maternal haemorrhage	0	0	0.0173823	0	0	0.0198145	0	0	0	0	0	0	0	0.0222852	0	0
	04.02. Maternal sepsis and other pregnancy related infection	0	0	0	0	0	0	0.0177302	0	0	0	0	0.0168283	0	0	0	0
	04.03. Hypertensive disorders of pregnancy	0.0168075	0.0173597	0	0.0204644	0	0	0	0.0184307	0	0	0	0	0	0	0	0
	04.04. Obstructed labour	0	0	0	0	0	0	0.0403994	0	0	0	0	0	0	0	0	0
	04.05. Maternal abortive outcome	0.0181834	0	0	0.0204644	0.0203358	0.0194568	0.0171693	0	0	0	0	0	0	0	0	0
	04.06. Indirect maternal causes	0.088018	0.0895258	0.075167	0.0761939	0.0517426	0.0170394	0.0201997	0.0760954	0.072184	0.0752929	0.0371402	0.0328246	0.0847428	0.0162041	0.074199	0.016319
	04.09. Other maternal disorders	0.0193795	0	0	0.017485	0.0406716	0.0172393	0.0362225	0.059286	0.0178307	0.0210047	0	0.0386087	0.0594227	0.0190779	0.0162804	0.0732753
	05.01. Preterm birth complications	1.61016	1.44156	1.32694	1.40922	1.38024	1.15655	1.05231	1.20974	1.10833	0.7711	1.02848	1.01052	0.836934	0.719311	0.854351	0.857128
	05.02. Neonatal encephalopathy (birth asphyxia and birth trauma)	0.468068	0.672728	0.644556	0.617987	0.503459	0.587889	0.56244	0.473377	0.537373	0.536418	0.472317	0.383002	0.409927	0.42039	0.461947	0.249996
	05.03. Sepsis and other infectious disorders of the newborn baby	0.318286	0.498358	0.449236	0.308994	0.372933	0.495404	0.399151	0.420779	0.201515	0.234683	0.151681	0.28162	0.222044	0.140353	0.17799	0.232139
	05.04. Haemolytic disease in fetus and newborn and other neonatal jaundice	0	0	0	0	0	0.0183483	0	0	0	0	0	0.0165659	0.0170803	0	0	0
	05.05. Other neonatal disorders	0.635257	0.479137	0.507832	0.444178	0.522106	0.623842	0.417294	0.525974	0.352651	0.452602	0.286509	0.414147	0.290365	0.491237	0.391578	0.321423
	06.02. Protein-energy malnutrition	0.423682	0.317808	0.436828	0.412597	0.22005	0.369598	0.528774	0.225298	0.321927	0.365064	0.164148	0.343946	0.226587	0.185194	0.242702	0.0979266
	06.03. Iodine deficiency	0	0	0	0	0	0	0	0	0	0	0	0	0.0270966	0	0	0
	06.04. Iron-deficiency anaemia	0.930273	1.21742	1.11722	1.43736	0.926564	0.840646	0.892482	0.543292	0.622289	0.708588	0.467511	0.381509	0.837249	0.557766	0.390772	0.651567
	06.05. Other nutritional deficiencies	0.162701	0.212869	0.161858	0.219919	0.35214	0.241809	0.145008	0.146095	0.058167	0.142326	0.131771	0.12417	0.0823492	0.0837985	0.0932689	0.135251
	07.01. Sexually transmitted diseases excluding HIV	0.121684	0.161449	0.151501	0.15916	0.107587	0.0641529	0.214846	0.131492	0.0230485	0.0555678	0.0799851	0.103346	0.150904	0.0798289	0.0765374	0.142916
	07.02. Hepatitis	0.48411	0.12678	0.234833	0.294527	0.267549	0.0172393	0.091516	0.081102	0.0980391	0.0400901	0.0596605	0.0178326	0.0600126	0.0751998	0.0568935	0.118501
	07.03. Other infectious diseases	0.510821	0.78826	0.81017	0.867155	0.7028	0.714818	0.904246	0.838896	0.94837	1.15997	0.962429	0.919106	0.665564	0.781594	0.689769	1.18285
	08.01. Oesophageal cancer	17.0303	17.7246	17.9792	18.3759	18.668	18.3886	17.1599	17.3589	18.1843	16.172	17.2197	17.3333	16.7336	17.0186	16.879	16.1393
	08.02. Stomach cancer	15.8873	16.3644	14.7838	13.9202	14.7458	13.6579	12.6938	11.3366	11.3787	11.7252	10.8571	10.1077	10.2979	10.1623	9.72765	8.75919
	08.03. Liver cancer	6.04786	5.97746	6.26841	6.66499	7.49455	7.29401	7.82827	8.39479	7.39776	7.53673	7.68032	8.82173	8.95528	10.9121	10.6505	11.3136
	08.04. Larynx cancer	2.67065	2.774	2.76301	2.4378	2.3038	2.42871	2.28092	1.57583	2.47809	2.20698	2.08311	2.1451	1.95892	2.24096	2.18796	2.52309
	08.05. Trachea, bronchus, and lung cancers	94.5856	92.4778	94.832	90.9927	90.434	91.6149	91.7553	91.3565	89.3116	89.6611	86.9514	88.2634	86.9327	83.9586	82.6386	80.4136
	08.06. Breast cancer	26.7746	26.9764	26.2118	26.8019	25.3905	26.4465	25.3934	23.5695	23.2195	22.148	21.9707	21.5185	21.872	20.7361	19.4628	19.7247
	08.07. Cervical cancer	2.69001	2.44072	2.19753	2.61949	2.2271	2.74808	1.92823	2.22298	2.09019	2.17921	1.99087	2.07948	2.19799	1.80556	1.72244	2.21792
	08.08. Uterine cancer	2.51788	2.93674	3.20464	2.26185	2.72452	2.51114	2.40869	1.84277	2.81737	2.67282	3.30822	2.46864	3.13909	3.39261	3.23898	3.71679
	08.09. Prostate cancer	19.3699	19.1134	19.2923	19.2579	19.4558	18.3808	18.2689	18.5716	18.3191	17.9066	18.707	19.7687	19.0061	18.1983	18.5927	20.158
	08.10. Colorectal cancer	40.095	40.161	38.3422	38.6147	37.4474	36.8254	36.227	35.8287	35.7049	35.1545	33.4325	33.383	34.8891	33.1881	32.1653	32.1269
	08.11. Mouth cancer	3.38915	3.08869	3.16519	2.91079	3.14055	3.17628	2.90395	3.53312	3.2662	3.1836	2.63194	3.50115	3.1499	3.54979	3.18918	3.09936
	08.12. Nasopharynx cancer	0.225368	0.217069	0.179915	0.369051	0.122134	0.158299	0.224961	0.328573	0.311279	0.26297	0.315288	0.295966	0.247542	0.222859	0.152373	0.317371
	08.13. Cancer of other part of pharynx and oropharynx	1.28039	1.51106	1.50898	1.91304	1.67998	1.45471	1.47981	1.49484	1.49881	1.74335	2.09189	1.9824	2.17721	2.11472	2.12586	2.19856
	08.14. Gallbladder and biliary tract cancer	1.60899	1.49865	1.84283	1.31412	1.56059	1.45415	1.10118	1.58906	1.80397	1.71379	1.91181	1.33028	1.35822	1.56565	1.6674	1.79842
	08.15. Pancreatic cancer	15.2446	14.0674	13.175	15.0715	14.223	13.8741	13.0183	15.8904	14.0211	14.9626	14.2513	14.9216	15.379	15.1586	14.2975	14.7702
	08.16. Malignant melanoma of skin	2.77024	3.23333	3.10235	3.29926	3.4001	3.64517	3.51369	3.53631	3.7535	3.80595	4.13319	3.6135	3.8805	3.63127	3.46355	3.44717
	08.17. Non-melanoma skin cancer	1.12712	1.47174	1.54663	1.37422	1.30222	1.20696	1.49574	1.78509	1.35872	1.62601	1.1976	1.84564	1.66955	2.00778	1.97786	1.68228
	08.18. Ovarian cancer	9.88277	8.92821	9.7061	9.87347	9.91827	8.33549	9.06626	8.50731	9.04663	8.69089	8.27016	7.64321	7.99095	7.98898	7.55585	7.2178
	08.19. Testicular cancer	0.21699	0.147987	0.234126	0.255558	0.168826	0.146454	0.269932	0.167139	0.152656	0.0543572	0.200741	0.020075	0.17475	0.10465	0.170251	0.210537
	08.20. Kidney and other urinary organ cancers	7.53228	7.30866	7.27926	6.95123	8.21286	7.9361	7.89663	8.21045	8.26289	7.69094	6.83596	7.26929	7.3466	6.5779	8.28479	7.29279
	08.21. Bladder cancer	10.6875	11.4037	10.166	11.4417	10.8065	10.9582	10.3608	11.127	10.6111	9.68966	9.82057	10.3363	10.3387	11.3142	9.98634	10.739
	08.22. Brain and nervous system cancer	9.32016	8.79375	9.2851	9.02731	8.76259	8.94761	8.83055	9.0947	8.65562	8.84007	8.7659	8.36834	8.88329	8.94854	9.16152	8.93451
	08.23. Thyroid cancer	0.979953	0.767304	0.50189	0.719835	0.654044	0.626798	0.71267	0.398027	0.725026	0.573742	0.814426	0.553709	0.608537	0.668171	0.660977	0.628509
	08.24. Mesothelioma	2.79873	3.15924	3.44242	3.4362	3.61736	3.52431	3.29369	3.17242	3.49966	3.52613	3.83567	3.43196	3.5501	3.40104	3.55569	3.04146
	08.25. Hodgkin's disease	0.470492	0.703296	0.431371	0.482814	0.257818	0.638523	0.889673	0.520909	0.451708	0.47273	0.707742	0.610118	0.845907	0.570634	0.685912	0.677982
	08.26. Non-Hodgkin lymphoma	12.7193	12.2223	12.2642	12.1032	11.1226	12.2126	11.6378	12.1613	10.7263	10.1935	11.0027	9.84945	10.9272	10.3882	9.96008	11.2653
	08.27. Multiple myeloma	5.36055	5.71981	5.56852	5.74206	4.81835	5.2518	5.77869	5.36591	5.80921	4.65382	5.25991	5.41179	5.25984	4.88507	5.1022	5.55139
	08.28. Leukaemia	7.88167	8.18591	7.72468	8.61767	8.12084	8.13872	8.24581	7.81798	8.07894	8.50248	8.80834	8.46665	7.88483	7.8409	7.39814	7.85102
	08.29. Other malignant cancers	7.7835	8.002	7.83628	6.61804	8.07549	7.95083	7.31907	8.40482	8.29433	8.38133	8.38216	8.80677	8.59683	8.83616	8.91063	9.72945
	08.30. Other non-malignant neoplasms	2.63008	2.36295	3.36342	2.64869	2.89891	2.85869	2.63838	2.05739	1.93882	2.47548	2.42167	1.97563	2.45209	2.80291	2.88932	2.04036
	09.01. Rheumatic heart disease	4.41527	4.30202	3.30446	3.18099	3.08853	3.28826	2.73276	2.66736	2.54314	2.57615	2.06642	2.59136	2.01623	2.11073	1.63309	2.10681
	09.02. ischaemic heart disease	309.816	293.785	290.283	282.764	264.173	248.642	227.687	216.582	203.883	188.753	180.831	166.303	160.802	151.629	141.83	145.217
	09.03. Cerebrovascular disease	180.159	170.895	177.55	171.217	160.839	149.104	136.694	131.085	130.021	118.306	109.883	103.963	99.4044	96.256	87.4493	90.5262
	09.04. Hypertensive heart disease	6.39821	5.3301	5.85394	4.68793	4.04079	4.86546	6.01136	5.0881	4.92367	4.33446	4.58952	6.46795	6.31796	6.91522	6.35829	6.54008
	09.05. Cardiomyopathy and myocarditis	6.75115	7.30971	7.51249	7.40472	6.75642	7.18734	6.76164	7.32273	7.26993	6.49793	7.05639	5.98536	7.23996	6.63801	7.67139	6.46876
	09.06. Atrial fibrillation and flutter	7.43836	7.48061	8.35313	9.10026	7.77292	8.63703	8.37686	8.66361	8.60843	8.88141	8.75606	9.36326	10.6319	11.6348	11.253	15.5004
	09.07. Aortic aneurysm	17.389	14.9099	15.6395	15.3074	14.7212	14.3032	12.9723	13.2311	11.786	11.2179	11.0394	10.137	10.227	9.44094	9.04024	8.91583
	09.08. Peripheral vascular disease	9.73522	9.6993	9.04299	10.1067	10.0564	8.40949	7.71097	7.8599	6.9808	7.79641	7.48871	7.4142	7.01283	6.13435	6.58313	6.92458
	09.09. Endocarditis	0.696237	0.522174	0.897153	0.663036	0.71346	0.906185	0.702466	0.798022	0.754337	0.376866	0.565764	0.64566	0.510505	0.573691	0.640297	0.508286
	09.10. Other cardiovascular and circulatory diseases	17.2303	15.6926	15.8975	15.766	14.7439	14.4275	14.5691	15.0168	14.0188	14.8209	15.2367	14.9533	14.665	14.9835	15.3318	15.5149
	10.01. Chronic obstructive pulmonary disease	70.6833	70.3242	70.3873	74.4853	67.5155	69.6065	68.3277	68.4613	66.6486	64.3873	59.7509	63.7727	66.7667	64.2053	62.0282	68.5062
	10.02. Pneumoconiosis	0.436203	0.365488	0.67758	0.63998	0.355736	0.424838	0.544055	0.319283	0.339204	0.457754	0.460205	0.273514	0.546333	0.47609	0.379421	0.647157
	10.03. Asthma	2.98603	2.35368	3.1147	2.36753	2.2523	2.47142	1.90162	2.61608	2.37598	2.02674	2.03678	2.01796	1.86985	2.18367	1.4969	2.57967
	10.04. Interstitial lung disease and pulmonary sarcoidosis	5.92907	5.76434	6.96324	7.38793	7.27449	8.07077	8.1995	9.05005	9.16192	9.20245	9.16094	10.8287	10.3561	10.4044	11.5287	11.7941
	10.05. Other chronic respiratory diseases	0.486018	0.356783	0.502271	0.490222	0.411283	0.626283	0.465495	0.541561	0.613853	0.698114	0.71295	0.570243	0.595006	0.372784	0.503512	0.700885
	11.01. Chronic liver diseases (including cirrhosis)	23.8009	26.5685	27.4597	28.9032	25.7085	27.1151	26.775	25.4756	24.0037	22.4352	22.6046	21.3532	18.7316	19.2643	18.4813	18.8511
	12.01. Peptic ulcer disease	8.95634	7.84326	8.93543	7.96238	7.72704	5.89716	6.23727	5.15962	5.48101	5.51485	5.35881	4.66134	5.48963	5.17288	5.43773	5.43261
	12.02. Gastritis and duodenitis	0.513122	0.493151	0.526587	0.382481	0.716764	0.54449	0.539985	0.658108	0.351824	0.641205	0.467546	0.31498	0.316828	0.330809	0.386438	0.353191
	12.03. Appendicitis	0.23515	0.0647583	0.189445	0.166977	0.0840399	0.0672927	0.237866	0.183939	0.361384	0.213511	0.256194	0.215956	0.0772426	0.226995	0.125384	0.120981
	12.04. Paralytic ileus and intestinal obstruction without hernia	3.65262	4.031	4.39041	4.73159	4.77521	5.26566	4.6422	3.74801	3.39224	3.74759	4.30982	4.57691	3.90719	3.83813	4.27284	4.19533
	12.05. Inguinal or femoral hernia	0.953923	0.947881	1.35498	1.21105	1.26834	1.2049	1.34608	1.19899	1.1995	1.07959	1.73058	1.4652	1.43926	1.23983	1.52002	1.4854
	12.06. Non-infective inflammatory bowel disease	2.58764	2.56621	2.72241	2.4011	2.13174	3.2106	3.2243	3.23363	3.33314	2.69862	2.88854	0.941595	1.24181	0.814513	0.894635	0.940015
	12.07. Vascular disorders of intestine	4.93588	5.8672	5.86629	5.62787	5.3905	6.06281	6.61338	5.95402	6.9719	7.30649	6.12291	7.13645	6.76292	7.0799	7.19076	6.77155
	12.08. Gall bladder and bile duct disease	3.55458	3.08243	3.42971	4.05769	3.66547	4.36289	3.31005	3.79487	4.45971	4.95758	5.19096	5.42828	5.25634	5.01606	5.68217	4.97066
	12.09. Pancreatitis	3.47159	2.62543	2.5935	2.55186	2.28494	3.09241	2.99229	3.0271	3.15629	2.73574	2.19999	2.79571	2.8782	2.50371	2.76098	2.32454
	12.10. Other digestive diseases	7.5611	7.16807	6.75616	6.48508	7.289	7.33755	6.71825	6.03809	6.31897	6.19925	6.29482	5.86584	5.61267	5.69852	5.19982	5.80996
	13.01. Alzheimer's disease and other dementias	57.4455	58.9058	62.472	67.0724	66.3078	63.0597	69.46	79.7059	83.9906	83.0227	84.8744	94.1687	108.445	110.557	110.195	127.1
	13.02. Parkinson's disease	8.15694	7.62759	6.9964	7.60134	5.3677	6.23622	5.54357	7.03802	7.15617	7.3654	8.19399	7.55593	8.81064	8.65448	7.80337	9.05834
	13.03. Epilepsy	2.04063	2.36677	2.44277	2.74669	1.99704	1.8843	1.96378	2.37014	2.09737	1.92907	1.95076	2.13793	1.92181	1.99319	2.17457	2.24208
	13.04. Multiple sclerosis	2.44997	2.56472	2.39728	1.88109	2.33572	2.3507	3.00425	2.49845	2.27566	2.4201	2.69975	2.72317	2.38784	3.02184	2.95314	3.47428
	13.05. Other neurological disorders	6.05793	4.97452	5.77832	5.71511	5.60245	5.84725	5.29439	6.18648	5.71796	6.56745	6.32398	6.55174	6.78431	6.49308	7.00882	7.60371
	14.01. Schizophrenia	0.274194	0.265964	0.137799	0.269202	0.191651	0.33728	0.271585	0.268566	0.109797	0.0565317	0.0418983	0.103941	0.082924	0.21411	0.138292	0.222462
	14.02. Alcohol dependence	7.0248	7.26873	7.11954	7.46924	8.53306	7.04031	7.54842	6.35527	6.70948	6.02827	6.42679	6.47343	5.6462	5.40168	6.61337	6.57345
	14.03. Drug use disorders	4.79541	4.82729	5.815	4.3758	4.97511	4.29186	6.00015	6.10287	7.68158	8.03522	6.50552	0.826214	0.987945	1.0771	1.27978	1.78978
	14.04. Eating disorders	0.0470395	0.0241523	0.0345654	0.111286	0.119665	0.0351141	0.117245	0.1162	0.0549726	0.0357623	0.0595852	0.144679	0.0546821	0	0	0.0176849
	15.01. Diabetes mellitus	13.1949	14.208	13.916	13.8849	14.9817	14.2367	13.8751	12.2997	12.0905	9.58973	12.1452	12.1536	10.917	10.9634	11.757	11.9809
	15.02. Acute glomerulonephritis	0	0.0235562	0.0437262	0.0237852	0	0	0	0	0.0213648	0.0457724	0.0225861	0.0223284	0.0492451	0.0440234	0.0659329	0.0251288
	15.03. Chronic kidney diseases	10.4381	11.6186	11.6581	13.3495	11.7158	12.4469	11.8828	13.2862	12.8287	12.3184	11.6747	13.9598	14.8313	12.4755	13.7191	14.1549
	15.04. Urinary diseases and male infertility	7.47655	9.07976	10.65	10.4089	10.767	11.9801	14.0981	14.3557	17.7346	17.6724	18.2148	10.5797	11.228	10.4455	11.2094	11.1241
	15.05. Gynaecological diseases	0.110814	0.0913459	0.148845	0.0435798	0.0584403	0.0717287	0.021154	0.0843378	0.0423351	0.0784232	0.0364362	0.0568683	0.10008	0.0894646	0.0794084	0.0401308
	15.06. Hemoglobinopathies and hemolytic anaemias	0.589209	0.634791	0.647053	0.786778	0.432781	0.402144	0.464328	0.589232	0.244948	0.514323	0.456587	0.385174	0.468496	0.364201	0.371516	0.441897
	15.07. Endocrine, metabolic, blood, and immune disorders	4.40699	3.86479	4.46899	4.67316	4.33116	4.74981	4.79443	5.05956	4.75581	4.28069	4.66697	3.52324	4.04221	4.36318	3.33215	4.15348
	16.01. Rheumatoid arthritis	3.04644	3.12603	3.18981	2.59257	2.50017	2.55412	2.48413	3.21771	2.34733	2.36245	2.25685	2.12456	2.40327	2.27209	2.35704	2.11334
	16.02. Other musculoskeletal disorders	2.21931	2.10213	2.41738	2.29817	2.21874	2.05444	2.23373	2.00722	2.23933	2.10615	2.32977	1.99406	1.9453	2.19373	1.99209	2.46408
	17.01. Congenital anomalies	3.08169	3.33074	3.31414	3.38802	2.57803	3.06077	2.84831	2.76516	2.61719	2.79967	2.73012	2.73414	3.00008	2.68664	2.80882	2.93531
	17.02. Skin and subcutaneous diseases	2.3545	2.11141	2.75511	3.10595	3.25668	3.13372	3.08672	3.04361	3.59514	3.60488	3.21965	2.9825	2.97917	3.19443	3.34026	3.34675
	17.03. Sudden infant death syndrome	0.636573	0.615065	0.605492	0.83042	0.540752	0.366966	0.489867	0.525974	0.369444	0.402313	0.421336	0.480411	0.512409	0.280707	0.249186	0.33928
	17.04. Sense organ diseases	0	0	0	0	0.0205298	0.0433832	0	0	0.0351185	0	0	0	0.0670851	0.0184947	0	0.0175744
	18.01. Road injuries	6.64263	6.81256	5.97889	6.79064	6.025	5.54802	5.95744	5.49999	5.18416	4.3918	3.96975	3.60414	3.48157	3.43159	3.8363	3.25669
	18.02. Other transport injury	0.132097	0.229558	0.221512	0.245972	0.141538	0.224549	0.0769933	0.3132	0.234917	0.68286	0.212887	0.151697	0.451225	0.34107	0.167264	0.117696
	19.01. Falls	18.1888	16.477	17.6869	18.0132	18.2253	17.4367	16.308	17.0553	15.8495	16.8085	16.5912	16.7991	15.4006	15.6725	15.7951	16.6879
	19.02. Drowning	0.371909	0.448268	0.311867	0.380083	0.338064	0.205775	0.201519	0.566619	0.17418	0.92207	0.703606	0.575823	0.859945	0.616514	0.582886	0.75105
	19.03. Fire, heat and hot substances	1.63832	1.92456	1.6549	1.77132	2.03013	1.14035	0.996143	1.14397	1.23513	1.07449	1.00265	1.17614	0.793078	0.846785	0.459345	0.746062
	19.04. Poisonings	0.0403781	0.170659	0.0978805	0.0225979	0.0642031	0.0568072	0.104159	0.0382498	0.07632	0.109149	0.224603	0.307075	0.313128	0.319435	0.272414	0.205692
	19.05. Exposure to mechanical forces	0.519544	0.285586	0.496806	0.191081	0.53807	0.301451	0.200606	0.303743	0.20578	0.194857	0.143269	0.233682	0.155538	0.224391	0.301792	0.335097
	19.06. Adverse effects of medical treatment	1.78585	2.23619	2.03059	2.2219	2.02105	1.94323	2.15038	1.97054	1.53551	1.04674	1.21118	1.19553	1.12593	1.413	1.29178	1.83293
	19.07. Animal contact	0	0.0241338	0.0378639	0.0636419	0	0	0.0184827	0.0198191	0.0428939	0.0761377	0	0.0346608	0.0378455	0.040288	0.0169726	0.0359363
	19.08. Foreign body	1.08815	1.15354	1.08601	1.20802	1.19156	1.29577	1.27379	0.958568	0.852634	0.742786	0.724428	0.90166	0.472073	0.49122	0.812941	0.742934
	19.09. Unintentional injuries not classified elsewhere	0.281772	0.246578	0.34544	0.121974	0.182716	0.47302	0.182756	0.188661	0.164685	0.186184	0.0638782	0.020075	0.0768667	0.0371975	0.0222253	0.0351722
	20.01. Suicide and self-harm related injuries	12.515	11.9923	12.286	10.9231	11.618	10.751	10.2609	9.79787	10.8814	10.7821	10.6823	9.73179	10.6531	11.3746	10.0688	10.3799
	20.02. Interpersonal violence	1.71703	1.81419	2.24006	1.91334	2.3287	1.58154	2.11143	1.69888	1.57374	1.33125	1.48864	1.33253	1.22469	1.05711	0.905206	0.845706
	21.01. Exposure to forces of nature	0.739051	0.79211	0.780521	0.576815	0.722663	0.626308	0.509446	0.554357	0.714361	0.705415	0.659548	0.492583	0.269521	0.676881	0.202335	0.349139
	21.02. Collective violence and legal intervention	0	0	0	0	0	0	0	0	0	0	0	0.0177817	0	0	0	0
	Total	1292.83	1261.85	1283.71	1288.67	1225.8	1200.02	1163.2	1157.23	1142.37	1095.97	1069.08	1034.78	1044.16	1021.8	988.873	1038.8

## Sheet: Table S5.2 EAS cs YLL
	Contents
	Time series for Scotland of the European age standardised YLL rate for cause-specific death by cause from 2000 to 2015, both men and women
		2000	2001	2002	2003	2004	2005	2006	2007	2008	2009	2010	2011	2012	2013	2014	2015
	01.01. Tuberculosis	21.0684	17.0112	19.8637	18.9151	18.1211	17.0664	13.0151	12.2832	12.2681	14.4442	7.4273	8.63362	7.85723	8.08666	5.02643	4.86876
	01.02. HIV/AIDS	16.1566	23.2718	23.9176	24.2528	11.0066	20.2303	12.4647	14.0592	13.2501	10.7867	12.8758	10.9908	9.51291	9.1137	8.31327	7.03012
	02.01. Diarrhoeal diseases	12.4004	13.5882	22.2235	17.299	20.4125	18.3581	25.2754	29.1913	34.2486	18.7104	12.1941	32.5103	25.6356	24.0161	22.3897	26.3288
	02.02. Intestinal infectious diseases	0	0.346587	0	0.355113	0	0	0	0.533786	0.409113	0.424619	0	0	1.2706	0	0	0
	02.03. Lower respiratory infections	533.749	484.342	525.461	605.621	519.429	552.758	552.774	537.762	553.298	539.146	483.007	389.121	376.849	351.438	318.559	362.196
	02.04. Upper respiratory infections	0	0	0	0	0	0	0	0.584059	0	0	0	1.30034	0.395198	0	0	0
	02.05. Otitis media	0	0	0.616267	0	0.254751	0	0	0	0	0	0	1.54823	0	0.944223	0	0.212402
	02.06. Meningitis	31.0922	20.9209	18.4122	16.9781	20.4404	12.9168	13.9087	14.1075	17.8911	6.86729	9.08609	10.299	4.63103	13.9349	13.2868	14.2754
	02.07. Encephalitis	4.36389	2.79193	3.69553	4.53318	3.12351	5.37129	4.25614	5.93157	9.26405	5.2422	3.06156	4.03094	6.34852	4.43059	2.46324	5.75694
	02.09. Whooping cough	0	0	0	0	1.43672	0	0	1.42118	0	0	0	2.61923	0	0	0	1.37587
	02.11. Measles	0	0	0	0	0	0	0	0	0	0	0	0	0	0	0	0
	02.12. Varicella and herpes zoster	2.95677	1.3715	1.46092	4.77007	2.64413	4.45933	5.00983	3.10466	1.32252	1.48104	1.48708	0.457019	0.747398	2.93528	0.830984	1.99746
	03.01. Malaria	0	0.706607	1.0502	0.835641	0	0	0	0	0	0.601208	0	0.655254	0	0.672178	0	0.266221
	03.02. Chagas disease	0	0	0	0	0	0	0	0	0	0	0	0	0	0	0	0
	03.05. Food-borne trematodiases	0	0	0	0	0	0	0	0	0	0	0	0	0	0	0	0
	03.09. Leishmaniasis	0	0	0	0	0	0	0	0	0	0	0	0	0	0	0	0
	03.10. Cysticercosis	0	0	0	0	0	0	0	0	0	0	0	0.687795	0	0	0	0
	03.14. Yellow fever	0	0	0	0	0	0	0	0	0	0	0	0	0	0	0	0
	03.16. Other neglected tropical diseases	0	0	1.09623	1.59555	1.06769	0.80565	0.743837	0.994581	2.45803	2.02366	3.56321	1.9268	2.52589	0.644408	0.609498	0.483362
	04.01. Maternal haemorrhage	0	0	0.797153	0	0	1.04324	0	0	0	0	0	0	0	1.022	0	0
	04.02. Maternal sepsis and other pregnancy related infection	0	0	0	0	0	0	1.07268	0	0	0	0	1.08441	0	0	0	0
	04.03. Hypertensive disorders of pregnancy	0.852138	0.796117	0	1.09751	0	0	0	0.845232	0	0	0	0	0	0	0	0
	04.04. Obstructed labour	0	0	0	0	0	0	1.96987	0	0	0	0	0	0	0	0	0
	04.05. Maternal abortive outcome	1.01063	0	0	1.13741	1.07068	0.929839	0.704971	0	0	0	0	0	0	0	0	0
	04.06. Indirect maternal causes	4.26915	4.82546	4.04461	4.21843	2.92179	1.06428	0.984937	3.60193	3.14351	3.76022	1.91522	2.00197	3.85492	0.996227	3.82699	0.971143
	04.09. Other maternal disorders	1.17246	0	0	0.80186	2.16129	0.724221	1.60882	3.10288	0.973732	1.06494	0	1.66504	2.76864	0.985753	1.00092	3.79571
	05.01. Preterm birth complications	126.615	113.461	104.735	111.2	108.11	90.6442	82.7536	95.1791	87.4171	57.7712	80.9895	79.1227	65.7871	56.5485	64.5838	66.1695
	05.02. Neonatal encephalopathy (birth asphyxia and birth trauma)	36.9656	52.9898	50.603	48.5452	39.9131	46.2926	44.209	37.3174	42.3473	42.4737	37.5805	29.3501	32.2013	33.4314	36.4208	19.9066
	05.03. Sepsis and other infectious disorders of the newborn baby	25.0495	39.3819	35.2402	24.4275	29.3326	39.2009	31.2639	33.1944	16.0654	18.5528	12.0925	22.1638	17.3824	11.0956	13.8569	18.1727
	05.04. Haemolytic disease in fetus and newborn and other neonatal jaundice	0	0	0	0	0	1.41374	0	0	0	0	0	1.34283	1.38453	0	0	0
	05.05. Other neonatal disorders	50.2049	37.978	39.99	35.0758	41.0507	48.8028	32.6618	41.2997	27.5758	35.5452	22.481	32.3751	22.9206	38.6237	30.8134	25.4101
	06.02. Protein-energy malnutrition	4.68833	3.20827	3.88124	4.4121	2.38947	3.38302	5.4182	3.08906	4.17306	4.4542	2.4539	4.83432	3.10816	1.71032	2.25185	1.29577
	06.03. Iodine deficiency	0	0	0	0	0	0	0	0	0	0	0	0	0.09538	0	0	0
	06.04. Iron-deficiency anaemia	6.06133	7.04399	7.46282	9.53678	5.70668	5.08849	5.60866	2.80369	4.44605	4.95462	2.47748	2.49354	4.3996	5.34517	2.16617	3.70003
	06.05. Other nutritional deficiencies	1.81246	1.77453	1.86711	1.59419	1.92159	2.67873	2.86012	1.41037	0.322563	1.37798	1.619	1.23202	1.27683	1.37471	1.92912	0.804326
	07.01. Sexually transmitted diseases excluding HIV	1.24354	2.79456	2.91227	1.97759	2.23809	1.31084	2.65704	1.68662	0.233942	0.327605	0.977603	0.801981	2.28721	2.00193	1.42523	1.47336
	07.02. Hepatitis	10.9406	2.96461	6.47108	7.21948	6.68187	0.635267	1.45015	1.63129	2.7677	0.977692	1.11491	0.408901	1.1868	2.22803	1.31483	1.80487
	07.03. Other infectious diseases	12.9946	17.2135	13.2102	20.399	15.6459	18.2982	21.0806	20.9698	14.184	25.9386	20.0008	14.5257	11.2732	11.1178	12.4577	17.4038
	08.01. Oesophageal cancer	235.581	243.964	244.553	240.094	247.628	247.674	235.089	228.616	246.911	221.593	234.117	229.48	220.49	220.607	219.679	212.989
	08.02. Stomach cancer	199.195	205.508	199.284	170.149	180.376	168.943	160.255	142.792	138.437	151.419	135.095	121.303	121.363	126.488	115.044	112.407
	08.03. Liver cancer	90.2616	82.8922	90.808	93.4014	98.6549	100.077	107.117	117.97	104.59	104.413	104.241	117.918	116.551	146.753	136.499	147.326
	08.04. Larynx cancer	43.3012	43.1315	45.4616	34.3234	32.8122	34.5518	32.5386	25.5903	35.8992	32.3045	27.3766	31.7866	24.2151	30.7595	28.3817	34.4463
	08.05. Trachea, bronchus, and lung cancers	1327.14	1302.73	1334.93	1249.13	1262.49	1261.98	1261.51	1240.67	1212.82	1213.09	1169.8	1163.53	1151.77	1103.13	1089.89	1054.07
	08.06. Breast cancer	448.465	455.952	421.893	438.112	408.305	429.786	404.486	379.388	360.942	351.146	339.598	367.036	361.712	333.533	318.461	307.133
	08.07. Cervical cancer	58.6003	54.084	49.5881	58.6703	46.87	59.008	45.1675	52.0174	44.0008	51.1553	49.0089	48.424	51.0708	45.1263	41.4747	48.8506
	08.08. Uterine cancer	34.6994	41.0568	45.2289	29.3793	36.0841	30.6184	30.7923	26.2547	33.6362	34.7649	46.634	33.7561	41.3203	42.5084	45.7242	47.804
	08.09. Prostate cancer	183.626	183.208	185.279	179.811	183.939	168.087	172.301	170.641	167.474	164.536	170.168	171.869	167.518	161.658	169.019	184.241
	08.10. Colorectal cancer	490.663	505.504	487.153	486.35	459.338	464.079	453.26	437.596	454.668	437.93	405.393	415.176	421.155	403.085	384.508	394.439
	08.11. Mouth cancer	53.1923	47.8313	47.7272	46.9869	45.89	48.6762	43.5413	53.2386	49.9091	46.387	40.2062	49.7947	46.762	54.6264	48.2382	45.1146
	08.12. Nasopharynx cancer	4.17292	4.68754	4.03842	7.64463	2.07396	3.50165	3.34765	6.78753	6.07422	5.80097	6.14587	5.0643	4.19044	2.89167	2.2544	4.44437
	08.13. Cancer of other part of pharynx and oropharynx	22.4205	28.8873	26.1554	33.1561	30.648	25.0453	27.5188	26.2847	25.3949	30.8673	34.0894	33.84	37.5746	34.3784	36.5409	35.8994
	08.14. Gallbladder and biliary tract cancer	18.6665	19.9097	23.4009	17.1952	21.2214	18.0028	13.6194	19.023	24.7713	21.5701	23.9255	18.061	16.0443	16.6443	19.0892	23.5878
	08.15. Pancreatic cancer	204.765	198.411	187.506	206.502	200.498	190.703	179.469	210.592	187.454	199.139	192.596	195.909	203.793	201.729	186.403	192.498
	08.16. Malignant melanoma of skin	50.6264	60.2851	52.0384	65.1151	57.3534	60.0489	56.6643	59.1586	59.5898	68.5801	68.0683	60.5376	64.2479	59.4781	52.7223	53.7421
	08.17. Non-melanoma skin cancer	12.2775	15.5546	14.4073	13.1958	13.0659	9.41122	12.5729	16.7344	13.6621	14.4807	11.6222	15.8528	15.7107	20.2049	18.3496	17.6092
	08.18. Ovarian cancer	157.697	143.115	152.11	154.725	149.129	133.612	143.498	136.435	134.391	128.763	125.698	118.017	124.342	123.907	109.47	106.639
	08.19. Testicular cancer	5.60219	3.93351	5.31862	7.99399	4.9009	5.17351	10.3078	5.23502	5.02183	2.12667	5.68791	0.944327	4.3637	4.19987	4.47027	6.10526
	08.20. Kidney and other urinary organ cancers	112.066	108.729	107.106	98.054	117.704	107.576	108.306	110.606	112.202	104.257	87.974	95.4059	98.5652	86.261	115.661	100.24
	08.21. Bladder cancer	122.847	123.131	111.432	117.591	113.999	117.085	106.639	115.127	105.871	94.2888	98.8345	107.629	109.943	111.821	99.3294	107.954
	08.22. Brain and nervous system cancer	178.177	179.602	184.37	172.924	180.284	191.113	176.57	172.531	175.642	168.084	165.866	169.831	164.366	166.862	182.392	173.23
	08.23. Thyroid cancer	15.0073	10.5104	7.95674	10.3899	7.90642	9.1357	8.55388	5.29677	10.071	6.85037	10.7276	6.63333	7.23209	7.62855	8.07841	7.12098
	08.24. Mesothelioma	39.6019	43.386	48.7687	48.166	50.6833	51.333	45.8318	39.0362	44.2331	43.059	47.4616	42.1182	42.7532	39.129	41.3782	35.6319
	08.25. Hodgkin's disease	10.4344	13.3982	8.2852	9.98298	5.43817	14.9377	19.7343	11.2467	8.98914	8.70311	11.8838	9.17583	13.4541	10.5668	10.419	10.7984
	08.26. Non-Hodgkin lymphoma	179.468	182.864	169.389	170.007	155.452	170.771	157.966	167.489	133.353	121.627	144.33	126.055	139.968	132.122	127.281	146.529
	08.27. Multiple myeloma	65.4548	72.6583	71.2312	65.491	59.3931	60.7523	66.5281	59.8778	69.2769	53.5495	63.0781	59.5373	59.795	54.6683	56.8208	63.9074
	08.28. Leukaemia	118.629	123.321	126.743	131.837	128.329	124.581	114.297	109.392	109.166	116.17	117.297	114.002	105.318	97.5846	96.8956	99.729
	08.29. Other malignant cancers	134.271	129.635	124.229	111.719	133.332	128.39	118.285	138.199	129.679	139.705	132.425	141.97	126.504	136.011	134.092	144.491
	08.30. Other non-malignant neoplasms	23.534	21.2524	28.1434	24.6344	21.1308	22.7648	21.6935	18.7065	16.0536	19.9179	20.765	15.6789	19.5413	22.1789	24.3781	15.9631
	09.01. Rheumatic heart disease	57.7342	56.0738	38.0366	37.5838	35.627	38.0735	31.3049	31.186	26.4657	27.0487	24.4789	26.7583	23.4042	21.9969	17.4812	23.2346
	09.02. ischaemic heart disease	3479.04	3224.57	3142.01	3018.55	2795.81	2666.41	2438.83	2358.07	2182.75	2001.28	1921.28	1774.6	1724.99	1629.66	1526.4	1532.03
	09.03. Cerebrovascular disease	1575.59	1476.13	1483.31	1420.89	1319.37	1229.53	1139.9	1084.38	1091.86	971.619	906.548	856.478	821.036	806.573	713.251	749.49
	09.04. Hypertensive heart disease	84.7245	70.2552	76.1945	60.8443	53.07	59.6304	78.8126	63.5249	61.5868	57.4933	63.8545	78.0233	74.2077	79.3618	64.7293	66.9455
	09.05. Cardiomyopathy and myocarditis	91.6743	92.2327	108.09	101.643	94.6082	97.0166	93.2998	98.1741	89.2683	87.6876	92.7267	80.9977	83.5808	82.3998	86.72	84.1476
	09.06. Atrial fibrillation and flutter	52.7607	52.794	55.4318	60.1456	55.9906	54.8718	57.5234	58.3062	55.5212	56.7871	55.9462	60.6465	72.2051	76.2724	71.1142	98.6944
	09.07. Aortic aneurysm	187.631	158.634	167.938	158.172	150.402	151.326	132.021	133.119	116.512	113.283	108.323	98.7648	100.106	91.6814	88.1287	87.0512
	09.08. Peripheral vascular disease	79.4335	80.8365	73.9297	84.4528	80.6643	64.66	65.2024	62.5336	55.6311	62.295	58.8499	58.482	54.6937	49.7908	51.5813	54.1772
	09.09. Endocarditis	11.7799	6.54778	13.4273	10.3406	11.8275	13.3492	11.1934	12.3731	12.6749	5.26817	11.0564	11.02	7.88649	8.94166	8.2828	8.34626
	09.10. Other cardiovascular and circulatory diseases	200.386	190.75	188.674	179.597	169.325	165.152	160.127	164.649	165.106	163.265	165.785	164.304	158.045	161.226	168.378	162.969
	10.01. Chronic obstructive pulmonary disease	793.268	774.308	756.629	801.894	722.016	739.969	745.687	724.968	709.858	683.196	643.394	681.762	720.671	680.759	658.631	722.867
	10.02. Pneumoconiosis	4.27013	4.28151	6.20318	6.18443	4.04256	4.33563	5.49238	2.32752	3.78146	5.47262	3.98826	2.46215	5.35888	3.69932	3.12792	5.64809
	10.03. Asthma	55.0438	44.7115	55.2608	35.2869	33.2768	36.2914	30.3523	34.6999	37.7067	33.588	28.7393	29.2309	28.6955	35.1001	22.9924	30.8809
	10.04. Interstitial lung disease and pulmonary sarcoidosis	72.1161	66.008	80.6071	84.092	79.4781	87.239	92.129	95.8823	93.9852	103.427	96.3996	116.174	106.26	112.823	119.679	116.208
	10.05. Other chronic respiratory diseases	5.14071	6.17887	5.9534	6.54639	6.78611	7.74237	5.01463	6.17927	9.11163	6.39313	8.43028	6.4809	5.5579	4.37088	5.35735	8.74919
	11.01. Chronic liver diseases (including cirrhosis)	570.891	635.879	659.188	691.338	622.357	657.031	651.403	627.497	577.168	548.48	538.864	504.285	426.092	448.675	425.509	431.298
	12.01. Peptic ulcer disease	107.282	96.3642	109.482	92.7014	86.2982	68.434	81.3575	61.0456	69.2254	68.5497	64.1802	54.1682	57.0739	58.1719	58.5527	59.361
	12.02. Gastritis and duodenitis	8.49069	5.18872	6.26716	6.50268	8.42394	6.29657	8.09011	11.7189	7.07678	8.44927	7.10809	3.85075	4.30854	2.95493	4.00121	3.77886
	12.03. Appendicitis	4.5126	1.26339	2.3686	2.6633	2.31965	0.768672	3.8691	3.8816	4.27758	2.89553	3.81905	2.98805	1.79795	2.98477	1.26384	1.03106
	12.04. Paralytic ileus and intestinal obstruction without hernia	31.8944	38.9725	39.2895	40.8602	38.1751	42.7253	36.2686	30.8316	31.4635	32.0383	36.7586	37.5826	33.4315	32.2255	33.8146	37.4485
	12.05. Inguinal or femoral hernia	9.93841	9.11129	14.0338	10.4837	10.5748	11.8034	13.4356	12.4256	10.7826	10.3773	14.1898	11.8452	11.1162	11.449	12.6582	14.0282
	12.06. Non-infective inflammatory bowel disease	32.0728	30.7174	29.0442	26.6202	24.6216	32.9701	35.5818	32.2776	37.0945	28.5777	39.0337	14.6554	13.6438	10.303	10.5054	11.6025
	12.07. Vascular disorders of intestine	53.9238	66.3837	65.2115	60.4946	62.822	64.1158	72.0137	67.3955	73.1873	79.0726	68.8377	72.7267	73.3626	75.6742	75.7614	70.9769
	12.08. Gall bladder and bile duct disease	30.4499	32.6411	31.7334	39.6254	31.011	39.8234	32.6161	37.4846	43.432	49.1162	45.4497	48.8143	50.337	44.7285	52.8029	43.1346
	12.09. Pancreatitis	51.0393	39.3296	38.2247	38.8236	36.1282	49.8143	45.9202	49.711	50.2792	47.0071	38.3334	40.8907	51.5787	43.3709	49.5162	41.9514
	12.10. Other digestive diseases	78.2722	73.2122	67.2283	62.9205	81.7459	71.9574	67.7349	68.3284	67.7142	63.3996	63.894	58.8686	55.4478	57.2178	51.681	53.4677
	13.01. Alzheimer's disease and other dementias	365.889	375.573	381.379	409.872	411.734	376.192	421.13	485.426	513.11	507.539	516.328	558.763	653.068	658.021	654.948	750.874
	13.02. Parkinson's disease	61.9678	64.405	58.5241	58.2385	42.4874	48.3178	47.3939	57.9436	58.2619	58.0794	62.5245	62.0675	69.6386	67.3201	62.4776	71.8445
	13.03. Epilepsy	61.8974	72.5996	75.9038	82.5668	54.1179	59.0042	60.6632	73.9832	61.0825	53.7033	54.4887	61.9187	50.4127	54.9286	63.0285	54.8662
	13.04. Multiple sclerosis	57.1329	57.7256	53.1695	43.0118	55.0936	53.2237	64.3318	54.3065	51.5843	50.2998	60.3465	59.2143	47.4726	58.0848	61.1873	67.4918
	13.05. Other neurological disorders	106.92	92.7654	101.302	99.2509	107.248	111.904	89.2721	110.512	106.966	102.141	109.697	110.96	125.232	107.555	118.365	131.901
	14.01. Schizophrenia	2.33394	2.5636	1.82897	1.96868	0.857783	2.69203	1.95567	2.14912	0.848805	0.404715	0.223108	0.676996	1.36371	2.65441	1.93398	2.12229
	14.02. Alcohol dependence	187.095	193.488	189.978	190.272	224.4	182.768	206.216	166.373	177.107	154.255	172.388	164.143	142.892	136.401	161.635	156.686
	14.03. Drug use disorders	218.931	215.659	266.637	200.054	221.945	182.529	262.402	267.026	333.728	349.835	275.316	23.9943	34.6353	36.2005	42.7303	55.6655
	14.04. Eating disorders	0.841079	0.260361	2.03683	3.92869	4.49425	1.82316	5.0404	4.76526	2.47662	1.48216	1.38005	5.89846	2.05017	0	0	0.626399
	15.01. Diabetes mellitus	154.785	176.061	174.533	161.825	182.263	169.924	178.639	162.245	160.104	119.085	162.244	154.587	143.895	142.084	144.728	134.511
	15.02. Acute glomerulonephritis	0	0.171725	0.318982	0.294223	0	0	0	0	0.126907	0.450858	0.187691	0.213236	0.308663	0.504305	0.5514	0.0718683
	15.03. Chronic kidney diseases	112.124	117.437	115.565	133.311	112.015	115.411	120.643	118.301	116.299	112.54	103.18	117.945	127.93	106.737	117.477	109.794
	15.04. Urinary diseases and male infertility	57.5904	76.333	89.4437	83.8057	85.0517	91.0223	107.133	115.599	132.211	133.781	138.101	87.7464	85.8341	84.397	87.5611	85.739
	15.05. Gynaecological diseases	2.67356	1.71573	2.21923	1.04235	0.567404	0.774909	0.177694	1.05134	0.285966	0.499068	1.64319	0.187097	1.45948	1.03413	2.21328	0.442012
	15.06. Hemoglobinopathies and hemolytic anaemias	5.94697	9.41001	7.86157	9.19047	6.27386	6.34315	7.18895	6.80938	6.51519	7.20185	6.1956	4.31908	6.97658	4.13	5.1517	5.86964
	15.07. Endocrine, metabolic, blood, and immune disorders	87.9536	73.5699	79.0809	90.9099	80.1713	96.7868	96.2673	104.437	98.4564	89.079	86.3021	72.2236	84.7101	90.6469	65.5185	78.2833
	16.01. Rheumatoid arthritis	33.6923	34.7354	38.8893	28.1293	28.9093	29.621	27.099	38.1058	25.7781	26.1387	28.6335	25.204	27.9983	26.7213	25.1509	23.5205
	16.02. Other musculoskeletal disorders	32.0926	25.2161	34.4586	32.3106	34.9215	33.1348	32.798	28.5093	27.2245	27.4198	33.7991	27.0238	24.7215	32.3513	26.533	27.9201
	17.01. Congenital anomalies	174.125	185.77	171.099	183.293	145.646	180.89	151.304	147.15	146.502	149.221	143.51	145.226	146.064	127.967	147.163	117.024
	17.02. Skin and subcutaneous diseases	20.9372	19.4644	25.6574	31.7395	29.4505	29.4735	27.0776	30.0815	38.1589	30.9066	30.895	26.5686	26.8376	29.4985	32.4279	31.7578
	17.03. Sudden infant death syndrome	50.099	48.624	47.2798	65.0681	42.4875	29.1576	38.4718	41.5809	29.341	31.4016	33.275	37.8128	40.303	22.1209	19.6994	26.786
	17.04. Sense organ diseases	0	0	0	0	0.150484	0.518643	0	0	0.143635	0	0	0	0.524699	0.279085	0	0.316339
	18.01. Road injuries	245.476	265.379	218.414	259.127	219.659	206.105	230.179	203.248	189.86	160.832	145.507	121.295	116.965	118.574	125.749	107.067
	18.02. Other transport injury	2.92871	8.5116	6.65939	10.085	3.96931	8.56574	3.25115	11.8893	7.94217	26.2047	7.15859	5.52779	14.5131	10.912	3.33446	4.32482
	19.01. Falls	162.197	156.747	162.305	157.883	163.345	157.979	146.038	142.489	136.809	156.535	138.154	127.699	135.682	133.67	123.412	127.956
	19.02. Drowning	12.0295	14.334	11.7175	16.0708	12.702	6.30552	7.30225	23.9393	5.46328	30.5969	23.526	21.5711	28.8885	19.2968	21.6274	24.3599
	19.03. Fire, heat and hot substances	42.2994	52.6604	43.7616	40.9637	48.0288	25.5289	24.5079	27.3791	28.4246	23.0425	22.4752	26.134	16.9164	16.7432	7.98905	16.0389
	19.04. Poisonings	1.91569	8.23159	4.20716	0.46145	1.70814	2.22249	3.08137	1.08779	2.43806	4.30901	7.28869	12.7695	10.9343	10.851	9.1514	6.48136
	19.05. Exposure to mechanical forces	20.0207	11.8904	21.834	7.71592	21.3012	12.2227	7.42269	13.6454	9.16712	8.22469	6.11996	8.8493	5.60834	11.3432	16.7087	15.6648
	19.06. Adverse effects of medical treatment	24.4711	23.0277	22.8965	26.2473	25.8644	24.036	27.2187	24.0781	20.4015	13.6806	15.2918	12.744	14.2396	17.0619	15.5089	21.5683
	19.07. Animal contact	0	0.269092	1.65887	1.43424	0	0	0.59773	0.419966	0.863836	1.44995	0	1.42313	0.668669	0.471738	1.24545	1.73391
	19.08. Foreign body	23.144	30.1985	22.4574	24.1763	19.6157	22.9899	29.0774	16.1093	17.7326	17.6184	11.8037	18.185	9.21368	9.02241	16.5882	16.5975
	19.09. Unintentional injuries not classified elsewhere	6.30651	4.48107	5.3024	4.01379	4.02141	10.8911	5.30019	3.45362	4.73457	6.86166	1.04895	0.906586	1.94481	0.938317	0.962131	1.73491
	20.01. Self-harm	483.486	448.326	455.285	402.617	422.621	392.872	380.643	361.237	401.846	402.636	392.698	364.842	378.134	395.472	356.515	359.372
	20.02. Interpersonal violence	74.4669	76.1561	93.0457	80.786	94.9706	68.1019	90.1534	68.6368	68.036	54.187	65.393	59.3231	47.6683	40.7988	33.8049	33.7381
	21.01. Exposure to forces of nature	9.43383	15.4923	12.3933	8.98539	10.8033	14.7151	10.7548	10.9769	12.9991	16.5689	11.8935	10.5695	6.60611	17.8779	4.09013	6.72561
	21.02. Collective violence and legal intervention	0	0	0	0	0	0	0	0	0	0	0	0.655254	0	0	0	0
	Total	17798.9	17401	17485.4	17227	16437.3	16110.3	15811.7	15632.9	15321.5	14614	14243.8	13937.5	13739.1	13417.1	13106.1	13505.5

## Sheet: Mortality-YLL comparison
	Uncorrected for IDDs	Corrected for IDDs
Cause	Age-standardised mortality per 100,000 per year (mean 2000-2015)	Age-standardised YLL per 100,000 per year (mean 2000-2015)	Percentage of total mortality	Percentage of total YLL	Difference in percentages
01.01. Tuberculosis	0.98129	12.8723	0.000857529	0.000936364	7.88351e-05
01.02. HIV/AIDS	0.402693	14.2021	0.000351905	0.0010331	0.000681192
02.01. Diarrhoeal diseases	2.79377	22.1739	0.00244142	0.00161299	-0.000828433
02.02. Intestinal infectious diseases	0.0125372	0.208738	1.0956e-05	1.51842e-05	4.22819e-06
02.03. Lower respiratory infections	65.0375	480.344	0.0568349	0.0349415	-0.0218934
02.04. Upper respiratory infections	0.00638484	0.142475	5.57958e-06	1.0364e-05	4.78443e-06
02.05. Otitis media	0.00794865	0.223492	6.94616e-06	1.62574e-05	9.31123e-06
02.06. Meningitis	0.421205	14.9405	0.000368082	0.00108681	0.000718731
02.07. Encephalitis	0.238005	4.66657	0.000207988	0.000339459	0.000131471
02.09. Whooping cough	0.00544798	0.428313	4.76088e-06	3.11566e-05	2.63958e-05
02.11. Measles	0	0	0	0	0
02.12. Varicella and herpes zoster	0.189032	2.31475	0.000165191	0.000168381	3.1903e-06
03.01. Malaria	0.00838565	0.299207	7.32805e-06	2.17651e-05	1.44371e-05
03.02. Chagas disease	0	0	0	0	0
03.05. Food-borne trematodiases	0	0	0	0	0
03.09. Leishmaniasis	0	0	0	0	0
03.10. Cysticercosis	0.00111135	0.0429872	9.71189e-07	3.127e-06	2.15581e-06
03.14. Yellow fever	0	0	0	0	0
03.16. Other neglected tropical diseases	0.0463772	1.28365	4.05281e-05	9.33762e-05	5.28481e-05
04.01. Maternal haemorrhage	0.00371763	0.178899	3.24876e-06	1.30136e-05	9.76485e-06
04.02. Maternal sepsis and other pregnancy related infection	0.00215991	0.134818	1.8875e-06	9.80705e-06	7.91955e-06
04.03. Hypertensive disorders of pregnancy	0.00456639	0.224437	3.99048e-06	1.63262e-05	1.23357e-05
04.04. Obstructed labour	0.00252496	0.123117	2.20651e-06	8.95587e-06	6.74936e-06
04.05. Maternal abortive outcome	0.0059756	0.303346	5.22196e-06	2.20662e-05	1.68442e-05
04.06. Indirect maternal causes	0.0564305	2.90005	4.93135e-05	0.000210957	0.000161644
04.09. Other maternal disorders	0.0272365	1.36414	2.38014e-05	9.92313e-05	7.54299e-05
05.01. Preterm birth complications	1.1108	86.943	0.00097071	0.00632447	0.00535376
05.02. Neonatal encephalopathy (birth asphyxia and birth trauma)	0.500117	39.4092	0.000437042	0.00286673	0.00242969
05.03. Sepsis and other infectious disorders of the newborn baby	0.306573	24.1546	0.000267908	0.00175707	0.00148916
05.04. Haemolytic disease in fetus and newborn and other neonatal jaundice	0.00324965	0.258818	2.83981e-06	1.88271e-05	1.59873e-05
05.05. Other neonatal disorders	0.447258	35.1755	0.00039085	0.00255876	0.00216791
06.02. Protein-energy malnutrition	0.305133	3.42195	0.00026665	0.000248922	-1.77274e-05
06.03. Iodine deficiency	0.00169354	0.00596125	1.47995e-06	4.33637e-07	-1.04631e-06
06.04. Iron-deficiency anaemia	0.782658	4.95594	0.000683948	0.000360509	-0.00032344
06.05. Other nutritional deficiencies	0.155844	1.61598	0.000136189	0.000117551	-1.86381e-05
07.01. Sexually transmitted diseases excluding HIV	0.114	1.64684	9.96226e-05	0.000119795	2.01728e-05
07.02. Hepatitis	0.132743	3.11238	0.000116001	0.000226403	0.000110402
07.03. Other infectious diseases	0.840426	16.6696	0.000734431	0.00121259	0.000478161
08.01. Oesophageal cancer	17.3978	233.067	0.0152036	0.0169539	0.00175029
08.02. Stomach cancer	12.2753	153.004	0.0107272	0.0111299	0.000402726
08.03. Liver cancer	8.0774	109.967	0.00705867	0.00799931	0.000940635
08.04. Larynx cancer	2.31618	33.555	0.00202407	0.00244088	0.000416817
08.05. Trachea, bronchus, and lung cancers	89.1362	1212.42	0.0778943	0.0881945	0.0103001
08.06. Breast cancer	23.6386	382.872	0.0206573	0.0278511	0.00719385
08.07. Cervical cancer	2.20986	50.1948	0.00193115	0.00365131	0.00172015
08.08. Uterine cancer	2.82267	37.5164	0.00246667	0.00272904	0.000262366
08.09. Prostate cancer	18.898	173.961	0.0165145	0.0126544	-0.00386016
08.10. Colorectal cancer	35.8491	443.768	0.0313278	0.0322809	0.000953109
08.11. Mouth cancer	3.17993	48.0076	0.00277887	0.0034922	0.00071333
08.12. Nasopharynx cancer	0.246939	4.57003	0.000215795	0.000332436	0.000116642
08.13. Cancer of other part of pharynx and oropharynx	1.76598	30.5438	0.00154325	0.00222184	0.00067859
08.14. Gallbladder and biliary tract cancer	1.56994	19.6708	0.00137194	0.0014309	5.89622e-05
08.15. Pancreatic cancer	14.5204	196.123	0.0126891	0.0142665	0.00157744
08.16. Malignant melanoma of skin	3.51432	59.266	0.00307109	0.00431117	0.00124008
08.17. Non-melanoma skin cancer	1.5422	14.6695	0.00134769	0.0010671	-0.000280597
08.18. Ovarian cancer	8.6639	133.847	0.0075712	0.00973637	0.00216517
08.19. Testicular cancer	0.168439	5.08659	0.000147196	0.000370012	0.000222816
08.20. Kidney and other urinary organ cancers	7.55554	104.42	0.00660263	0.00759576	0.000993133
08.21. Bladder cancer	10.6117	110.22	0.00927335	0.0080177	-0.00125565
08.22. Brain and nervous system cancer	8.91372	175.115	0.00778952	0.0127384	0.00494883
08.23. Thyroid cancer	0.662101	8.69371	0.000578596	0.000632404	5.38074e-05
08.24. Mesothelioma	3.39288	43.9107	0.00296497	0.00319418	0.000229212
08.25. Hodgkin's disease	0.588602	11.0905	0.000514367	0.000806752	0.000292385
08.26. Non-Hodgkin lymphoma	11.2973	151.542	0.00987244	0.0110236	0.00115113
08.27. Multiple myeloma	5.34618	62.6262	0.00467192	0.0045556	-0.000116319
08.28. Leukaemia	8.09779	114.581	0.00707649	0.00833492	0.00125843
08.29. Other malignant cancers	8.24548	131.434	0.00720556	0.00956084	0.00235528
08.30. Other non-malignant neoplasms	2.52842	21.021	0.00220954	0.00152913	-0.000680411
09.01. Rheumatic heart disease	2.78897	32.2805	0.00243723	0.00234817	-8.9055e-05
09.02. ischaemic heart disease	217.061	2338.52	0.189685	0.17011	-0.0195754
09.03. Cerebrovascular disease	132.085	1102.87	0.115426	0.0802259	-0.0352001
09.04. Hypertensive heart disease	5.54519	68.3287	0.00484583	0.00497041	0.000124581
09.05. Cardiomyopathy and myocarditis	6.98962	91.5168	0.00610809	0.00665717	0.000549088
09.06. Atrial fibrillation and flutter	9.40325	62.1882	0.00821731	0.00452374	-0.00369357
09.07. Aortic aneurysm	12.5174	127.693	0.0109387	0.00928875	-0.00164992
09.08. Peripheral vascular disease	8.05975	64.8259	0.00704325	0.00471561	-0.00232764
09.09. Endocarditis	0.654634	10.2697	0.000572071	0.000747047	0.000174976
09.10. Other cardiovascular and circulatory diseases	15.1793	170.484	0.0132649	0.0124014	-0.000863426
10.01. Chronic obstructive pulmonary disease	67.2411	722.492	0.0587606	0.052556	-0.00620456
10.02. Pneumoconiosis	0.458928	4.41725	0.000401047	0.000321323	-7.97245e-05
10.03. Asthma	2.29068	35.7411	0.00200178	0.0025999	0.000598122
10.04. Interstitial lung disease and pulmonary sarcoidosis	8.8173	95.1567	0.00770526	0.00692196	-0.0007833
10.05. Other chronic respiratory diseases	0.540454	6.49956	0.000472292	0.000472796	5.03924e-07
11.01. Chronic liver diseases (including cirrhosis)	23.5957	563.497	0.0206198	0.0409903	0.0203705
12.01. Peptic ulcer disease	6.32921	74.5155	0.00553097	0.00542046	-0.000110508
12.02. Gastritis and duodenitis	0.471094	6.4067	0.00041168	0.000466041	5.43609e-05
12.03. Appendicitis	0.176695	2.66905	0.00015441	0.000194154	3.97438e-05
12.04. Paralytic ileus and intestinal obstruction without hernia	4.2173	35.8613	0.00368541	0.00260865	-0.00107677
12.05. Inguinal or femoral hernia	1.29035	11.7658	0.00112761	0.000855878	-0.000271728
12.06. Non-infective inflammatory bowel disease	2.23941	25.5826	0.00195697	0.00186095	-9.6023e-05
12.07. Vascular disorders of intestine	6.3538	68.8725	0.00555246	0.00500997	-0.000542486
12.08. Gall bladder and bile duct disease	4.38872	40.825	0.00383521	0.00296972	-0.000865488
12.09. Pancreatitis	2.74964	44.4949	0.00240286	0.00323668	0.000833823
12.10. Other digestive diseases	6.39707	65.1932	0.00559027	0.00474233	-0.000847944
13.01. Alzheimer's disease and other dementias	82.9239	502.49	0.0724655	0.0365525	-0.035913
13.02. Parkinson's disease	7.44788	59.4683	0.00650855	0.00432588	-0.00218267
13.03. Epilepsy	2.14118	62.1978	0.00187113	0.00452444	0.0026533
13.04. Multiple sclerosis	2.58987	55.8548	0.00226324	0.00406303	0.00179979
13.05. Other neurological disorders	6.15672	108.25	0.00538023	0.00787436	0.00249413
14.01. Schizophrenia	0.186637	1.66111	0.000163098	0.000120834	-4.22646e-05
14.02. Alcohol dependence	6.7645	175.381	0.00591136	0.0127577	0.00684634
14.03. Drug use disorders	4.33541	186.705	0.00378863	0.0135815	0.00979282
14.04. Eating disorders	0.0607896	2.31899	5.31228e-05	0.00016869	0.000115567
15.01. Diabetes mellitus	12.6371	157.595	0.0110433	0.0114638	0.000420508
15.02. Acute glomerulonephritis	0.0242156	0.199991	2.11615e-05	1.45479e-05	-6.61361e-06
15.03. Chronic kidney diseases	12.6474	116.044	0.0110523	0.00844136	-0.00261094
15.04. Urinary diseases and male infertility	12.314	96.3344	0.010761	0.00700762	-0.00375337
15.05. Gynaecological diseases	0.072087	1.12415	6.29954e-05	8.17739e-05	1.87785e-05
15.06. Hemoglobinopathies and hemolytic anaemias	0.487091	6.5865	0.000425659	0.00047912	5.34608e-05
15.07. Endocrine, metabolic, blood, and immune disorders	4.34166	85.8998	0.00379409	0.00624858	0.00245449
16.01. Rheumatoid arthritis	2.55925	29.2704	0.00223647	0.00212921	-0.000107263
16.02. Other musculoskeletal disorders	2.17598	30.0272	0.00190154	0.00218426	0.000282714
17.01. Congenital anomalies	2.91743	153.872	0.00254948	0.0111931	0.0086436
17.02. Skin and subcutaneous diseases	3.0694	28.8083	0.00268229	0.00209559	-0.000586698
17.03. Sudden infant death syndrome	0.479137	37.7193	0.000418708	0.0027438	0.00232509
17.04. Sense organ diseases	0.0126366	0.120805	1.10429e-05	8.7877e-06	-2.25517e-06
18.01. Road injuries	5.0257	183.34	0.00439185	0.0133366	0.00894478
18.02. Other transport injury	0.246565	8.48612	0.000215468	0.000617303	0.000401835
19.01. Falls	16.8122	145.556	0.0146919	0.0105882	-0.00410371
19.02. Drowning	0.500636	17.4832	0.000437496	0.00127177	0.000834277
19.03. Fire, heat and hot substances	1.22709	28.9309	0.00107233	0.00210451	0.00103218
19.04. Poisonings	0.151422	5.44619	0.000132325	0.00039617	0.000263846
19.05. Exposure to mechanical forces	0.289456	12.3587	0.00025295	0.000899005	0.000646056
19.06. Adverse effects of medical treatment	1.68827	20.521	0.00147535	0.00149275	1.74088e-05
19.07. Animal contact	0.0280423	0.764786	2.45056e-05	5.56326e-05	3.1127e-05
19.08. Foreign body	0.937255	19.0331	0.000819048	0.00138452	0.000565473
19.09. Unintentional injuries not classified elsewhere	0.164325	3.93138	0.0001436	0.000285979	0.000142379
20.01. Suicide and self-harm related injuries	10.9186	399.913	0.00954157	0.0290907	0.0195491
20.02. Interpersonal violence	1.57275	65.5792	0.0013744	0.0047704	0.00339601
21.01. Exposure to forces of nature	0.585691	11.3053	0.000511823	0.000822381	0.000310558
21.02. Collective violence and legal intervention	0.00111135	0.0409534	9.71189e-07	2.97906e-06	2.00787e-06
Total	1144.32	13747.1	1	1	-7.27032e-16

## Sheet: Table S5.3 EAS total YLL
	Contents
	Time series for Scotland of the European age standardised YLL rate per 100 000 by cause of death between 2000 to 2015, both males and females
		2000	2001	2002	2003	2004	2005	2006	2007	2008	2009	2010	2011	2012	2013	2014	2015
	01.01. Tuberculosis	24.0966	19.728	22.047	20.5609	19.8461	20.7586	17.1088	15.4456	16.1355	19.0033	11.4054	10.0537	9.44484	11.427	6.80617	6.69859
	01.02. HIV/AIDS	18.7258	25.1043	26.4526	27.1988	14.2371	23.5151	14.4873	17.4092	16.7809	13.3315	15.8619	13.6454	11.4897	12.0716	11.1583	10.3287
	02.01. Diarrhoeal diseases	14.8427	17.4388	27.4315	21.951	24.1927	24.6036	35.9887	40.2509	46.4473	27.833	20.7792	36.7962	29.8221	29.0846	27.9879	30.8465
	02.02. Intestinal infectious diseases	0.606808	1.16887	0.986856	1.34303	1.15397	1.08684	2.37613	2.04621	1.86199	1.43519	1.08744	1.11798	2.00798	0.885918	0.828871	0.95908
	02.03. Lower respiratory infections	573.865	533.122	585.422	662.794	579.798	612.462	614.676	612.857	624.417	601.079	543.02	449.452	425.421	403.396	367.905	413.709
	02.04. Upper respiratory infections	0.0408492	0.0550465	0.0991614	0.064299	0.0201098	0.0362194	0.0121425	0.608151	0.0687802	0.0759407	0.0085844	1.30984	0.42081	0.0121536	0.0283901	0.0569356
	02.05. Otitis media	0.203971	0.260993	0.907679	0.304536	0.566305	0.321371	0.315293	0.372035	0.358871	0.32253	0.326894	1.85437	0.260934	1.22553	0.255045	0.467246
	02.06. Meningitis	33.0145	24.3314	21.0385	19.1152	22.9336	15.5056	16.246	18.3923	21.2521	9.65313	11.8214	14.0871	6.84294	15.9002	15.1105	16.4196
	02.07. Encephalitis	6.12725	4.04688	5.50268	5.89715	5.07142	7.40005	6.46677	8.12172	11.4221	6.51078	5.05452	5.22829	8.11808	5.90843	4.83201	7.58084
	02.09. Whooping cough	0.395694	0.277239	0.517301	0.383092	1.53584	0.541838	0.471477	1.57646	0.0887314	0.226031	0.166068	2.73369	0.183689	0.141966	0.144106	1.54155
	02.11. Measles	0.0497797	0.0679578	0.083056	0.0825954	0.0950637	0.0893682	0.0764189	0.123981	0.119099	0.0775972	0.0857572	0.0918201	0.0577609	0.0724883	0.0650773	0.079405
	02.12. Varicella and herpes zoster	4.94388	1.75259	2.24174	5.98294	3.67208	5.15149	5.82919	3.49856	2.42776	3.24777	3.2063	0.720246	2.11765	4.6155	2.90358	2.86793
	03.01. Malaria	0.00222396	0.70832	1.05701	0.838299	0.00171075	0.00139717	0.0026575	0.00595936	0.0020898	0.602508	0.00218219	0.657403	0.00292466	0.674295	0.00227588	0.272721
	03.02. Chagas disease	0.147771	0.16319	0.110233	0.186271	0.142012	0.190166	0.208672	0.158122	0.150538	0.155983	0.0791017	0.160955	0.150308	0.130778	0.0861178	0.138444
	03.05. Food-borne trematodiases	0.101834	0.0949715	0.114673	0.133401	0.060093	0.0609015	0.056784	0.0550201	0.0882634	0.0172131	0.0815817	0.0957195	0.0553269	0.0531136	0.0367613	0.0655929
	03.09. Leishmaniasis	0.101834	0.0949715	0.114673	0.133401	0.060093	0.0609015	0.056784	0.0550201	0.0882634	0.0172131	0.0815817	0.0957195	0.0553269	0.0531136	0.0367613	0.0655929
	03.10. Cysticercosis	0.000734002	0.000800561	0.000746721	0.000736452	0.000713933	0.000521085	0.00128385	0.000855089	0.0011857	0.000933993	0.00126982	0.689191	0.00119065	0.000921876	0.00110596	0.00160165
	03.14. Yellow fever	0.102255	0.10807	0.16939	0.165171	0.121488	0.225364	0.181711	0.121045	0.115006	0.135781	0.137566	0.0998606	0.0781292	0.0975067	0.0836645	0.0720526
	03.16. Other neglected tropical diseases	0.0484444	0.047375	1.17464	1.64893	1.10693	0.824734	0.779566	1.04743	2.55994	2.05796	3.7252	1.96125	2.57832	0.673198	0.645528	0.574609
	04.01. Maternal hemorrhage	0.0310941	0.0927438	0.81527	0.0306415	0.0188701	1.07798	0.0312615	0.0368246	0.0185162	0.0892722	0.0597548	0.0298125	0.0212053	1.05451	0.0364915	0.0420634
	04.02. Maternal sepsis and other pregnancy related infection	0.232153	0.249084	0.287318	0.239431	0.210906	0.253859	1.28544	0.247984	0.446643	0.139185	0.217572	1.28286	0.13313	0.192519	0.113523	0.260785
	04.03. Hypertensive disorders of pregnancy	0.855537	0.800121	0.00443887	1.10268	0.00436312	0.00265465	0.00335812	0.849372	0.00548833	0.0526944	0.0469165	0.00478003	0.00802575	0.00525557	0.00582923	0.00851061
	04.04. Obstructed labour	0.0444819	0.102495	0.0243595	0.0427009	0.0255514	0.0504355	2.01464	0.0534751	0.0243012	0.0996502	0.0602719	0.0416857	0.0267281	0.0454371	0.0499804	0.0576973
	04.05. Maternal abortive outcome	1.3996	0.488131	0.37414	1.48348	1.41932	1.41711	1.0772	0.478228	0.673604	0.429704	0.379779	0.330766	0.223769	0.367908	0.255837	0.481692
	04.06. Indirect maternal causes	4.3107	4.87413	4.09877	4.28113	2.97475	1.09668	1.02583	3.65245	3.21035	4.40525	2.48963	2.06035	3.95271	1.06038	3.89811	1.07502
	04.09. Other maternal disorders	1.23533	0.100585	0.048072	0.870923	2.2094	0.788907	1.67112	3.18807	1.02687	1.46421	0.31732	1.73236	2.83775	1.05938	1.09126	3.89907
	05.01. Preterm birth complications	128.847	114.018	105.269	111.716	109.513	94.5276	83.6392	95.3494	88.4853	58.7205	81.6012	80.3615	65.9622	57.5509	64.9291	67.2191
	05.02. Neonatal encephalopathy (birth asphyxia and birth trauma)	37.9292	53.0151	50.6058	48.7534	40.0912	47.0941	44.6008	37.3386	42.7426	42.7431	37.9915	29.8672	32.236	33.7704	36.4521	20.9552
	05.03. Sepsis and other infectious disorders of the newborn baby	26.6123	40.9486	35.2402	24.5515	30.9414	43.5939	31.4978	36.0412	16.1618	22.7191	12.1008	22.2705	18.7751	11.2999	13.861	18.3846
	05.04. Haemolytic disease in fetus and newborn and other neonatal jaundice	0.00212576	0	0	0.00219268	0.000619486	1.41374	0.00411993	0	0.0005579	0.000992007	0	1.34471	1.38453	0.00257481	0	0.690171
	05.05. Other neonatal disorders	51.0881	38.3074	40.097	35.3675	41.708	50.4776	33.098	41.4433	28.2009	36.0525	22.8153	32.81	23.0705	38.9668	30.8843	25.7725
	06.02. Protein-energy malnutrition	5.7625	4.32979	5.38333	6.11038	3.6562	5.4568	7.28367	4.35335	5.37876	5.66119	3.67141	5.88795	3.94593	2.41484	3.162	2.10432
	06.03. Iodine deficiency	1.98464	1.41894	1.74117	1.40073	1.43735	1.29597	1.19773	1.09543	1.31231	1.14743	1.28946	1.07643	1.59155	1.44018	1.42422	1.56774
	06.04. Iron-deficiency anaemia	6.80824	7.56963	8.21194	10.0625	6.22888	5.561	6.05927	3.22212	4.93755	5.39562	2.95889	2.91163	4.9465	5.87564	2.69791	4.28306
	06.05. Other nutritional deficiencies	1.86054	1.81326	2.09316	1.75072	1.95495	2.80184	2.90087	1.42844	0.44631	1.4285	1.69748	1.52169	1.32816	1.53188	2.03554	1.28141
	07.01. Sexually transmitted diseases excluding HIV	1.47297	3.06313	3.1788	2.2019	2.48099	1.60044	2.90887	1.98596	0.764555	0.509169	1.17855	0.998789	2.43991	2.22136	1.55576	1.79388
	07.02. Hepatitis	11.3298	3.15261	6.69677	7.44221	6.85106	0.868274	1.6265	1.78941	2.91898	1.11287	1.3389	0.556824	1.32344	2.42674	1.42799	2.12321
	07.03. Other infectious diseases	17.1955	21.0924	17.975	24.8729	20.1842	23.2493	26.6102	26.8147	20.0741	32.0449	25.6057	19.1156	17.5876	16.2327	17.0371	22.6422
	08.01. Oesophageal cancer	276.434	283.171	282.345	277.588	283.742	281.219	270.9	261.531	279.896	253.246	267.912	259.26	248.982	249.183	246.901	240.801
	08.02. Stomach cancer	228.064	233.937	226.35	197.294	206.592	193.86	185.94	166.914	162.157	173.8	158.863	142.544	141.777	147.62	134.779	132.322
	08.03. Liver cancer	109.917	101.82	109.035	111.521	116.142	116.58	124.263	134.001	120.432	119.591	120.427	132.278	130.444	160.774	149.715	160.712
	08.04. Larynx cancer	46.0104	45.7561	48.2172	37.0597	35.2175	36.8664	34.7918	27.7923	38.0211	34.2088	29.2324	33.5469	26.0273	32.5597	30.3233	36.3405
	08.05. Trachea, bronchus, and lung cancers	1436.09	1407.07	1442.28	1356.85	1359.16	1351.68	1352.8	1328.19	1296.51	1291.21	1243.87	1234.53	1224.66	1175	1164.56	1125.42
	08.06. Breast cancer	482.644	489.072	456.023	474.289	438.906	458.572	433.316	408.132	387.242	379.628	365.897	390.764	388.645	359.84	344.626	331.169
	08.07. Cervical cancer	66.1353	62.4596	57.3806	69.9552	54.186	67.7217	53.288	62.9861	53.3775	59.8075	59.7393	57.3773	60.9624	55.4649	51.2755	59.9949
	08.08. Uterine cancer	43.1232	49.6296	52.6562	43.3667	45.5166	39.7998	41.1367	37.448	44.8863	43.6509	58.3995	42.4822	51.2841	52.1336	57.3203	58.9866
	08.09. Prostate cancer	200.617	200.616	202.513	196.164	198.642	182.607	186.217	183.845	180.122	175.97	181.068	182.122	177.986	171.769	180.098	194.762
	08.10. Colorectal cancer	576.885	590.301	568.324	568.836	538.518	538.119	530.197	511.126	524.771	505.511	476.358	478.909	483.298	466.349	443.398	453.422
	08.11. Mouth cancer	63.0649	57.0136	58.3697	58.6002	56.8884	59.0676	56.0116	63.4375	57.966	56.4318	52.3571	59.5869	57.4708	63.0482	57.6341	52.6685
	08.12. Nasopharynx cancer	5.00758	5.47546	4.91418	8.61609	2.98604	4.43121	4.35038	7.73585	6.73124	6.68219	7.27918	5.98619	5.05051	3.67881	3.09835	5.08363
	08.13. Cancer of other part of pharynx and oropharynx	28.7972	34.2282	32.9317	40.5228	37.6058	31.3761	35.1432	32.1907	30.2125	36.9197	41.5416	39.6598	44.1903	39.6132	42.1925	40.4379
	08.14. Gallbladder and biliary tract cancer	22.6905	23.9341	27.2397	21.1066	24.9539	21.4723	17.1657	22.5073	28.0348	24.6543	27.1841	20.9694	18.9621	19.6041	21.7938	26.2758
	08.15. Pancreatic cancer	239.435	232.44	220.195	239.38	232.205	220.186	210.041	239.812	215.618	225.983	221.217	221.38	228.91	227.243	209.993	216.054
	08.16. Malignant melanoma of skin	55.6308	65.1307	56.9972	70.0288	61.8452	64.1353	60.9638	63.1502	63.5699	72.4802	71.6542	64.1209	67.8918	63.1013	56.5293	57.8092
	08.17. Non-melanoma skin cancer	13.9343	17.1629	16.0409	14.8486	14.5387	10.7942	13.9334	18.0468	14.8973	15.6471	12.7239	16.9102	16.8009	21.2733	19.4527	18.6717
	08.18. Ovarian cancer	170.235	155.54	164.107	167.671	159.966	143.911	154.044	146.151	144.516	139.755	135.857	126.508	134.775	135.077	119.336	117.526
	08.19. Testicular cancer	5.95663	4.22981	5.66247	8.28058	5.23571	5.43259	10.6239	5.47768	5.35374	2.41383	5.94697	1.27477	4.63269	4.46879	4.78521	6.56105
	08.20. Kidney and other urinary organ cancers	121.662	118.729	117.015	108.338	126.596	115.667	116.773	119.308	120.926	114.108	97.282	104.033	109.173	96.3854	128.208	110.9
	08.21. Bladder cancer	134.068	135.022	123.19	130.141	124.613	126.709	116.731	125.42	115.747	105.045	109.236	117.304	122.178	123.571	113.845	120.421
	08.22. Brain and nervous system cancer	192.02	192.294	196.652	187.336	192.345	202.15	187.346	182.578	186.011	179.49	176.204	180.221	174.672	177.693	192.303	184.348
	08.23. Thyroid cancer	16.4843	11.7734	8.73776	11.1847	8.6273	9.95712	9.23201	5.93298	10.6759	7.44025	11.2784	7.46495	7.9092	8.46142	8.87097	8.03396
	08.24. Mesothelioma	43.3073	47.0003	52.4676	51.8009	53.9318	54.4628	48.9055	42.0568	47.0761	45.5638	49.9206	44.4585	45.1896	41.5323	43.9769	38.0996
	08.25. Hodgkin's disease	11.3338	14.2543	9.18137	10.8811	6.25356	15.69	20.4798	11.9678	9.71454	9.42507	12.5487	9.85406	14.1382	11.2502	11.118	11.5921
	08.26. Non-Hodgkin lymphoma	193.416	196.592	183.23	183.99	168.055	182.353	169.682	178.587	144.108	131.979	154.123	135.286	149.754	141.683	136.906	156.482
	08.27. Multiple myeloma	71.9152	79.1155	77.8053	72.1503	65.5169	66.2507	72.1554	65.1418	74.4425	58.5751	67.8239	64.0153	64.5087	59.2439	61.3936	68.5603
	08.28. Leukaemia	129.729	133.99	136.917	142.662	138.061	133.512	123.112	117.763	117.318	124.291	124.946	121.14	113.419	105.14	104.437	107.813
	08.29. Other malignant cancers	149.062	144.435	137.525	126.83	147.009	141.166	130.807	151.351	141.04	151.761	143.904	152.72	137.975	147.644	145.129	156.392
	08.30. Other non-malignant neoplasms	23.7091	21.3974	28.3289	24.8053	21.2854	22.8974	21.857	18.8782	16.2352	20.08	20.9511	15.8624	19.7214	22.3436	24.5695	16.1938
	09.01. Rheumatic heart disease	78.5515	72.1722	55.2415	52.7331	50.8346	51.7614	45.1135	43.6872	39.8794	39.2664	36.9182	38.2164	37.0531	35.1225	30.8345	38.2198
	09.02. Ischaemic heart disease	3654.35	3375.43	3300.76	3164.26	2932.93	2801.94	2575.57	2488.58	2310.07	2118.55	2034.64	1886.84	1849.59	1751.58	1657.8	1680.94
	09.03. Cerebrovascular disease	1620.85	1524.83	1535.84	1480.72	1376	1287.47	1200.13	1147.65	1154.24	1025.3	963.58	917.937	879.266	860.364	775.033	817.054
	09.04. Hypertensive heart disease	104.295	86.6279	93.5569	76.7219	67.845	74.0216	92.1396	76.7561	74.8202	69.5025	76.0123	89.1681	86.9738	91.3558	78.0475	81.6551
	09.05. Cardiomyopathy and myocarditis	110.44	106.809	124.486	115.934	108.892	110.138	107.008	110.157	102.385	99.6668	105.642	92.4225	97.3711	96.046	100.958	99.7727
	09.06. Atrial fibrillation and flutter	53.8668	53.7507	56.7338	61.1583	56.9184	55.7806	58.5634	59.5309	56.6044	57.6947	56.9413	61.6074	73.2452	77.527	72.4266	100.159
	09.07. Aortic aneurysm	189.422	160.287	169.771	159.897	151.891	152.745	133.511	134.783	118.066	114.695	109.747	100.177	101.469	92.97	89.6717	88.8591
	09.08. Peripheral vascular disease	80.1416	81.3962	74.5971	85.0635	81.1938	65.1638	65.8132	63.2094	56.2895	62.8998	59.4962	59.0939	55.257	50.3581	52.2253	54.8672
	09.09. Endocarditis	16.906	12.3545	19.9895	17.2116	18.187	19.9353	17.0163	18.897	18.8936	10.5478	16.7531	16.2926	12.4077	13.7875	12.9283	13.4322
	09.10. Other cardiovascular and circulatory diseases	301.305	295.896	303.561	302.743	267.813	272.693	244.855	250.23	241.035	233.258	241.238	232.387	217.435	224.785	232.973	235.885
	10.01. Chronic obstructive pulmonary disease	909.918	876.116	881.079	927.203	845.656	851.065	857.975	832.346	816.73	771.942	729.697	775.628	824.069	781.802	757.129	829.544
	10.02. Pneumoconiosis	17.8502	14.8441	17.2992	15.8948	13.6711	13.1801	13.8334	10.1045	11.8734	12.825	11.1935	8.74224	13.1247	10.9439	11.0502	13.9367
	10.03. Asthma	59.7935	49.0612	64.7651	41.3805	38.7599	40.3559	35.1313	39.3687	44.9305	38.1434	32.6343	34.4825	34.2061	38.7751	26.8614	35.264
	10.04. Interstitial lung disease and pulmonary sarcoidosis	84.1548	76.1176	93.4186	96.7536	92.0805	97.9079	102.729	106.005	103.782	111.461	104.155	124.855	116.17	122.476	128.883	126.458
	10.05. Other chronic respiratory diseases	6.19217	7.0612	7.66453	7.45676	7.78028	8.51804	5.90754	7.04558	10.106	7.04769	9.05276	7.21963	6.35808	5.13878	6.05515	9.56421
	11.01. Cirrhosis	588.858	654.037	678.556	711.296	639.69	672.708	670.464	645.107	596.934	564.182	558.768	524.06	445.291	466.899	445.077	456.777
	12.01. Peptic ulcer disease	118.104	108.151	120.044	103.991	96.8211	78.4941	92.097	70.4479	78.6175	76.3636	72.9518	61.5693	64.1955	65.6809	66.3026	67.47
	12.02. Gastritis and duodenitis	9.17301	5.91609	7.07117	7.42017	9.0531	7.01189	8.76239	12.3535	7.76406	9.18045	7.63947	4.39112	4.80074	3.47459	4.60316	4.39333
	12.03. Appendicitis	6.04998	3.00696	4.23335	4.50626	4.18633	2.61103	5.53389	5.95056	6.18566	4.52004	5.50014	4.58704	3.10753	4.29679	2.5874	2.44036
	12.04. Paralytic ileus and intestinal obstruction without hernia	40.799	47.6831	47.6513	49.283	45.5079	50.239	43.9657	38.6879	38.6572	38.7976	43.6279	43.2283	38.8885	37.6654	39.3034	43.9124
	12.05. Inguinal or femoral hernia	10.9774	10.1296	15.0636	11.3926	11.4904	12.5928	14.1231	13.2607	11.5366	10.8966	14.9214	12.3949	11.673	11.8914	13.1441	14.6972
	12.06. Non-infective inflammatory bowel disease	36.4864	34.724	33.1053	30.8988	28.3415	36.8353	39.3979	36.1171	41.1623	32.7152	42.4834	17.9929	16.4638	13.268	13.9005	15.219
	12.07. Vascular disorders of intestine	63.6152	75.2925	74.1342	69.9811	70.4513	72.7002	81.1312	75.8311	81.8236	88.1082	76.5498	79.5648	79.3432	82.6733	82.6881	78.7674
	12.08. Gall bladder and bile duct disease	39.8782	41.8539	41.1906	49.4794	39.0914	48.4894	41.3363	46.251	52.1684	57.0879	53.4192	55.9267	56.5459	51.4866	59.2673	50.6813
	12.09. Pancreatitis	55.6498	44.1356	43.6958	45.1116	40.3917	54.7286	50.3111	54.1828	55.4093	52.3824	41.8889	44.8807	54.9026	46.9039	54.1391	46.3435
	12.10. Other digestive diseases	110.373	106.873	99.6362	97.5464	113.48	103.662	100.389	100.498	99.6703	89.5216	92.5224	84.517	76.9798	82.9047	76.7746	80.8447
	13.01. Alzheimer's disease and other dementias	374.639	382.609	389.069	417.203	418.525	382.089	428.674	493.028	521.485	514.859	524.755	566.188	660.569	666.491	664.465	763.417
	13.02. Parkinson's disease	62.9178	65.4169	59.7758	59.5459	43.6817	49.3407	48.626	59.1599	59.6901	59.5204	63.8045	63.2689	71.0962	68.8582	63.9706	73.4826
	13.03. Epilepsy	64.0851	75.9654	79.2932	85.645	57.116	61.9995	65.0507	78.2586	65.3371	58.3389	59.9229	66.7628	55.8137	58.4117	67.9652	61.4285
	13.04. Multiple sclerosis	58.0364	58.2632	54.6217	43.7484	55.8226	54.4388	65.8133	55.4248	52.2314	51.6509	61.2912	60.2458	48.3345	58.8306	62.4547	68.9205
	13.05. Other neurological disorders	108.537	94.4389	103.351	101.284	109.18	113.573	91.2631	112.46	109.032	104.393	111.994	113.317	127.672	109.614	120.794	134.972
	14.01. Schizophrenia	2.35427	2.57898	1.84587	1.98591	0.874251	2.70555	1.97451	2.17004	0.870532	0.421248	0.245765	0.699781	1.38631	2.68334	1.96558	2.1672
	14.02. Alcohol dependence	191.527	196.932	194.288	194.171	228.429	185.568	210.316	170.539	182.73	158.348	177.17	169.285	147.811	141.268	166.578	164.074
	14.03. Drug use disorders	272.068	292.567	338.925	262.452	306.97	257.356	349.682	378.647	464.296	468.016	414.888	454.839	402.745	397.773	466.07	493.019
	14.04. Eating disorders	1.94168	1.52402	3.471	5.70504	5.79487	3.76317	6.97376	6.11768	3.71541	2.6206	2.50868	6.99283	2.97167	0.496574	0.955645	1.42406
	15.01. Diabetes mellitus	162.79	185.13	184.464	171.856	193.733	180.056	190.278	171.66	171.783	127.384	173.164	161.892	154.041	152.952	154.584	149.581
	15.02. Acute glomerulonephritis	0.39465	0.588875	0.754709	0.756081	0.378227	0.392966	0.35056	0.351913	0.514318	0.772889	0.529185	0.502179	0.578275	0.796623	0.815831	0.372402
	15.03. Chronic kidney diseases	154.825	162.811	162.07	182.198	153.81	158.581	158.265	157.126	157.658	148.749	140.672	151.88	160.434	140.204	149.589	148.032
	15.04. Urinary diseases and male infertility	67.0428	87.2141	101.285	96.6019	97.1296	102.74	118.744	128.982	145.517	145.165	149.703	98.729	95.3352	94.5201	96.7248	96.0073
	15.05. Gynaecological diseases	2.7929	1.84905	2.35929	1.15556	0.692906	0.923607	0.294301	1.20149	0.542408	0.586293	1.74883	0.291961	1.54435	1.14935	2.28494	0.596318
	15.06. Hemoglobinopathies and hemolytic anemias	8.25266	11.0161	9.84542	10.8176	7.8563	7.7585	8.53654	8.03967	8.00997	8.46113	7.67056	5.58728	8.63903	5.70825	6.7179	7.62652
	15.07. Endocrine, metabolic, blood, and immune disorders	97.4825	79.7104	86.3979	101.105	85.6023	103.292	102.644	109.746	103.967	94.6969	92.1876	79.0524	92.6089	98.2145	72.4863	87.1387
	16.01. Rheumatoid arthritis	34.1413	35.219	39.4722	28.7516	29.5481	30.0994	27.6428	38.6225	26.3701	26.7684	29.2471	25.8401	28.6445	27.3433	25.7596	24.2043
	16.02. Other musculoskeletal disorders	35.3304	29.6922	39.3179	37.3717	40.3072	38.5192	38.06	35.1158	33.3286	33.0546	39.3075	32.5514	29.2292	37.069	31.0345	32.4173
	17.01. Congenital anomalies	184.974	196.203	179.822	192.191	158.974	196.893	159.439	154.343	157.738	157.846	152.734	153.756	154.907	136.099	154.885	126.672
	17.02. Skin and subcutaneous diseases	22.5604	21.9742	28.0325	34.2041	32.1444	32.0855	29.7576	33.2964	41.3319	33.8721	33.6965	29.3435	29.1834	31.8787	34.6543	34.1155
	17.03. Sudden infant death syndrome	50.2629	48.636	47.2798	65.2302	42.654	29.1623	38.781	41.5889	29.4932	31.416	33.2933	37.9555	40.3145	22.4211	19.7134	27.0992
	17.04. Sense organ diseases	0.201749	0.25647	0.286205	0.296369	0.454045	0.836622	0.305765	0.36506	0.489089	0.313421	0.313985	0.301913	0.775024	0.552816	0.24743	0.558439
	18.01. Road injuries	280.096	306.685	259.911	296.621	259.804	237.344	265.064	239.485	221.248	190.638	174.688	162.227	146.976	144.871	155.029	138.431
	18.02. Other transport injury	5.60097	11.6034	9.89763	13.3364	7.17431	11.5233	6.12774	15.2543	10.9493	28.9291	9.94585	8.6074	16.9839	13.2664	5.77481	6.9062
	19.01. Falls	201.902	193.003	197.365	193.908	198.579	193.094	173.329	181.56	170.311	186.275	162.336	157.335	161.629	159.831	149.177	155.842
	19.02. Drowning	33.3708	40.5813	40.735	36.1059	30.4587	27.4525	26.6027	45.308	18.3508	39.2567	32.903	33.5796	37.5698	26.1843	27.6637	31.2097
	19.03. Fire, heat and hot substances	47.9039	56.3535	48.0421	46.2517	52.7818	30.0574	30.0155	32.2323	32.2579	27.8807	26.831	31.1483	20.6701	19.6302	11.5825	21.1374
	19.04. Poisonings	7.35764	12.4577	9.62004	4.87796	6.21655	6.2803	8.84113	8.85287	10.0917	10.9936	14.9249	27.0667	22.9717	21.0596	19.318	20.3955
	19.05. Exposure to mechanical forces	24.6475	17.4675	27.6322	14.177	27.4226	18.5034	13.387	20.682	16.0352	13.6721	12.8254	15.2077	11.2015	16.9664	22.2356	21.2869
	19.06. Adverse effects of medical treatment	31.6968	31.3337	31.6023	35.408	35.3012	33.2698	36.3346	34.8013	32.2001	22.4005	23.8986	21.5059	21.3475	24.5865	22.3448	29.4702
	19.07. Animal contact	0.391415	0.639486	2.03605	1.81633	0.463243	0.436139	1.09425	0.767827	1.22575	1.71608	0.363363	1.70994	0.910085	0.691297	1.50765	2.17761
	19.08. Foreign body	42.4631	52.0128	47.003	55.2947	52.438	57.9627	68.9216	56.5111	58.8298	52.9673	48.4027	58.3485	48.6115	44.9781	56.0233	57.746
	19.09. Unintentional injuries not classified elsewhere	7.93416	6.17921	7.251	5.9957	6.13924	13.0034	7.27844	5.8173	6.90839	8.92995	3.18411	2.92133	3.64912	2.79545	2.68739	3.35987
	20.01. Suicide and self-harm related injuries	563.637	538.988	539.792	480.233	497.695	462.884	463.637	458.956	490.357	464.533	458.939	473.43	462.467	456.723	403.864	403.315
	20.02. Interpersonal violence	81.7053	83.4868	100.714	88.2414	99.9039	73.1355	98.168	75.9584	73.1192	58.6377	73.8976	65.9691	52.6259	45.4664	39.1249	40.1642
	21.01. Exposure to forces of nature	10.4991	16.6763	13.489	10.1745	11.8339	15.4975	11.6923	11.9877	14.1275	17.4968	12.7916	11.7619	7.70609	19.0313	5.19941	7.85416
	21.02. Collective violence and legal intervention	0.720173	0.827775	0.892851	1.04531	0.758108	0.806033	0.817916	0.511747	0.860958	0.557815	0.546097	1.59273	0.702918	0.817025	0.750065	0.516943
	Total	17798.9	17401	17485.4	17227	16437.3	16110.3	15811.7	15632.9	15321.5	14614	14243.8	13937.5	13739.1	13417.1	13106.1	13505.5

## Sheet: Table A - EAS total YLL men
	Contents
	Time series for Scotland of the European age standardised YLL rate per 100 000 by cause of death between 2000 to 2015, males
		2000	2001	2002	2003	2004	2005	2006	2007	2008	2009	2010	2011	2012	2013	2014	2015
	01.01. Tuberculosis	26.5845	24.9167	30.9453	24.8854	22.7008	20.359	22.4069	18.5488	18.2633	25.4208	13.9163	14.4602	12.1957	15.8201	9.68644	8.04473
	01.02. HIV/AIDS	26.545	43.0289	34.5135	38.1501	15.5659	36.8437	17.71	21.3635	23.2158	21.9166	18.7399	18.5064	16.6405	16.8531	15.3788	15.0293
	02.01. Diarrhoeal diseases	12.4001	14.6313	28.2164	17.9555	24.5432	23.3127	35.9613	34.1141	47.1005	26.4561	17.4817	36.1021	28.3571	29.2899	25.721	22.3039
	02.02. Intestinal infectious diseases	0.481934	1.57482	0.971186	1.03028	1.3075	1.11074	3.8137	1.4665	2.40771	1.21888	1.09091	1.17365	3.16687	0.951358	1.04033	0.998082
	02.03. Lower respiratory infections	646.471	623.027	655.993	779.065	652.4	705.919	668.437	661.776	646.771	669.797	602.618	505.523	467.33	451.875	423.697	470.167
	02.04. Upper respiratory infections	0.0674477	0.106589	0.176502	0.120613	0.0253644	0.0632442	0.0180583	1.20352	0.140127	0.151335	0.014814	2.22853	0.0496444	0.0222573	0.0555106	0.113287
	02.05. Otitis media	0.202711	0.302318	1.55017	0.30904	0.949346	0.350043	0.361306	0.34514	0.358175	0.334713	0.333402	0.306777	0.258999	2.23249	0.264211	0.740952
	02.06. Meningitis	28.9132	30.0688	23.0533	20.0603	21.6309	16.5889	23.8737	19.7416	23.5641	10.4803	10.4003	13.2442	10.6321	19.6978	18.5417	21.3987
	02.07. Encephalitis	8.27163	2.88049	4.85555	9.59358	7.28487	4.70667	6.52964	7.4956	8.33172	6.61104	4.74444	4.44987	13.4316	8.1818	6.52339	9.03179
	02.09. Whooping cough	0.683763	0.532532	0.676577	0.523562	2.90268	0.742602	0.465409	0.273669	0.154096	0.171177	0.142389	2.55974	0.225223	0.178513	0.197039	2.79616
	02.11. Measles	0.0369201	0.0660429	0.0813019	0.0868318	0.10708	0.0911865	0.0833395	0.121154	0.0955472	0.0948099	0.0839403	0.0969599	0.0521968	0.0778482	0.0831772	0.0815017
	02.12. Varicella and herpes zoster	4.83551	1.92187	3.79449	1.64738	4.86798	2.6361	6.81376	5.22533	0.700635	2.54045	2.12755	1.18287	1.59998	6.08194	4.6425	3.83041
	03.01. Malaria	0.00446047	1.43173	2.14554	1.74074	0.00281435	0.00256788	0.00486006	0.00346023	0.00326347	0.00163102	0.0036454	1.35543	0.00469681	1.39115	0.00370096	0.575314
	03.02. Chagas disease	0.181039	0.185811	0.129535	0.318545	0.121582	0.291311	0.223321	0.145662	0.139491	0.204965	0.0739792	0.211453	0.136479	0.171397	0.131023	0.207079
	03.05. Food-borne trematodiases	0.171061	0.101516	0.140341	0.142617	0.109184	0.0833631	0.068171	0.0450165	0.0527398	0.0361583	0.041793	0.0886594	0.0350606	0.0288028	0.000664292	0.0584364
	03.09. Leishmaniasis	0.171061	0.101516	0.140341	0.142617	0.109184	0.0833631	0.068171	0.0450165	0.0527398	0.0361583	0.041793	0.0886594	0.0350606	0.0288028	0.000664292	0.0584364
	03.10. Cysticercosis	0.00149215	0.00162202	0.00152523	0.00149982	0.00146234	0.00106015	0.00261997	0.00174512	0.00241366	0.00190139	0.00257975	1.42138	0.00242675	0.00186107	0.0022559	0.00327014
	03.14. Yellow fever	0.0918022	0.0754062	0.181088	0.177817	0.108953	0.246259	0.165001	0.0857993	0.132758	0.165159	0.121192	0.0656654	0.107428	0.14957	0.0636559	0.042288
	03.16. Other neglected tropical diseases	0.0500843	0.0368131	1.05738	1.90675	0.488525	0.0142166	1.62253	2.04346	0.0216605	3.0385	5.52561	0.58014	1.39734	0.413446	1.32147	1.10536
	04.01. Maternal hemorrhage
	04.02. Maternal sepsis and other pregnancy related infection	0.114041	0.0676772	0.0935607	0.0950777	0.0727895	0.0555754	0.0454473	0.030011	0.0351598	0.0241056	0.027862	0.0591062	0.0233737	0.0192019	0.000442861	0.0389576
	04.03. Hypertensive disorders of pregnancy
	04.04. Obstructed labour
	04.05. Maternal abortive outcome
	04.06. Indirect maternal causes
	04.09. Other maternal disorders
	05.01. Preterm birth complications	145.901	129.228	107.035	113.442	141.441	120.711	95.6886	107.816	92.6772	77.0474	90.5493	105.349	76.8406	67.4014	67.3872	70.9667
	05.02. Neonatal encephalopathy (birth asphyxia and birth trauma)	36.3542	58.5067	61.9638	58.2413	33.809	47.3548	51.9279	39.4472	46.0011	38.3553	26.0014	27.4682	38.4251	24.1081	37.2507	13.7147
	05.03. Sepsis and other infectious disorders of the newborn baby	30.7351	38.0205	44.2562	23.2929	33.6536	38.3975	40.984	34.1673	10.3311	20.4831	7.68349	24.9538	23.0359	10.7592	21.3568	24.2887
	05.04. Haemolytic disease in fetus and newborn and other neonatal jaundice					0.00120245	2.74268			0.00109511	0.00193785				0.00114049		0.00115496
	05.05. Other neonatal disorders	47.6083	32.2733	44.465	34.9401	47.9331	67.7744	43.721	49.9421	38.4756	43.384	28.5169	45.0192	23.0409	45.3496	34.8153	24.4952
	06.02. Protein-energy malnutrition	6.18638	3.73338	6.39782	6.31931	4.7171	6.1566	8.05713	6.06407	4.94382	7.96975	2.63443	7.64421	2.55421	2.58014	2.94954	1.09582
	06.03. Iodine deficiency	2.24516	1.41858	1.9795	1.50908	1.41896	1.46798	1.38902	1.24054	1.39941	1.22175	1.45598	1.06175	1.50217	1.56288	1.8167	1.69469
	06.04. Iron-deficiency anaemia	6.88716	9.42933	7.74699	6.28339	6.43475	4.07976	6.16966	4.38077	4.08849	6.05134	2.15316	1.94721	2.37772	6.69692	3.0226	3.72825
	06.05. Other nutritional deficiencies	0.833404	2.27997	2.36838	1.35438	0.390875	1.11387	0.694925	1.22838	0.00979524	1.31237	0.695179	1.54723	0.382974	2.66218	1.2583	1.16573
	07.01. Sexually transmitted diseases excluding HIV	0.00260264	0.00203607	0.00169572	0.00366852	0.00316996	1.37589	0.00385307	0.00309583	0.00257346	0.00243365	0.00312613	0.00381707	0.004159	0.00335539	0.00314498	0.604562
	07.02. Hepatitis	11.6381	5.96107	10.9148	9.57275	11.1852	1.54102	2.09494	2.85396	2.05502	1.57725	2.49237	0.173445	0.780814	1.82912	1.74709	2.21136
	07.03. Other infectious diseases	17.3117	19.2233	21.9118	33.473	15.2329	22.3311	31.2162	20.03	20.6579	38.7118	26.7667	22.8276	21.0367	20.7033	18.5744	23.0649
	08.01. Oesophageal cancer	395.164	421.099	399.519	416.919	416.365	399.502	397.434	366.008	401.862	381.002	395.228	378.455	365.561	356.602	348.715	357.482
	08.02. Stomach cancer	303.057	295.376	315.896	291.834	270.996	249.337	254.478	216.336	213.456	229.68	221.646	185.221	190.838	164.413	171.006	164.111
	08.03. Liver cancer	138.63	125.357	150.006	143.78	147.785	154.266	168.831	195.632	160.331	168.26	167.542	181.519	166.22	217.148	202.092	214.208
	08.04. Larynx cancer	81.3704	81.3637	84.8824	60.9138	58.5681	61.2472	58.0067	46.0887	69.0547	61.9186	48.5892	50.7287	43.784	50.792	52.1056	59.7654
	08.05. Trachea, bronchus, and lung cancers	1760.38	1794.12	1801.44	1653.56	1613.18	1605.82	1533.39	1539.39	1436.79	1445.99	1351.32	1360.89	1283.49	1262.04	1256.33	1208.44
	08.06. Breast cancer	5.40203	5.81115	4.28034	8.76827	7.8053	5.14933	2.86596	3.75882	5.57746	4.6404	5.32475	3.51005	5.37479	3.61053	6.42737	1.39217
	08.07. Cervical cancer
	08.08. Uterine cancer
	08.09. Prostate cancer	515.29	510.28	512.794	495.642	496.73	456.248	458.37	452.387	440.488	424.597	434.564	438.018	424.245	404.768	418.172	450.947
	08.10. Colorectal cancer	702.29	713.428	703.329	654.409	663.525	653.655	635.742	589.342	612.321	587.04	539.917	552.406	528.066	544.322	486.5	527.644
	08.11. Mouth cancer	87.2928	85.2404	88.4079	79.3925	85.1232	95.1455	79.2999	85.2079	85.4096	78.9114	75.8978	81.389	77.5042	83.7142	75.0083	73.5805
	08.12. Nasopharynx cancer	8.37058	8.3984	7.34708	12.966	5.64655	6.04597	7.69704	10.8984	13.7302	10.6759	8.93774	8.42101	4.45341	5.73393	4.51226	9.69642
	08.13. Cancer of other part of pharynx and oropharynx	47.6005	58.5851	49.9822	65.5265	59.7341	48.0848	52.381	48.7224	45.41	59.4648	64.997	65.8171	66.2428	62.2572	68.3588	54.7204
	08.14. Gallbladder and biliary tract cancer	16.7598	20.6445	20.914	17.2939	18.0852	17.3802	14.2088	15.9382	18.6238	14.9593	23.2026	20.0166	15.4403	16.3482	19.8651	18.1925
	08.15. Pancreatic cancer	261.668	251.524	247.341	251.605	243.733	229.092	218.464	250.814	236.858	221.187	246.907	248.592	242.008	227.741	237.127	231.751
	08.16. Malignant melanoma of skin	59.3935	77.1353	72.2822	75.0997	83.6072	78.2887	75.1848	75.8079	77.5611	81.0783	88.8139	79.7805	83.514	68.5473	63.1421	67.9167
	08.17. Non-melanoma skin cancer	22.1114	24.6178	25.6093	25.2821	19.9213	16.9129	23.1297	28.4405	23.3931	20.5279	16.8396	26.9594	24.9111	34.8228	29.369	28.7207
	08.18. Ovarian cancer
	08.19. Testicular cancer	12.5532	8.87537	11.9654	17.4014	10.8645	11.1906	21.5985	11.3036	11.0226	4.94181	12.4214	2.6015	9.65841	9.1055	9.88595	13.4882
	08.20. Kidney and other urinary organ cancers	160.544	168.496	148.521	137.065	156.25	138.413	158.585	153.338	160.991	152.406	119.24	139.758	138.755	120.832	173.086	143.759
	08.21. Bladder cancer	189.65	204.328	184.967	191.783	184.592	185.651	178.472	176.041	163.267	145.483	152.211	160.754	175.143	160.57	151.731	164.041
	08.22. Brain and nervous system cancer	240.023	213.088	212.223	218.406	216.277	237.642	242.684	220.341	214.121	196.891	216.006	193.603	216.285	215.747	207.994	216.719
	08.23. Thyroid cancer	13.9161	9.90289	9.71424	8.57086	7.61269	4.55828	11.5063	6.10005	11.843	7.53927	8.62961	6.84968	8.4017	8.27067	7.10804	6.33765
	08.24. Mesothelioma	84.8861	91.1204	97.5406	100.34	108.262	102.862	91.303	81.7847	91.1796	80.0196	87.4226	82.2709	84.9575	77.0604	78.2141	70.1305
	08.25. Hodgkin's disease	16.0544	24.334	10.1894	12.6711	9.64098	22.6565	24.6252	13.3352	7.10436	10.4215	11.6969	6.82891	16.6595	11.9817	15.2137	11.7855
	08.26. Non-Hodgkin lymphoma	205.774	230.278	204.012	196.648	192.913	206.84	201.16	191.505	184.086	151.807	169.929	139.488	179.595	162.058	158.411	187.042
	08.27. Multiple myeloma	69.8788	88.4968	94.3633	76.6456	84.4119	73.5985	89.3729	67.8109	85.255	75.6459	73.6921	83.9735	76.1247	68.2929	72.7556	86.9224
	08.28. Leukaemia	146.998	163.163	189.968	160.354	147.076	159.974	155.635	154.057	154.377	164.623	150.164	155.806	130.964	145.089	125.388	134.136
	08.29. Other malignant cancers	159.058	145.395	136.894	130.146	153.552	140.589	120.822	150.276	127.73	137.999	140.775	148.719	138.479	145.36	139.013	159.809
	08.30. Other non-malignant neoplasms	29.9208	26.9815	38.6435	33.551	31.0099	29.0741	26.6164	25.6884	21.2114	26.9406	25.591	20.0481	26.4108	27.3071	35.2369	23.929
	09.01. Rheumatic heart disease	64.1375	53.7775	38.9671	40.3665	31.5664	32.7084	37.1421	31.2128	34.7507	24.3108	27.7409	25.7836	25.5213	28.3073	25.323	33.378
	09.02. Ischaemic heart disease	4953.36	4561.21	4452.95	4363.29	4028.39	3855.08	3474.57	3474.37	3151.46	2903.44	2810.74	2624.78	2554.91	2441.8	2305.53	2355.47
	09.03. Cerebrovascular disease	1665.38	1561.55	1535.13	1522.62	1409.66	1290.61	1241.27	1191.32	1195.27	1020.89	1007.24	930.732	854.903	872.667	762.733	837.815
	09.04. Hypertensive heart disease	116.304	112.822	99.6793	94.2054	77.3739	83.0306	104.133	89.8985	84.4488	86.2947	85.0762	97.6254	104.265	96.5405	95.0669	92.0684
	09.05. Cardiomyopathy and myocarditis	149.991	147.135	158.938	136.897	131.013	145.899	136.767	132.204	131.43	121.733	144.722	111.881	126.268	124.491	140.326	128.085
	09.06. Atrial fibrillation and flutter	54.4762	47.1687	53.5839	57.0354	55.0157	47.7468	52.5856	64.2472	46.7895	48.6937	43.4666	54.1482	65.9218	71.6821	68.6964	97.0626
	09.07. Aortic aneurysm	284.265	230.566	246.905	240.412	208.593	219.297	196.637	196.468	171.455	157.053	160.851	142.992	144.104	132.119	123.815	125.052
	09.08. Peripheral vascular disease	86.0561	94.0257	83.8387	93.9448	90.1568	78.0749	70.9023	67.3033	54.1107	64.0071	60.4555	65.0757	53.7922	48.1869	50.8589	59.4109
	09.09. Endocarditis	18.5068	15.8156	24.7242	19.9954	22.3651	22.5632	24.7823	20.9767	23.1999	12.0176	23.5483	22.0837	12.4057	11.5672	16.2702	16.1639
	09.10. Other cardiovascular and circulatory diseases	305.348	318.011	309.243	295.888	268.628	287.595	231.205	252.652	258.183	250.305	261.535	245.524	215.128	236.666	250.449	250.738
	10.01. Chronic obstructive pulmonary disease	1092.4	1021.57	1035.8	1052.06	956.114	927.76	916.891	912.372	859.047	814.631	717.58	797.122	825.204	810.994	767.63	827.569
	10.02. Pneumoconiosis	28.4749	22.5563	29.4051	26.9241	22.0022	21.5559	23.33	15.7447	19.1015	21.7578	18.451	13.408	21.6208	18.4515	18.1504	23.5278
	10.03. Asthma	46.7718	32.3998	60.5015	40.0753	35.196	29.3331	29.356	33.2186	37.167	29.9007	22.5496	30.1621	20.5346	32.4752	18.4153	27.6186
	10.04. Interstitial lung disease and pulmonary sarcoidosis	111.289	108.504	127.741	129.581	125.602	133.123	143.692	142.078	139.866	145.259	146.074	157.699	151.07	163.519	160.005	156.56
	10.05. Other chronic respiratory diseases	9.86027	8.22664	8.09814	10.7836	11.316	13.3535	7.74791	8.16956	14.0907	9.83913	13.9107	7.68248	9.38634	6.66218	8.06105	12.2378
	11.01. Cirrhosis	788.318	863.369	892.483	927.36	860.324	837.094	842.813	829.872	751.465	693.859	741.256	633.276	575.976	586.819	565.737	554.733
	12.01. Peptic ulcer disease	141.174	125.698	135.458	131.759	110.306	88.9472	113.248	83.0138	89.474	93.4044	78.6291	78.2039	73.9605	71.4377	74.8719	76.5588
	12.02. Gastritis and duodenitis	15.2606	8.77047	9.33039	10.472	9.76476	8.38945	14.9747	10.7199	10.4024	10.8937	12.0061	5.25649	5.64266	3.9584	6.21136	3.40647
	12.03. Appendicitis	3.81131	3.53044	4.2533	4.51278	4.41453	3.12608	6.20455	6.21192	6.18754	3.96838	7.15927	4.69107	2.67099	6.21695	2.57117	2.56716
	12.04. Paralytic ileus and intestinal obstruction without hernia	43.3394	62.8792	58.6195	52.1605	47.6511	43.831	42.8926	37.7761	39.5168	38.044	48.2297	47.4681	43.4464	44.1705	40.6434	45.709
	12.05. Inguinal or femoral hernia	11.881	10.1338	16.9456	6.23527	11.2988	12.0386	14.9131	15.6176	10.8513	11.1116	15.1129	14.7914	12.2239	14.8861	12.6529	18.4107
	12.06. Non-infective inflammatory bowel disease	27.3796	34.2992	27.9768	38.1488	24.2988	32.6496	26.1927	34.0157	28.5391	28.8848	29.6201	14.1833	15.9636	7.787	14.0149	10.2924
	12.07. Vascular disorders of intestine	52.9495	52.8	59.1426	52.6218	59.3322	68.2142	58.6687	61.9719	65.1387	73.4947	53.5207	62.829	67.3563	60.9225	74.6285	67.2845
	12.08. Gall bladder and bile duct disease	36.9608	44.8971	46.3177	50.0425	36.2975	48.7679	42.448	44.0199	52.7161	64.7917	52.4372	49.3238	53.8663	46.7295	67.6828	54.4214
	12.09. Pancreatitis	71.3033	57.9099	57.4193	52.3583	50.5723	65.8343	58.8151	60.2307	64.6033	66.1262	53.2105	53.8145	76.4495	65.69	63.1456	54.5376
	12.10. Other digestive diseases	104.729	98.1322	90.6869	88.1312	97.1492	100.792	84.9421	91.3405	99.0466	67.5315	89.3838	67.1048	70.9524	73.4467	71.1564	77.1421
	13.01. Alzheimer's disease and other dementias	310.604	326.033	349.473	345.5	355.885	326.498	354.708	416.283	434.735	439.763	456.291	501.022	552.27	548.163	571.308	661.31
	13.02. Parkinson's disease	100.667	93.5367	87.8941	85.9983	62.9421	71.6878	63.635	85.1441	88.7372	89.3854	84.9523	91.4621	98.8319	96.6124	92.5604	116.38
	13.03. Epilepsy	86.9632	79.1659	97.3016	107.562	63.8651	76.6323	79.0182	99.4773	91.3044	69.7444	68.2377	79.4752	64.6304	68.392	81.9017	62.6919
	13.04. Multiple sclerosis	37.0879	48.7181	33.7062	29.3663	32.7098	39.4092	40.4017	38.6626	31.46	36.5312	36.8799	46.5085	29.2575	36.6436	48.1161	46.3951
	13.05. Other neurological disorders	133.398	108.032	119.855	121.484	126.427	135.205	93.8723	129.742	121.317	124.456	113.888	130.403	131.624	122.997	142.697	154.527
	14.01. Schizophrenia	4.08345	1.68549	0.958945	3.37431	0.993989	3.60826	0.469835	1.16256	0.859202	1.06598	0.0289278	1.42305	1.06444	3.90013	3.80286	2.01619
	14.02. Alcohol dependence	278.759	287.771	280.995	285.481	333.966	282.352	310.642	246.759	276.255	219.778	241.591	229.907	218.955	211.399	228.794	237.488
	14.03. Drug use disorders	438.134	498.831	584.114	451.988	507.872	418.929	566.968	680.488	758.426	704.803	653.995	704.32	623.929	614.285	722.296	701.717
	14.04. Eating disorders	0.92394	0.785145	1.12075	3.91138	1.12476	1.73327	1.65882	4.05859	3.34283	0.958744	1.27595	2.63677	1.08231	0.38603	0.696532	0.432881
	15.01. Diabetes mellitus	198.772	221.551	226.431	211.949	257.444	204.447	224.542	204.453	201.268	154.402	204.524	184.692	201.363	180.263	171.894	184.351
	15.02. Acute glomerulonephritis	0.437901	0.981279	1.38154	1.20415	0.432509	0.493831	0.385671	0.351133	0.418868	0.338489	0.783349	0.32655	0.817026	0.837079	0.279594	0.570436
	15.03. Chronic kidney diseases	179.286	193.485	176.93	224.333	160.071	176.8	171.439	179.204	173.718	151.519	159.693	161.042	167.036	149.008	160.59	148.074
	15.04. Urinary diseases and male infertility	70.1102	97.9019	107.581	83.4931	91.6067	98.5165	121.677	122.578	140.522	153.713	150.142	89.9677	88.9958	99.5102	94.863	98.8212
	15.05. Gynaecological diseases
	15.06. Hemoglobinopathies and hemolytic anemias	8.09031	10.9596	7.18024	10.0007	8.93713	8.56354	8.89776	10.0824	13.9108	12.4747	4.36548	6.77511	5.23868	6.91159	9.37438	7.20264
	15.07. Endocrine, metabolic, blood, and immune disorders	102.242	80.9441	94.9001	103.702	75.1554	107.492	96.763	119.542	117.169	98.4457	97.6446	81.3732	106.009	94.3373	66.0478	100.725
	16.01. Rheumatoid arthritis	18.2869	15.5574	19.6303	17.0061	14.8827	14.7557	14.5164	16.5666	19.602	12.3216	13.0893	16.6064	17.0597	19.2843	17.8714	18.4416
	16.02. Other musculoskeletal disorders	27.8034	23.4837	30.294	25.2149	27.6419	32.9676	28.7297	26.4464	28.6042	24.4474	35.0199	21.7374	24.1589	27.5393	23.8444	29.9375
	17.01. Congenital anomalies	208.607	205.63	206.079	194.865	175.221	214.006	161.506	153.603	170.958	156.612	161.031	137.536	144.439	134.12	155.755	129.365
	17.02. Skin and subcutaneous diseases	16.9432	17.0256	24.3224	31.564	28.5276	28.4555	27.1347	28.1711	33.6497	27.4612	30.7095	25.8431	26.9048	30.0896	31.6607	30.0252
	17.03. Sudden infant death syndrome	55.8952	46.8011	67.8595	84.4368	50.5207	21.9414	46.4558	39.4307	23.1396	45.4353	33.3149	42.4281	46.0783	24.1043	18.7065	27.0961
	17.04. Sense organ diseases	0.20008	0.29928	0.303232	0.299397	0.321272	1.10127	0.353007	0.337198	0.345406	0.32679	0.318619	0.301334	0.874877	0.878586	0.253202	0.246655
	18.01. Road injuries	412.591	466.372	399.885	420.503	403.398	352.08	418.736	362.653	326.459	292.756	255.03	248.077	226.938	213.416	231.595	215.777
	18.02. Other transport injury	8.67791	21.904	17.9948	22.3239	12.332	16.4316	10.5393	25.0741	19.8639	54.9441	16.9296	13.438	33.0621	22.0165	10.3722	9.61168
	19.01. Falls	233.307	231.587	242.25	235.188	251.943	230.473	208.849	234.157	207.582	226.23	195.073	182.42	200.704	196.374	170.019	186.661
	19.02. Drowning	55.9766	68.9834	66.0301	63.712	46.5221	47.4213	43.2714	82.1996	31.8318	68.9001	56.8558	61.9033	59.7583	40.7519	48.8767	49.9407
	19.03. Fire, heat and hot substances	65.1362	73.8591	54.681	65.34	61.6685	30.1282	40.8515	43.1701	45.3694	32.0275	31.8625	42.4722	21.2875	22.8272	14.0579	21.0557
	19.04. Poisonings	5.8517	11.9533	11.2856	4.13814	5.95175	7.6819	8.07886	8.5943	12.0069	9.26677	15.2775	25.7559	21.1616	19.3519	18.2317	16.9817
	19.05. Exposure to mechanical forces	39.1093	31.0141	45.573	22.651	40.9074	29.8894	22.0436	28.5882	21.4213	17.3576	19.5411	22.5269	17.9414	25.5062	21.0915	24.5896
	19.06. Adverse effects of medical treatment	42.411	32.8956	28.2087	40.4281	37.8662	39.098	41.061	35.593	27.6392	22.9758	25.1195	24.5587	22.1932	24.1848	18.5318	34.0351
	19.07. Animal contact	0.360098	0.992781	3.68799	2.34566	0.522785	0.414749	1.71361	1.3055	0.382604	3.46225	0.384408	1.01156	1.70621	1.26066	2.71196	0.46932
	19.08. Foreign body	49.9115	64.9837	63.4015	76.4944	59.5286	75.9419	86.0253	72.655	80.7609	68.2875	67.9972	76.404	57.2428	55.0047	69.3889	71.1476
	19.09. Unintentional injuries not classified elsewhere	14.0085	7.2832	8.54418	9.63241	7.6683	16.2948	12.8787	8.43582	9.80294	15.5089	4.05312	4.15888	5.95001	3.9758	3.81265	5.46745
	20.01. Suicide and self-harm related injuries	885.355	779.437	820.824	699.432	738.751	655.262	732.276	692.511	737.142	682.782	681.701	681.162	680.035	707.313	565.077	594.984
	20.02. Interpersonal violence	120.718	131.544	165.679	144.805	172.66	120.043	169.271	123.194	98.9188	91.7111	110.433	105.945	89.0252	75.5597	59.3444	56.0458
	21.01. Exposure to forces of nature	13.951	27.4006	14.228	14.4422	12.3156	16.4638	21.2964	16.7151	24.1408	27.6675	18.2553	16.0748	12.7544	26.4664	7.18819	9.74183
	21.02. Collective violence and legal intervention	0.783944	1.17821	0.793574	1.14089	0.884786	1.11558	0.906266	0.527897	0.949687	0.680088	1.00792	2.52708	0.628258	1.05537	0.929458	0.891519
	Total	21305.2	20900.9	21046.3	20506.2	19558.7	18919.5	18601.2	18462.5	17877.6	16950.3	16495.8	16086	15653.3	15374.6	14999.5	15473.3

## Sheet: Table B - EAS total YLL women
	Contents
	Time series for Scotland of the European age standardised YLL rate per 100 000 by cause of death between 2000 to 2015, females
		2000	2001	2002	2003	2004	2005	2006	2007	2008	2009	2010	2011	2012	2013	2014	2015
	01.01. Tuberculosis	23.0074	15.8822	14.92	17.682	17.8368	21.0943	13.0356	13.1015	14.5758	14.9874	9.34067	6.73544	6.81407	7.27932	4.41348	5.56582
	01.02. HIV/AIDS	11.5053	8.26763	18.7901	17.0012	12.9905	10.7913	11.6495	13.6764	10.5415	5.15704	13.1752	9.04913	6.76166	7.51493	7.11163	5.835
	02.01. Diarrhoeal diseases	16.551	19.0807	26.7201	24.6957	22.9899	25.0375	36.1426	42.6831	46.1241	28.1817	22.3538	36.8684	30.3947	27.7372	30.0036	37.2427
	02.02. Intestinal infectious diseases	0.736365	0.832927	1.00197	1.57774	1.01687	1.0726	0.879827	2.49478	1.67796	1.60848	1.07925	1.07241	0.806083	0.823807	0.624727	0.918918
	02.03. Lower respiratory infections	525.39	470.77	532.803	594.072	521.806	553.268	569.837	579.88	606.047	551.681	498.516	403.219	394.116	364.88	326.11	366.586
	02.04. Upper respiratory infections	0.0148927	0.00633936	0.0203914	0.0107152	0.0117482	0.00733588	0.00548796	0.0299751	0.00243959	0.00405717	0.00216272	0.452034	0.775776	0.00253118	0.00221374	0.00270687
	02.05. Otitis media	0.209414	0.23272	0.280287	0.305294	0.302656	0.305708	0.278615	0.398361	0.361186	0.308933	0.317221	3.35267	0.264101	0.255549	0.24724	0.252291
	02.06. Meningitis	37.2734	18.7011	18.9692	17.9651	24.008	14.7279	8.46594	16.8559	18.9572	8.63181	12.9392	15.144	3.01899	12.306	11.7948	11.1616
	02.07. Encephalitis	3.61967	5.29312	5.83367	2.2794	2.72196	9.62297	6.2408	8.56452	14.1666	6.39772	5.24034	6.11227	2.82059	3.83168	2.98568	6.40331
	02.09. Whooping cough	0.161588	0.117023	0.399704	0.256285	0.0997029	0.344179	0.509536	2.97173	0.0250375	0.274239	0.199336	2.91405	0.164427	0.107324	0.0945546	0.210249
	02.11. Measles	0.0628919	0.0705344	0.0849066	0.0783383	0.0844286	0.0881055	0.0701711	0.12694	0.141713	0.0606208	0.0874099	0.0877108	0.063862	0.0671223	0.0477419	0.0772867
	02.12. Varicella and herpes zoster	4.59867	1.2834	0.799877	9.7549	2.20676	7.31053	5.34418	1.38775	3.84191	3.71547	4.29171	0.550746	2.43653	2.8655	1.13245	1.46532
	03.01. Malaria	0.000231934	0.000949766	0.0114159	0.00140802	0.00105308	0.000255051	0.000649561	0.00851074	0.000944693	1.17436	0.000796963	0.000482495	0.00133069	0.000597257	0.00106257	0.0107
	03.02. Chagas disease	0.119635	0.13326	0.104473	0.0593569	0.170828	0.0933105	0.195906	0.173076	0.158107	0.10912	0.0885938	0.116198	0.158236	0.0955513	0.0487805	0.0793779
	03.05. Food-borne trematodiases	0.0367337	0.0868831	0.0938282	0.131978	0.0202034	0.0403925	0.0502179	0.0714591	0.118668	0.000685343	0.123121	0.102695	0.0736955	0.0729293	0.0698577	0.0734215
	03.09. Leishmaniasis	0.0367337	0.0868831	0.0938282	0.131978	0.0202034	0.0403925	0.0502179	0.0714591	0.118668	0.000685343	0.123121	0.102695	0.0736955	0.0729293	0.0698577	0.0734215
	03.10. Cysticercosis
	03.14. Yellow fever	0.115508	0.119552	0.140798	0.151773	0.128211	0.205458	0.178145	0.144327	0.102776	0.109273	0.152081	0.118542	0.0528871	0.0408751	0.0901132	0.087753
	03.16. Other neglected tropical diseases	0.0541812	0.0642552	1.29373	1.43164	1.75878	1.58226	0.0398977	0.0748963	4.99195	1.18899	2.00758	3.43718	3.8717	0.991264	0.0451294	0.139994
	04.01. Maternal hemorrhage	0.0612028	0.180592	1.57331	0.0602419	0.0366833	2.13784	0.0608592	0.0723958	0.0362666	0.176013	0.116984	0.0585095	0.0414955	2.07177	0.0718841	0.0825889
	04.02. Maternal sepsis and other pregnancy related infection	0.347277	0.420715	0.474453	0.381417	0.347085	0.443901	2.50049	0.459194	0.838335	0.252439	0.400884	2.54064	0.23969	0.358053	0.219787	0.472593
	04.03. Hypertensive disorders of pregnancy	1.65782	1.54729	0.0086823	2.16791	0.0085809	0.00518124	0.00658625	1.63784	0.0108315	0.104624	0.0922535	0.00940299	0.0157881	0.0103368	0.0115132	0.0167058
	04.04. Obstructed labour	0.0875583	0.199955	0.0475012	0.0839631	0.0496097	0.0988006	3.91402	0.105131	0.0475459	0.196054	0.117744	0.0817981	0.0522506	0.0890518	0.0984657	0.113289
	04.05. Maternal abortive outcome	2.73046	0.954365	0.730536	2.91306	2.79266	2.75039	2.0964	0.933987	1.31883	0.845749	0.741419	0.64773	0.441369	0.723706	0.500954	0.94147
	04.06. Indirect maternal causes	8.37917	9.55981	8.1164	8.45644	5.96048	2.22344	1.99365	7.12657	6.22382	8.66735	4.89966	4.10361	7.76573	2.1111	7.69137	2.13907
	04.09. Other maternal disorders	2.45626	0.197279	0.0938718	1.68314	4.3586	1.53302	3.22874	6.26398	2.03181	2.88712	0.623165	3.38036	5.55058	2.07802	2.17113	7.75601
	05.01. Preterm birth complications	110.646	98.4156	103.413	109.912	75.6172	66.7238	71.0158	82.1651	84.1331	39.4993	72.3753	54.1993	54.4469	47.255	62.3355	63.2626
	05.02. Neonatal encephalopathy (birth asphyxia and birth trauma)	39.6104	47.3822	38.7806	38.8365	46.7675	46.8249	36.9244	35.1086	39.3604	47.3451	50.3443	32.3318	25.6859	43.868	35.6216	28.6021
	05.03. Sepsis and other infectious disorders of the newborn baby	22.2116	44.0028	25.8534	25.8671	28.0592	49.1219	21.5594	38.0229	22.2171	25.0643	16.644	19.4607	14.2657	11.8651	5.9424	12.149
	05.04. Haemolytic disease in fetus and newborn and other neonatal jaundice	0.00439478			0.00448452			0.00843623					2.75277	2.84981	0.00407403		1.41787
	05.05. Other neonatal disorders	54.7815	44.5554	35.5484	35.8143	35.0872	32.0741	21.9692	32.4548	17.5358	28.3636	16.9515	20.026	23.099	32.2952	26.7321	27.1217
	06.02. Protein-energy malnutrition	5.48809	4.77067	4.97004	5.91694	2.56797	5.16342	5.81944	2.76861	5.82002	3.95419	4.55693	4.0211	4.94409	2.14211	3.16825	2.83997
	06.03. Iodine deficiency	1.6521	1.30836	1.47001	1.20295	1.42997	1.04183	1.00118	0.903168	1.21679	1.03858	1.0999	1.06791	1.59199	1.33187	1.0387	1.41447
	06.04. Iron-deficiency anaemia	5.90377	6.69388	8.4268	11.8213	6.23822	6.60588	6.11664	2.36999	5.73749	5.33412	3.41438	3.45802	6.2289	4.45559	2.25634	4.55467
	06.05. Other nutritional deficiencies	2.59512	1.51671	1.69619	2.11043	2.78205	4.38398	4.95179	2.1653	0.758505	1.4019	2.4813	1.52558	2.21411	0.533415	2.73467	1.18905
	07.01. Sexually transmitted diseases excluding HIV	2.50873	5.67975	5.9546	3.91214	4.6172	1.72431	5.18729	3.60213	1.43783	0.836135	2.14134	1.74935	4.50038	4.25104	2.96791	2.7353
	07.02. Hepatitis	11.2307	0.439121	2.61539	5.64086	2.84758	0.23721	1.11261	0.728365	3.7686	0.656506	0.288119	0.921411	1.87339	3.05453	1.15437	2.12811
	07.03. Other infectious diseases	16.7528	22.9738	14.492	16.6653	25.238	25.1677	22.0099	34.4572	19.5678	25.9941	24.3515	15.7169	14.1513	12.6606	16.4678	22.9425
	08.01. Oesophageal cancer	178.195	166.061	183.559	161.405	174.871	181.802	163.868	171.442	172.474	143.348	155.944	154.882	145.957	155.331	155.844	138.571
	08.02. Stomach cancer	171.239	186.585	158.603	121.356	159.29	152.932	132.765	129.083	121.681	128.458	109.702	107.886	102.595	135.309	106.742	105.938
	08.03. Liver cancer	86.2507	82.5634	76.1309	85.3701	92.1853	85.5079	88.9127	82.8371	87.4259	79.335	80.1559	89.6704	98.8682	112.439	105.37	114.37
	08.04. Larynx cancer	16.8273	17.6825	18.6421	17.9105	16.9283	18.1625	15.9611	12.497	11.8019	10.3227	12.8999	19.3398	11.0238	17.3718	11.8858	16.1848
	08.05. Trachea, bronchus, and lung cancers	1206.04	1117.63	1172.9	1137.06	1168.22	1159.97	1225.19	1167.43	1192.28	1172.97	1169.29	1140.61	1184.79	1111.52	1093.35	1059.57
	08.06. Breast cancer	881.654	897.395	833.05	866.024	800.946	843.742	796.974	753.162	711.612	702.67	675.769	730.371	724.513	671.97	641.976	619.946
	08.07. Cervical cancer	123.623	117.491	108.434	131.94	101.82	127.558	100.862	119.53	100.955	114.023	114.184	109.691	116.443	106.493	98.1985	114.669
	08.08. Uterine cancer	76.1392	88.4898	94.6037	76.7181	81.3732	70.6919	73.7582	67.9829	80.5811	79.1782	107.217	77.8345	94.0249	95.5577	106.542	109.122
	08.09. Prostate cancer
	08.10. Colorectal cancer	481.836	493.894	464.037	508.212	442.707	450.233	447.509	450.735	455.636	440.37	426.231	420.962	450.168	402.502	410.067	389.828
	08.11. Mouth cancer	43.1299	32.9629	33.2058	39.9262	33.5816	27.1846	36.2546	44.3188	33.7219	36.4198	30.8912	40.1229	40.0334	44.1517	41.5025	33.1168
	08.12. Nasopharynx cancer	1.91893	2.75983	2.60933	4.60508	0.578924	2.91019	1.45027	4.63749	0.404752	2.86616	5.70221	3.87948	5.96781	1.90859	1.79166	0.951771
	08.13. Cancer of other part of pharynx and oropharynx	12.9044	12.2662	17.7086	18.6806	17.7843	16.7653	19.4961	17.4996	16.5617	16.9646	20.1431	16.0968	24.2479	19.2232	18.5631	27.8614
	08.14. Gallbladder and biliary tract cancer	28.1088	26.8037	32.207	24.5231	30.536	25.1574	19.4774	27.9759	35.5743	32.4632	30.4332	21.8065	22.3709	22.5778	22.8819	33.3967
	08.15. Pancreatic cancer	216.798	214.142	196.573	225.658	223.538	212.375	202.723	229.082	197.051	230.236	198.33	196.028	216.195	225.916	183.716	200.569
	08.16. Malignant melanoma of skin	52.7894	54.3268	44.6532	65.9165	44.3631	53.756	49.6202	52.9563	51.2897	65.4301	57.0319	50.776	54.5928	57.8988	51.8338	49.149
	08.17. Non-melanoma skin cancer	7.17089	12.1238	9.52202	7.37643	9.8261	5.98103	6.6706	10.0579	9.22392	11.703	10.155	9.63051	10.3165	10.4279	12.2653	10.8839
	08.18. Ovarian cancer	309.631	283.816	299.547	305.85	290.811	264.327	283.818	270.449	266.028	257.444	251.866	234.948	251.431	252.815	221.975	218.851
	08.19. Testicular cancer
	08.20. Kidney and other urinary organ cancers	86.9291	77.0092	93.1862	86.8735	104.406	97.7829	83.0064	94.5301	85.9633	82.0012	77.9169	73.3801	84.7801	75.4216	88.7497	82.9453
	08.21. Bladder cancer	96.3392	86.7301	81.3066	88.2897	80.2419	83.5978	74.3396	90.8157	84.4965	75.187	78.9545	86.343	81.6892	98.542	87.8716	88.6062
	08.22. Brain and nervous system cancer	148.076	174.052	181.843	156.977	171.505	168.949	136.88	146.321	159.94	165.442	138.444	168.04	136.61	143.578	177.421	153.738
	08.23. Thyroid cancer	17.8864	12.8358	7.26933	12.6714	9.68435	14.2442	7.14025	5.34953	9.48225	7.50366	13.4072	7.90979	7.26399	8.66932	10.2798	9.40077
	08.24. Mesothelioma	10.6596	13.8296	16.4742	14.3348	10.0773	15.4369	14.8646	10.5459	12.4914	17.9233	20.3859	13.6887	13.2277	13.3037	15.8465	11.0772
	08.25. Hodgkin's disease	6.55289	5.32061	8.33133	9.10745	3.2591	8.9329	16.3463	10.6566	11.9639	8.44651	13.1156	12.0821	12.5293	10.6208	7.61111	11.5002
	08.26. Non-Hodgkin lymphoma	181.92	168.501	167.374	179.467	148.633	161.063	144.135	171.856	111.158	116.06	140.626	132.316	123.085	125.231	117.642	129.854
	08.27. Multiple myeloma	73.446	74.3592	64.5433	69.7049	50.0454	59.3923	59.5767	63.7601	64.7684	45.155	64.3294	48.583	54.5127	52.4921	51.3598	54.0441
	08.28. Leukaemia	117.317	112.069	96.3665	131.247	132.591	113.338	98.4267	89.3085	86.0889	91.5705	107.104	93.3179	98.6681	71.9006	87.6811	85.565
	08.29. Other malignant cancers	140.076	141.939	137.028	122.152	139.535	142.627	139.97	151.996	153.33	163.046	146.301	156.864	136.193	149.569	150.147	152.968
	08.30. Other non-malignant neoplasms	19.0539	17.406	20.9265	19.3672	14.166	18.2746	19.2152	13.812	13.1951	15.7042	17.7827	13.1683	15.2852	19.2596	15.921	10.2951
	09.01. Rheumatic heart disease	86.9199	83.671	65.3393	60.7654	64.8272	64.4899	50.5152	52.5275	42.3916	50.3616	43.1639	47.667	46.1657	40.4212	35.4195	41.3749
	09.02. Ischaemic heart disease	2595.52	2399.23	2368.85	2193.6	2042.87	1925.08	1823	1666.53	1595.52	1455.83	1379.09	1249.74	1232.8	1151.89	1100.02	1094.52
	09.03. Cerebrovascular disease	1568.87	1475.13	1511.95	1429.7	1336.72	1263.21	1146.79	1096.76	1099.24	1011.11	913.332	892.258	882.836	840.392	776.546	791.133
	09.04. Hypertensive heart disease	90.6806	61.527	83.2319	58.7773	55.4972	62.6661	81.6987	61.7353	63.9732	52.8967	66.3875	80.9658	70.5753	84.0886	61.6722	71.2697
	09.05. Cardiomyopathy and myocarditis	74.1404	68.3684	92.9883	97.824	89.533	77.9645	79.2604	88.9356	75.2577	78.997	68.7784	74.1391	70.4472	71.2004	64.46	71.806
	09.06. Atrial fibrillation and flutter	51.1683	55.9519	57.5446	61.5549	56.2906	59.8063	60.0077	55.8809	61.597	61.8639	64.1493	64.2301	76.1743	80.0644	73.2206	98.848
	09.07. Aortic aneurysm	117.401	110.533	112.308	103.651	110.936	102.702	85.2891	89.1986	76.6198	82.4229	69.6533	66.7115	70.1359	62.1744	62.0809	59.946
	09.08. Peripheral vascular disease	74.5678	70.6945	65.5207	76.5072	71.4188	53.683	60.3898	56.9212	55.8834	60.7547	58.1334	52.2561	54.136	50.7937	51.9626	49.7583
	09.09. Endocarditis	15.6765	9.11149	15.7206	14.943	14.6675	17.1545	10.2502	17.5819	15.0461	9.29037	10.749	11.276	12.2425	15.6594	9.99084	10.8699
	09.10. Other cardiovascular and circulatory diseases	298.758	274.162	291.814	305.531	262.08	256.769	252.171	245.827	223.105	214.412	221.094	218.427	215.638	214.138	216.837	222.505
	10.01. Chronic obstructive pulmonary disease	802.168	793.945	790.524	862.037	785.784	803.957	828.799	786.136	802.81	754.491	752.154	767.495	833.99	767.643	756.851	836.46
	10.02. Pneumoconiosis	10.7682	9.08178	9.23851	8.62767	7.55697	6.8859	7.09663	6.29008	6.56314	5.6593	5.87445	5.28514	6.47626	5.44981	5.5688	6.64589
	10.03. Asthma	70.4134	62.8358	68.0984	40.7518	41.5383	48.9759	39.6301	43.2233	51.0353	44.6271	41.4752	38.657	45.4782	43.3185	33.8264	40.5416
	10.04. Interstitial lung disease and pulmonary sarcoidosis	65.1553	53.2616	70.5803	74.9531	69.6718	73.0959	73.3374	80.7125	76.7624	86.8723	72.091	101.234	89.8811	90.933	106.922	103.43
	10.05. Other chronic respiratory diseases	3.04884	5.79694	8.20647	4.83631	5.46213	5.04031	5.07815	6.46951	6.74393	4.96264	5.4709	7.15049	4.30438	3.98605	4.35886	7.03599
	11.01. Cirrhosis	404.581	459.647	479.853	513.366	435.655	521.135	510.415	471.885	453.66	442.729	388.602	421.767	323.935	355.322	332.091	364.659
	12.01. Peptic ulcer disease	98.8743	94.0918	106.489	81.2503	86.3544	68.402	73.2942	57.9805	68.0642	60.8844	68.5587	47.4526	55.2815	60.4783	58.8501	58.2645
	12.02. Gastritis and duodenitis	3.80032	3.4756	5.49967	3.93109	8.02591	5.7883	3.44732	13.7089	5.53946	7.95627	3.97062	3.57206	3.82674	3.16628	2.91029	5.37287
	12.03. Appendicitis	8.10328	2.4049	4.07171	4.32509	3.99966	2.17919	5.14386	6.06409	6.22967	5.02714	3.69478	4.52224	3.61275	2.66379	2.52829	2.50204
	12.04. Paralytic ileus and intestinal obstruction without hernia	40.8532	35.2004	39.3881	46.0398	42.9352	54.4204	46.0027	39.6998	39.3462	39.1611	43.1473	40.4541	34.5683	32.517	37.8464	41.6984
	12.05. Inguinal or femoral hernia	9.4723	9.99356	14.2145	15.0609	11.4741	11.8361	13.7536	11.4092	11.5494	10.4936	15.3514	10.2268	10.6235	9.26372	13.6076	11.1544
	12.06. Non-infective inflammatory bowel disease	42.7675	32.5402	38.1236	23.9559	31.2193	40.3814	49.672	38.2902	51.5379	34.9984	52.543	21.1063	16.5278	18.3011	13.2544	19.658
	12.07. Vascular disorders of intestine	70.9945	91.5744	86.2031	82.6888	78.6978	74.7204	98.9868	85.9336	93.2622	100.402	95.1301	91.464	87.5881	100.259	86.9439	86.917
	12.08. Gall bladder and bile duct disease	42.261	38.8229	36.8434	48.3437	40.8396	46.7647	40.5368	47.0807	51.8156	49.1517	53.4461	60.6483	58.622	53.7601	52.5967	47.038
	12.09. Pancreatitis	41.5174	32.1656	30.1986	39.0609	30.2901	43.8947	42.3129	48.7581	46.9622	39.1005	30.8121	36.2346	34.6172	29.0238	45.0397	38.819
	12.10. Other digestive diseases	111.51	112.471	106.016	99.7372	121.871	102.148	110.32	103.63	98.5545	105.153	93.3639	96.5631	79.8201	89.9037	79.9246	81.4287
	13.01. Alzheimer's disease and other dementias	401.747	403.282	398.075	446.836	439.099	408.169	461.003	526.556	563.437	543.976	554.601	596.113	717.15	730.484	716.308	816.487
	13.02. Parkinson's disease	41.5172	48.2295	42.3718	43.5517	30.3004	36.1055	39.3522	42.3111	40.762	38.7139	49.8295	43.6357	52.1909	49.4493	42.9474	42.0777
	13.03. Epilepsy	41.7494	73.0106	63.1401	65.3035	50.8445	48.3934	51.8598	58.3436	40.7114	47.3619	51.8547	55.1388	47.5952	48.8023	53.796	60.7087
	13.04. Multiple sclerosis	77.2707	66.3591	73.2531	57.2304	76.9761	68.1565	88.325	70.6615	71.4945	65.4162	83.8517	72.534	65.8908	78.7377	75.3308	89.359
	13.05. Other neurological disorders	87.2181	81.3621	91.5771	82.4664	94.0597	94.0678	89.3655	97.6089	99.0666	87.7791	111.423	97.067	124.551	97.8997	100.846	116.916
	14.01. Schizophrenia	0.944381	3.64293	2.39332	1.18367	0.839725	2.0417	2.90372	2.93317	0.879194	0.0136998	0.352424	0.258082	1.58069	1.57435	0.395188	2.29506
	14.02. Alcohol dependence	110.836	112.742	112.926	110.219	131.386	95.7017	116.03	98.6555	95.1066	101.609	117.077	113.031	80.9326	75.609	108.887	96.0578
	14.03. Drug use disorders	114.125	95.6263	104.69	80.9863	115.033	103.863	141.344	89.5941	182.175	241.214	185.093	214.997	190.725	189.467	220.106	293.334
	14.04. Eating disorders	2.85211	1.94362	5.61703	7.28586	10.1674	5.71515	11.8247	8.024	4.11436	4.23932	3.62367	11.0135	4.78405	0.526746	1.07231	2.2306
	15.01. Diabetes mellitus	133.615	155.676	148.6	137.018	138.263	158.401	160.95	144.355	146.426	103.169	148.151	143.983	112.123	128.638	138.297	119.094
	15.02. Acute glomerulonephritis	0.357341	0.371043	0.416219	0.43162	0.348216	0.326861	0.338701	0.354631	0.553617	1.09962	0.33511	0.632619	0.356346	0.780581	1.2049	0.287355
	15.03. Chronic kidney diseases	139.991	139.146	151.077	157.43	152.27	149.581	150.864	141.433	147.722	148.177	125.739	144.479	152.555	133.283	139.945	149.446
	15.04. Urinary diseases and male infertility	65.0406	79.2588	98.8952	108.238	101.22	108.529	116.153	136.232	149.753	140.649	148.436	107.163	100.452	90.0484	98.2071	95.6767
	15.05. Gynaecological diseases	5.29705	3.45807	4.35087	2.20799	1.22758	1.60321	0.505608	2.14707	0.942455	0.94456	3.49733	0.452955	2.87771	2.11206	4.40522	1.09995
	15.06. Hemoglobinopathies and hemolytic anemias	8.4179	11.4058	11.128	11.3502	6.70632	6.56257	8.38985	6.18185	2.22991	5.16066	10.5793	4.43393	11.8837	4.36839	4.24093	7.99213
	15.07. Endocrine, metabolic, blood, and immune disorders	91.0372	77.8971	77.1285	99.0703	94.193	98.2347	106.575	100.729	89.8763	90.4995	84.7176	74.8404	78.5129	103.28	78.7618	74.2007
	16.01. Rheumatoid arthritis	45.4642	48.7673	54.4304	36.6062	40.0395	40.8686	37.3311	55.8109	31.0726	37.381	41.9419	32.8501	38.0976	34.2775	31.8775	28.7494
	16.02. Other musculoskeletal disorders	40.3326	34.8866	46.6533	48.7356	51.1615	44.5724	46.139	44.3251	37.2356	40.8625	43.5781	42.7242	33.5753	45.703	37.7108	34.2013
	17.01. Congenital anomalies	159.514	186.338	151.175	188.742	142.583	178.753	157.592	155.848	144.021	159.106	144.456	170.799	164.9	138.208	154.269	124.796
	17.02. Skin and subcutaneous diseases	27.4406	25.3888	29.2557	34.2127	34.5911	33.6617	30.8354	36.4013	47.7824	37.7229	35.1716	31.828	30.9511	32.4975	36.2203	38.0871
	17.03. Sudden infant death syndrome	44.2512	50.5185	25.8534	45.155	34.2946	36.8438	30.7404	43.8712	36.0915	16.7125	33.2711	33.2721	34.2144	20.6617	20.7771	27.1025
	17.04. Sense organ diseases	0.207537	0.226725	0.273004	0.298455	0.527499	0.564112	0.267856	0.392209	0.534899	0.298615	0.306094	0.30362	0.581293	0.249289	0.243142	0.852466
	18.01. Road injuries	152.778	152.426	125.905	179.601	122.97	127.974	117.729	120.262	119.5	91.778	97.506	79.3772	69.2048	78.4224	80.9509	63.7658
	18.02. Other transport injury	2.84302	1.98475	2.32482	4.7389	2.30442	6.97618	1.98576	5.73057	2.42163	4.08104	3.1269	4.02887	1.76941	4.93745	1.58491	4.27911
	19.01. Falls	165.854	151.045	151.829	149.779	150.387	156.227	138.161	127.592	131.196	143.453	130.627	132.828	124.324	127.332	128.166	124.688
	19.02. Drowning	12.5805	14.1325	16.2422	9.6868	15.1223	8.1683	10.9565	9.70587	5.48393	10.5398	9.8188	6.11916	16.6223	11.8846	6.71464	13.1726
	19.03. Fire, heat and hot substances	31.6554	39.9819	41.8566	28.5122	43.9868	31.0969	19.811	21.638	19.7054	24.0426	21.8216	20.9536	20.3145	16.2364	9.57199	21.5542
	19.04. Poisonings	8.69887	12.8199	7.8913	5.53507	6.32836	4.88526	9.42539	8.98875	8.21839	12.6345	14.5691	28.2873	24.6303	22.6994	20.2556	23.5136
	19.05. Exposure to mechanical forces	10.8056	4.56318	9.84429	5.75828	14.4937	7.68732	5.0366	13.1441	11.1572	10.49	6.30617	8.31607	4.76434	8.57889	23.7889	18.3396
	19.06. Adverse effects of medical treatment	22.196	30.0974	33.7914	33.3617	33.3193	29.0329	32.6507	34.9925	36.2907	21.7776	22.2391	18.842	20.8188	24.2629	26.1864	25.696
	19.07. Animal contact	0.425096	0.35225	0.348026	1.38581	0.40354	0.457562	0.493287	0.255924	1.98376	0.207734	0.335986	2.45875	0.167116	0.189849	0.234139	3.9541
	19.08. Foreign body	39.0276	42.4176	35.4739	38.9947	47.945	43.9014	55.8395	45.6523	43.2143	42.0252	33.4265	45.2311	41.6459	38.0132	45.3451	48.1505
	19.09. Unintentional injuries not classified elsewhere	2.28314	5.35611	6.54822	2.41098	4.73906	9.48957	1.89102	3.21336	4.09145	2.26089	2.31745	1.72138	1.49996	1.69046	1.57191	1.31914
	20.01. Suicide and self-harm related injuries	257.945	309.19	273.673	273.814	269.605	281.096	207.856	235.221	255.401	254.999	245.957	274.385	254.318	217.268	250.21	218.983
	20.02. Interpersonal violence	43.7595	37.1215	39.1987	33.8533	29.0399	28.2267	29.8442	29.8818	47.9673	26.6096	38.3278	27.2417	17.0891	16.3476	19.5397	24.8124
	21.01. Exposure to forces of nature	7.26494	5.70544	11.8058	5.91841	10.5572	15.0836	2.94775	7.4404	5.07282	7.90953	7.70603	7.48581	2.84175	11.7593	3.29326	5.9922
	21.02. Collective violence and legal intervention	0.672881	0.587338	0.981185	1.01249	0.629461	0.532718	0.732237	0.466703	0.80329	0.460627	0.142801	0.768175	0.782814	0.581989	0.589967	0.197758
	Total	14903.1	14475.9	14507.1	14540.5	13810.7	13741.3	13404.9	13200.8	13074.8	12563.4	12278.3	12048.8	12007.6	11675.8	11420.3	11734.2

## Sheet: Table C - crude YLL total
	Contents
	Time series for Scotland of the crude YLL rate per 100 000 by cause of death between 2000 to 2015, both males and females
		2000	2001	2002	2003	2004	2005	2006	2007	2008	2009	2010	2011	2012	2013	2014	2015
	01.01. Tuberculosis	20.7223	17.4009	20.0796	18.079	18.5338	19.2769	15.4157	14.3089	14.5428	17.7403	10.5349	9.12345	8.72867	10.891	6.40514	6.27689
	01.02. HIV/AIDS	20.4456	27.3084	28.5598	28.8688	15.0395	24.5317	14.9654	18.3875	17.5293	14.1078	16.3379	13.928	11.7327	11.8281	11.0322	10.3399
	02.01. Diarrhoeal diseases	12.0643	14.3769	22.8612	17.9052	19.728	20.264	30.5913	33.5743	39.9114	23.5169	18.2191	32.9736	26.8075	26.0146	25.7921	28.9261
	02.02. Intestinal infectious diseases	0.571115	1.07209	0.940581	1.23715	1.11428	1.04095	2.36578	1.88241	1.72943	1.35875	1.07051	1.1053	2.12788	0.864263	0.790555	0.9435
	02.03. Lower respiratory infections	462.333	430.285	474.245	536.919	475.142	510.94	518.571	518.681	532.12	523.838	471.248	401.893	381.256	362.823	338.264	382.824
	02.04. Upper respiratory infections	0.0364961	0.0563512	0.0969168	0.0637386	0.0190425	0.0324737	0.0114019	0.578413	0.0705	0.078477	0.00869264	1.20402	0.42489	0.0117409	0.0290094	0.0556327
	02.05. Otitis media	0.16559	0.214663	0.826699	0.253855	0.469504	0.274071	0.270432	0.321424	0.314291	0.285346	0.290539	1.77756	0.238986	1.05591	0.238788	0.42853
	02.06. Meningitis	34.6392	25.1395	22.043	19.4042	22.9769	15.197	16.1754	18.5161	21.7474	9.85202	12.101	14.8272	6.65316	16.3215	15.5093	16.844
	02.07. Encephalitis	5.91674	3.93191	5.53174	5.70684	4.89062	7.4053	6.32042	8.08921	11.6574	5.94356	4.85324	5.08566	8.41283	5.70203	4.87901	7.3489
	02.09. Whooping cough	0.339447	0.239668	0.444575	0.331601	1.59516	0.485233	0.41877	1.70373	0.072408	0.213123	0.145609	3.09018	0.178563	0.142174	0.149845	1.59623
	02.11. Measles	0.0474591	0.0650366	0.0806398	0.0803005	0.0932401	0.0871255	0.0732027	0.121402	0.119408	0.0769799	0.0858881	0.0919301	0.0560687	0.0711405	0.0620923	0.0783215
	02.12. Varicella and herpes zoster	4.48959	1.70331	2.16401	6.06523	3.7024	4.95273	5.78524	3.44087	2.05612	3.07177	3.31165	0.655328	2.0771	4.63342	2.9497	2.90383
	03.01. Malaria	0.00230971	0.675986	1.04893	0.912285	0.00171385	0.00149329	0.00277	0.00616395	0.00228282	0.660602	0.00224821	0.697497	0.00295166	0.676739	0.00229988	0.236013
	03.02. Chagas disease	0.133262	0.1504	0.0950829	0.174751	0.126742	0.182177	0.199932	0.150284	0.137528	0.14631	0.0731861	0.161346	0.148506	0.124176	0.0838051	0.133565
	03.05. Food-borne trematodiases	0.0997385	0.0898105	0.107703	0.125398	0.0518092	0.0576263	0.0521343	0.0532175	0.0867971	0.0167919	0.0836628	0.0966859	0.0499142	0.0497168	0.0371481	0.0639625
	03.09. Leishmaniasis	0.0997385	0.0898105	0.107703	0.125398	0.0518092	0.0576263	0.0521343	0.0532175	0.0867971	0.0167919	0.0836628	0.0966859	0.0499142	0.0497168	0.0371481	0.0639625
	03.10. Cysticercosis	0.000788573	0.000861352	0.000798376	0.000795164	0.000756701	0.000557221	0.00135795	0.000926315	0.00125797	0.000977165	0.00131825	0.731248	0.00119545	0.000963577	0.00112857	0.00160761
	03.14. Yellow fever	0.0762351	0.0863893	0.150639	0.130978	0.0961825	0.185677	0.149106	0.103974	0.0898209	0.116613	0.126408	0.0858887	0.069511	0.0819067	0.0758354	0.0648161
	03.16. Other neglected tropical diseases	0.0494406	0.0493287	1.12113	1.64348	1.00151	0.897753	0.689597	1.14804	2.72599	2.07766	3.49111	1.86096	2.73245	0.669119	0.614689	0.506576
	04.01. Maternal hemorrhage	0.0311046	0.101847	0.924271	0.0322823	0.0200919	1.06702	0.0344372	0.0398239	0.0200779	0.0941303	0.063265	0.0303496	0.0225003	0.894747	0.0377747	0.0425664
	04.02. Maternal sepsis and other pregnancy related infection	0.233861	0.255851	0.291832	0.246176	0.216324	0.264859	1.39924	0.25257	0.471741	0.153257	0.230945	1.42726	0.13135	0.196392	0.116048	0.266277
	04.03. Hypertensive disorders of pregnancy	1.005	0.909697	0.00471222	1.06375	0.00474815	0.00283818	0.00362882	0.891357	0.00591896	0.0582642	0.0508769	0.00492355	0.00829486	0.00520131	0.00605381	0.00837817
	04.04. Obstructed labour	0.0443662	0.111387	0.0255416	0.0448649	0.0271413	0.0532935	1.94919	0.0579054	0.0263719	0.103322	0.0630599	0.0424001	0.0285015	0.0476467	0.0516794	0.0585368
	04.05. Maternal abortive outcome	1.49141	0.516241	0.391104	1.46635	1.40629	1.45187	1.20017	0.498698	0.719055	0.458267	0.402498	0.353028	0.231293	0.383165	0.262352	0.492536
	04.06. Indirect maternal causes	4.84228	5.36587	4.29574	4.45629	3.3987	1.25689	0.994096	3.71417	3.4129	4.57435	2.60685	2.36169	3.53544	1.21746	3.9771	1.20981
	04.09. Other maternal disorders	1.25881	0.106964	0.0506967	0.978422	2.14204	0.890601	1.79884	3.14692	1.10703	1.40369	0.341768	1.69054	2.69834	1.04536	1.24362	3.99099
	05.01. Preterm birth complications	135.962	117.181	106.518	114.18	115.461	100.705	89.8011	105.183	101.202	66.9366	91.9385	91.519	72.6815	61.5845	68.2335	70.078
	05.02. Neonatal encephalopathy (birth asphyxia and birth trauma)	40.015	54.467	51.1434	49.8083	42.2878	50.1696	47.8894	41.1917	48.8731	48.7348	42.7598	33.9513	35.5174	36.188	38.3639	21.8428
	05.03. Sepsis and other infectious disorders of the newborn baby	28.0747	42.1832	35.6145	25.0825	32.6369	46.4934	33.8206	39.7615	18.497	25.9045	13.6443	25.3656	20.6872	12.0895	14.5629	19.1621
	05.04. Haemolytic disease in fetus and newborn and other neonatal jaundice	0.00224255	0	0	0.00224009	0.000653431	1.50777	0.0044238	0	0.000638536	0.0011311	0	1.53161	1.52552	0.00275469	0	0.719342
	05.05. Other neonatal disorders	54.0218	39.4953	40.5301	36.1367	43.9826	53.8119	35.5332	45.7139	32.2221	41.0942	25.6972	37.3674	25.4217	41.6919	32.4513	26.866
	06.02. Protein-energy malnutrition	5.01453	3.62016	4.56397	5.2037	3.14332	4.48626	6.20939	3.95451	4.83866	5.15672	3.43689	5.52154	3.64527	2.2041	2.8725	2.04924
	06.03. Iodine deficiency	1.69602	1.19484	1.51645	1.19121	1.27255	1.14142	1.07574	0.972852	1.20572	1.05317	1.23251	1.01796	1.49436	1.38796	1.38162	1.5159
	06.04. Iron-deficiency anaemia	5.23762	5.7979	6.66704	7.78093	4.83464	4.58955	4.86587	2.55089	4.14279	4.69402	2.51821	2.48277	4.14159	5.51104	2.47514	3.90133
	06.05. Other nutritional deficiencies	1.63853	1.43836	1.84355	1.40484	1.47685	2.65207	2.72053	1.29124	0.379849	1.2247	1.62128	1.41872	1.25146	1.34346	2.02479	1.19226
	07.01. Sexually transmitted diseases excluding HIV	1.24563	2.72902	3.07493	1.98479	2.51493	1.61891	2.65035	1.85792	0.758227	0.441877	1.22839	0.943874	2.21935	2.1992	1.55954	1.77368
	07.02. Hepatitis	10.5297	3.06847	6.85316	7.49076	6.91474	0.945021	1.42846	1.74842	2.94268	1.10789	1.32173	0.579056	1.28021	2.5252	1.45278	2.14786
	07.03. Other infectious diseases	16.3267	19.7233	16.219	23.7595	18.8156	22.589	25.7443	26.1533	18.5005	31.4988	25.0718	17.8296	17.0162	15.347	16.7933	21.7807
	08.01. Oesophageal cancer	235.81	244.745	246.063	243.369	251.445	250.407	244.389	235.782	256.162	233.291	248.535	240.861	234.531	237.838	237.493	233.551
	08.02. Stomach cancer	193.74	200.207	199.734	170.687	181.571	171.817	166.619	149.786	146.449	158.752	145.204	131.305	132.536	139.612	128.972	126.767
	08.03. Liver cancer	94.9187	88.1797	96.1478	98.6189	102.35	103.489	110.866	122.463	110.49	109.344	111.845	122.49	121.856	152.626	143.645	156.661
	08.04. Larynx cancer	39.84	40.1093	43.0293	32.5058	31.3211	33.3066	31.0662	25.5806	34.7517	31.7484	26.4398	31.8562	24.0537	31.0295	29.3341	35.4195
	08.05. Trachea, bronchus, and lung cancers	1225.13	1206.63	1248.43	1186.07	1202.09	1200.48	1207.54	1194.01	1173.66	1179.9	1143.86	1138.71	1144.2	1109.72	1112.79	1083.48
	08.06. Breast cancer	429.04	439.186	411.308	432.102	403.489	425.892	400.117	381.353	363.123	358.37	347.593	375.875	374.987	349.219	335.516	324.686
	08.07. Cervical cancer	62.3782	59.3016	55.2656	66.7517	51.7465	66.386	51.3927	61.2653	51.5528	58.9327	58.9503	56.3919	60.0617	53.82	50.205	59.5546
	08.08. Uterine cancer	36.3549	41.9226	45.7023	37.3867	39.4887	34.5102	36.0708	33.2917	39.6207	39.3849	53.4558	38.9331	47.5221	49.0481	54.9322	56.4998
	08.09. Prostate cancer	164.202	166.178	168.995	165.057	168.263	154.983	160.5	157.908	156.624	154.464	161.128	162.097	160.893	158.65	167.895	183.486
	08.10. Colorectal cancer	487.055	504.454	492.797	496.488	472.509	476.488	473.486	457.35	475.761	460.969	437.596	444.767	451.506	441.741	424.216	437.235
	08.11. Mouth cancer	55.3547	49.871	51.6899	52.9354	51.4257	54.4464	51.5368	58.7258	54.3604	52.5732	49.7013	55.5769	55.192	60.5983	55.6197	51.6209
	08.12. Nasopharynx cancer	4.64517	5.1764	4.45874	8.11105	2.8619	4.28058	3.91752	7.63656	6.34918	6.44356	7.25982	5.84055	4.99704	3.52089	3.088	4.89439
	08.13. Cancer of other part of pharynx and oropharynx	25.1652	30.6533	29.3451	36.7877	34.8389	28.6678	32.7987	29.7796	28.2619	34.8283	39.4473	38.2723	42.782	38.6286	41.4944	40.3545
	08.14. Gallbladder and biliary tract cancer	18.9263	20.47	23.4815	18.2237	21.9512	18.9124	15.1061	20.2331	25.6458	22.3748	24.6535	19.1926	17.3593	18.1361	20.7125	25.3859
	08.15. Pancreatic cancer	203.846	200.613	192.64	209.323	206.089	196.422	188.246	215.643	196.91	206.81	204.373	205.408	214.646	215.991	201.191	208.537
	08.16. Malignant melanoma of skin	50.8224	60.6011	52.7415	66.6483	58.2719	60.8647	57.0066	60.1044	60.051	69.9229	68.2013	61.5814	65.8834	61.6959	55.2234	56.6987
	08.17. Non-melanoma skin cancer	11.5863	14.7258	13.6062	12.4963	12.3945	9.0011	11.8055	15.2595	13.1723	13.7584	11.6271	15.4575	15.5972	19.9542	18.0836	17.7378
	08.18. Ovarian cancer	147.307	135.909	144.833	149.005	142.243	129.102	140.018	133.869	132.048	128.84	126.902	118.867	127.773	129.016	115.487	114.364
	08.19. Testicular cancer	5.71691	4.19074	5.49587	8.82666	5.07175	5.82634	11.0167	5.27907	5.47822	2.55334	5.97108	1.22749	4.64558	4.85217	4.85344	6.61858
	08.20. Kidney and other urinary organ cancers	104.963	103.869	103.551	96.3127	114.072	103.379	106.331	108.663	110.422	105.081	89.7637	97.2522	103.306	91.577	123.648	108.302
	08.21. Bladder cancer	112.195	112.938	104.981	110.013	106.598	109.786	100.776	109.62	101.643	93.3458	98.3071	106.817	113.1	114.259	107.453	113.361
	08.22. Brain and nervous system cancer	177.728	178.999	186.15	177.186	184.555	195.328	179.568	174.924	179.843	173.224	170.071	175.369	169.711	174.54	189.691	183.878
	08.23. Thyroid cancer	14.4193	10.1442	7.80216	10.3635	7.44094	8.97357	8.22494	5.23057	10.0282	6.73242	10.4315	6.84762	7.33894	7.693	8.47504	7.44361
	08.24. Mesothelioma	36.7613	40.2431	45.5651	45.6536	48.0516	48.6892	43.8465	37.1257	42.5297	40.9131	45.3471	40.5553	41.6129	39.1351	41.4029	36.2026
	08.25. Hodgkin's disease	10.9847	13.4552	8.48192	10.5165	6.05247	15.0441	19.8771	11.843	9.50732	9.15712	11.9474	9.47638	13.5185	11.0138	10.699	11.4083
	08.26. Non-Hodgkin lymphoma	167.183	174.039	160.888	163.092	150.741	164.132	152.873	163.359	130.886	120.707	141.935	126.192	140.384	133.968	130.69	150.468
	08.27. Multiple myeloma	60.5812	67.3342	67.0814	61.992	57.8435	57.9189	62.9987	57.144	66.0653	53.0158	61.7033	58.4982	59.444	55.1323	58.371	65.4827
	08.28. Leukaemia	117.52	120.887	127.958	131.029	128.482	123.048	113.884	107.736	108.768	115.31	116.311	113.461	107.301	98.6445	99.8957	104.437
	08.29. Other malignant cancers	137.26	131.171	125.299	119.042	137.686	131.926	122.206	143.368	133.715	144.617	136.213	147.231	131.775	142.989	140.418	151.811
	08.30. Other non-malignant neoplasms	19.5444	17.794	23.182	20.7435	17.087	18.8728	18.4817	16.5308	14.036	17.5656	18.0894	13.9751	17.4377	20.2191	23.0133	14.9047
	09.01. Rheumatic heart disease	66.3154	60.8641	46.8106	45.0431	43.6253	44.614	39.5312	38.6649	34.8962	34.588	33.6011	34.7323	34.2303	32.5162	29.5851	36.4359
	09.02. Ischaemic heart disease	3059.06	2849.56	2806.58	2709.27	2533.5	2444.12	2267.67	2212.85	2064.15	1911.13	1850.05	1732.44	1719.82	1643.24	1574.45	1602.15
	09.03. Cerebrovascular disease	1314.27	1252.88	1258.98	1222.55	1146.31	1079.09	1023.21	983.916	999.652	892.716	852.692	815.707	792.409	784.139	717.214	760.228
	09.04. Hypertensive heart disease	87.439	73.8052	80.7975	65.9725	59.9806	64.7865	83.0919	68.7385	67.8705	63.6064	70.6691	82.2737	80.8109	86.2957	73.4352	77.3291
	09.05. Cardiomyopathy and myocarditis	98.0356	95.8878	114.268	106.126	99.6622	101.554	98.9667	101.834	94.3916	93.2658	99.2848	87.4648	92.3517	91.3343	96.6199	96.3251
	09.06. Atrial fibrillation and flutter	41.6542	42.1134	43.8199	47.8279	45.7936	44.2841	47.8298	48.4787	46.287	47.2411	48.0024	52.2751	63.5465	68.375	65.0145	90.2924
	09.07. Aortic aneurysm	157.557	134.516	143.824	136.096	129.327	132.411	116.043	117.561	103.939	101.928	97.3725	89.4515	92.4213	85.1349	83.2833	83.3388
	09.08. Peripheral vascular disease	63.5286	65.4789	60.0676	69.6232	66.5838	53.9714	54.7774	53.2782	47.4588	54.0043	51.5375	51.8249	48.8237	45.7073	47.7278	50.5606
	09.09. Endocarditis	14.8149	10.5239	17.7755	15.8145	16.7138	18.2057	15.801	17.3263	17.6673	9.76484	15.7713	15.6688	11.7636	13.0891	12.4603	12.6725
	09.10. Other cardiovascular and circulatory diseases	254.32	253.352	262.897	263.575	234.935	241.896	217.308	224.233	218.444	212.385	220.538	215.18	201.775	210.515	223.404	223.449
	10.01. Chronic obstructive pulmonary disease	750.256	728.439	736.292	782.218	718.241	725.524	740.376	719.797	713.982	681.389	651.284	699.315	753.33	720.287	710.917	781.33
	10.02. Pneumoconiosis	14.2769	12.0053	13.9646	12.9324	11.4805	10.9402	11.6877	8.52748	10.2736	11.2086	9.82168	7.81144	11.9743	10.0518	10.2641	13.1715
	10.03. Asthma	56.3455	45.9414	61.9553	38.8343	36.4191	38.0865	33.5516	37.0451	43.3098	36.4288	31.1466	33.0503	32.4879	37.4564	25.6714	33.6048
	10.04. Interstitial lung disease and pulmonary sarcoidosis	70.2292	64.3489	79.2128	82.1002	78.4271	84.4118	89.6937	92.1541	90.6514	99.2348	92.9461	112.284	105.469	113.641	120.536	118.749
	10.05. Other chronic respiratory diseases	5.2354	6.74767	6.71554	6.96719	7.5148	7.65357	5.186	6.35184	9.32298	6.1346	8.24222	6.85715	5.79461	4.63757	5.76434	9.30307
	11.01. Cirrhosis	554.063	618.362	649.017	685.621	621.952	655.87	659.416	636.233	587.787	559.278	554.763	517.959	441.286	465.522	443.078	457.038
	12.01. Peptic ulcer disease	100.323	94.1306	103.344	90.0806	84.3442	69.0624	83.7166	63.3641	71.2623	69.5212	66.3242	56.7123	59.0417	61.8575	62.7106	64.1262
	12.02. Gastritis and duodenitis	8.3527	5.12019	6.24048	7.0415	7.96377	6.18545	7.88464	11.8231	7.30568	8.7434	7.16635	4.10625	4.69898	3.21345	4.44884	4.34123
	12.03. Appendicitis	5.64015	2.79924	3.58831	3.92617	4.1159	2.30506	5.26263	5.69975	5.52546	4.12966	5.3112	4.13847	3.13979	4.22047	2.37284	2.34927
	12.04. Paralytic ileus and intestinal obstruction without hernia	33.4035	40.9628	39.9442	40.679	37.5027	41.8768	37.4524	33.3816	34.0377	33.9212	39.0766	38.346	35.2141	34.3073	36.0797	40.5773
	12.05. Inguinal or femoral hernia	9.46493	8.34975	12.9273	9.38712	9.70363	10.9535	12.4028	12.033	10.23	9.63482	12.9541	10.9422	10.4312	11.0408	12.3501	14.1891
	12.06. Non-infective inflammatory bowel disease	31.8402	31.0243	28.4109	27.0784	25.2397	32.1936	35.3224	32.0576	37.3418	29.9323	39.3544	17.2868	15.1737	12.7285	13.4091	14.8491
	12.07. Vascular disorders of intestine	53.1455	62.8441	62.6101	59.668	61.2014	62.309	70.77	67.1695	72.3036	78.8881	68.9741	71.8401	73.0549	76.7529	77.8177	74.4954
	12.08. Gall bladder and bile duct disease	32.2148	35.4603	34.0804	42.152	32.4776	41.1267	36.332	40.3051	45.8174	50.8974	46.7389	50.2703	52.0734	47.289	54.8311	47.5364
	12.09. Pancreatitis	49.0004	39.7642	39.1783	40.8493	37.8451	51.7081	46.1676	50.5619	53.1406	50.0369	40.1478	42.6814	53.2278	46.1579	52.9835	45.4196
	12.10. Other digestive diseases	91.1208	89.0942	82.9861	82.0203	97.3923	89.1196	86.937	89.2923	87.5205	78.8988	83.1931	76.0839	70.4219	76.2867	72.4702	76.5086
	13.01. Alzheimer's disease and other dementias	284.75	296.39	297.693	320.425	322.945	297.319	340.433	395.144	421.958	422.866	438.05	480.126	569.654	582.348	592.194	684.748
	13.02. Parkinson's disease	49.7266	53.2	49.1418	48.4464	35.9786	40.84	41.4459	50.6843	50.6976	51.0498	55.2111	55.9192	63.1027	62.423	58.7396	67.5629
	13.03. Epilepsy	66.2884	77.8988	81.3984	87.679	57.7788	62.6697	65.9958	80.0059	65.4399	58.5809	61.2262	67.7963	56.4704	59.0695	68.3716	61.1487
	13.04. Multiple sclerosis	55.1203	54.6543	51.2863	41.6265	54.0016	52.3937	63.6247	53.4184	50.4598	50.3461	60.6227	59.6796	47.7533	57.7468	62.1316	68.0885
	13.05. Other neurological disorders	98.3681	87.46	94.8286	94.3494	103.568	108.36	85.3506	107.084	104.588	98.3194	107.663	108.91	124.74	106.711	118.474	133.729
	14.01. Schizophrenia	1.84998	2.20886	1.57666	1.59079	0.566515	2.19404	1.6434	1.81141	0.754079	0.341215	0.223104	0.634441	1.3813	2.43747	1.95439	2.02844
	14.02. Alcohol dependence	183.686	191.852	188.644	188.586	226.38	184.482	210.737	169.197	183.522	159.018	178.648	169.537	148.316	141.49	167.008	164.554
	14.03. Drug use disorders	294.233	314.592	359.918	279.089	320.381	270.549	364.823	394.888	481.722	483.593	425.615	461.196	405.516	397.181	463.272	484.121
	14.04. Eating disorders	1.55057	1.25993	3.52854	5.53959	5.71524	3.55388	6.77369	5.93862	3.62602	2.51393	2.36158	7.27812	2.98652	0.424009	0.86966	1.38263
	15.01. Diabetes mellitus	138.831	159.518	162.611	149.262	172.058	160.041	172.752	158.005	159.962	117.388	160.565	150.717	145.373	145.227	148.692	142.719
	15.02. Acute glomerulonephritis	0.310787	0.47492	0.635804	0.616811	0.300839	0.319022	0.293313	0.289023	0.445212	0.648331	0.450791	0.432355	0.48854	0.695172	0.729081	0.335626
	15.03. Chronic kidney diseases	128.368	135.351	134.901	153.124	129.628	133.507	137.709	135.01	136.665	130.182	123.293	134.159	144.38	128.626	138.129	137.404
	15.04. Urinary diseases and male infertility	53.5843	71.3347	83.9445	79.3455	80.7404	85.1439	99.7271	110.938	122.89	125.425	129.888	88.3295	84.8504	85.7941	89.7049	88.7479
	15.05. Gynaecological diseases	2.63078	1.67087	2.12882	1.10544	0.585129	0.78879	0.284256	1.19927	0.530118	0.474106	1.88804	0.235011	1.48701	1.03857	2.2858	0.557089
	15.06. Hemoglobinopathies and hemolytic anemias	6.88219	9.9251	8.74521	9.55002	7.20688	7.04527	7.87007	7.06398	8.043	8.26786	7.15626	5.32931	8.16154	5.56207	6.43035	7.66369
	15.07. Endocrine, metabolic, blood, and immune disorders	93.4514	75.5395	80.9822	97.0207	81.8184	99.857	99.8013	107.321	102.679	93.9861	90.3173	78.4811	91.9625	98.3379	72.4062	86.7566
	16.01. Rheumatoid arthritis	28.0574	29.3023	33.6363	24.2773	25.8503	26.2356	23.7945	34.1445	23.2656	23.773	26.754	23.519	26.1593	25.7056	24.3545	23.1358
	16.02. Other musculoskeletal disorders	30.73	25.755	35.4002	33.4285	36.5491	35.4563	34.9976	32.2458	30.0268	30.6619	36.4528	30.6998	27.5044	36.3137	29.5584	31.173
	17.01. Congenital anomalies	194.591	202.863	183.912	198.567	165.767	207.224	167.166	164.076	172.863	170.999	163.483	165.779	164.727	142.251	161.126	129.351
	17.02. Skin and subcutaneous diseases	18.3506	18.3372	23.9204	29.1946	27.3936	27.1882	25.5282	29.2809	37.2501	29.5755	30.572	26.3519	26.7567	29.3994	32.8033	32.631
	17.03. Sudden infant death syndrome	53.0253	49.9671	47.7819	66.6409	44.991	31.1018	41.6409	45.8817	33.7551	35.8203	37.5401	43.2304	44.42	23.9879	20.712	28.2456
	17.04. Sense organ diseases	0.163195	0.20969	0.235728	0.245565	0.398076	0.733266	0.260405	0.313996	0.378456	0.275688	0.277574	0.27262	0.707145	0.536498	0.230844	0.565344
	18.01. Road injuries	291.504	321.62	269.192	309.538	269.521	248.773	277.572	249.862	228.266	197.745	180.149	165.214	148.139	148.315	156.899	141.215
	18.02. Other transport injury	5.17087	11.891	9.65293	13.7062	6.87267	11.623	5.90213	14.8924	10.8662	29.8944	9.6927	8.52031	17.3728	12.9468	5.85724	6.65448
	19.01. Falls	172.032	167.582	171.184	167.404	171.605	169.837	153.017	160.382	152.18	169.099	145.734	141.203	149.743	149.042	139.573	146.512
	19.02. Drowning	34.3731	41.7908	41.4487	37.3967	31.3619	27.7149	27.2346	46.3563	18.6151	39.8583	33.8413	34.2287	38.7017	26.7641	27.5219	31.3239
	19.03. Fire, heat and hot substances	47.5041	56.2804	47.3541	45.9327	52.7737	28.6496	29.5092	31.758	31.9108	27.2535	26.8077	30.0614	20.5803	18.7698	11.2613	21.4525
	19.04. Poisonings	7.23963	12.8617	9.70271	4.5816	5.89083	6.14079	8.9968	8.7099	10.0793	11.2609	15.2442	27.996	23.583	21.5145	19.9579	20.8994
	19.05. Exposure to mechanical forces	25.0437	17.7396	28.4207	13.9889	27.7626	18.6561	13.097	20.8416	15.9204	13.3141	13.1174	15.5147	10.7893	16.7282	21.8563	21.4469
	19.06. Adverse effects of medical treatment	27.7884	26.4569	27.2241	31.2866	31.1818	29.9615	32.2408	31.3213	29.6345	20.3288	22.0973	19.6073	19.9978	23.1395	21.3881	28.5533
	19.07. Animal contact	0.328759	0.538308	2.13834	1.6962	0.380702	0.381212	1.06535	0.72559	1.1137	1.78119	0.335074	1.83751	0.891122	0.652773	1.61745	2.27197
	19.08. Foreign body	39.2597	48.6825	42.3991	49.9017	46.7046	52.1073	63.7879	51.3883	53.6649	50.0696	44.5275	54.5184	44.7821	42.1801	53.6908	54.7638
	19.09. Unintentional injuries not classified elsewhere	7.63408	5.74823	6.58964	5.78633	5.89862	12.4549	7.08816	5.49276	6.45704	9.09297	2.92564	2.72288	3.59689	2.69048	2.42865	3.40991
	20.01. Suicide and self-harm related injuries	593.739	562.755	562.751	499.991	520.528	480.898	480.946	475.4	503.83	480.08	472.808	484.703	473.764	462.204	409.716	405.866
	20.02. Interpersonal violence	86.2076	88.1087	106.492	93.8437	104.366	76.9651	103.206	79.336	76.7379	61.3205	77.2767	68.39	52.7528	47.2933	40.6695	40.2617
	21.01. Exposure to forces of nature	8.96208	16.0865	12.7558	9.36474	11.3814	15.3904	11.5607	11.5998	13.7869	17.1863	12.4792	11.8436	7.51234	18.7589	5.40534	7.61998
	21.02. Collective violence and legal intervention	0.644532	0.768686	0.817133	1.0019	0.700886	0.751518	0.809655	0.466359	0.831341	0.535019	0.522742	1.58568	0.657971	0.795151	0.717313	0.514023
	Total	15475.8	15268.2	15409	15246.3	14679	14475.5	14328.9	14246.1	14042.2	13492.6	13221.9	13028.6	12915.8	12703.6	12537	12949.8

## Sheet: Table D - total deaths
	Contents
	Time series for Scotland of total deaths by cause and percentage of ill-defined deaths (IDD) from 2000 to 2015, both men and women
		2000		2001		2002		2003		2004		2005		2006		2007		2008		2009		2010		2011		2012		2013		2014		2015
	Cause of death	count	% of IDD	count	% of IDD	count	% of IDD	count	% of IDD	count	% of IDD	count	% of IDD	count	% of IDD	count	% of IDD	count	% of IDD	count	% of IDD	count	% of IDD	count	% of IDD	count	% of IDD	count	% of IDD	count	% of IDD	count	% of IDD
	01.01. Tuberculosis	73.0032	0.0822314	59.0637	0.102663	57.8791	0.101575	64.7762	0.0891721	57.7075	0.0989039	58.5638	0.163306	61.3679	0.266718	54.221	0.280722	65.1895	0.294365	65.808	0.240214	45.5189	0.296996	45.1894	0.136966	40.0907	0.151922	42.6701	0.226624	34.1475	0.238598	28.395	0.260433
	01.02. HIV/AIDS	27.2491	0.155937	37.0911	0.0833372	37.8295	0.10123	38.3017	0.112311	20.7556	0.229125	35.7529	0.132938	22.3891	0.151374	25.8542	0.187752	23.975	0.207507	21.1401	0.195841	25.4111	0.173591	20.0956	0.203806	21.2355	0.152363	18.444	0.240946	18.4257	0.240191	19.4967	0.281931
	02.01. Diarrhoeal diseases	62.5757	0.169007	79.355	0.180896	112.898	0.158534	103.448	0.197666	121.466	0.143795	130.023	0.238599	185.209	0.303488	223.239	0.274321	247.717	0.265291	155.27	0.317319	103.358	0.380791	183.732	0.112836	164.315	0.117548	163.745	0.126689	161.276	0.181528	164.991	0.133289
	02.02. Intestinal infectious diseases	1.57943	0	3.1902	0.68654	2.55719	0	3.53401	0.717035	2.93723	0	2.95	0	4.00946	0	5.97967	0.665533	5.88055	0.659896	4.20703	0.762303	3.30995	0	3.18898	0	3.42076	0.707668	2.75082	0	2.80445	0	2.81236	0
	02.03. Lower respiratory infections	2632.01	0.0569957	2645.04	0.0714696	2795.19	0.0794914	3243.05	0.0675457	2822.46	0.0827143	3018.74	0.0790864	3088.46	0.0817432	3134.59	0.0958951	3237.05	0.0880589	3055.18	0.0848331	3011.8	0.0885856	2452.14	0.10568	2542.28	0.0862517	2470.09	0.0963905	2213.36	0.108595	2512.9	0.0934772
	02.04. Upper respiratory infections	0.125359	0	0.108314	0	0.207843	0	0.157178	0	0.0641769	0	0.0912745	0	0.0399202	0	1.08662	0.0797178	0.129093	0	0.148468	0	0.0245919	0	3.02265	0.00749364	1.06511	0.0611274	0.0387365	0	0.0660868	0	0.108479	0
	02.05. Otitis media	0.851239	0	1.11935	0	2.22357	0.550273	1.27899	0	2.31519	0.56807	1.38284	0	1.41067	0	1.64456	0	1.5847	0	1.4499	0	1.52889	0	3.44722	0.419823	1.23034	0	2.32424	0.569752	1.32596	0	2.25442	0.556427
	02.06. Meningitis	38.872	0.125335	32.7907	0.176595	24.4782	0.223798	30.1599	0.171085	40.9255	0.144787	28.9815	0.206391	27.4119	0.23391	31.9664	0.249211	33.4679	0.223136	18.0508	0.335208	22.005	0.318336	23.0603	0.306166	12.6468	0.446502	24.5153	0.224973	20.6889	0.274973	23.6571	0.239129
	02.07. Encephalitis	13.183	0.469015	10.0716	0.304975	10.2241	0.315345	13.4255	0.255149	11.1486	0.372118	14.0421	0.287858	14.7677	0.390561	16.268	0.262357	19.1271	0.268055	22.2991	0.147948	11.9973	0.416538	16.6886	0.221027	17.9928	0.221912	19.7088	0.188178	13.7401	0.344984	20.7185	0.179476
	02.09. Whooping cough	1.52383	0	1.13551	0	1.71851	0	1.12851	0	1.43741	0.304307	1.6265	0	1.53381	0	1.51848	0.341446	0.333591	0	0.613357	0	0.623119	0	2.43374	0.178221	0.61395	0	0.311877	0	0.319478	0	1.63272	0.387526
	02.11. Measles	0.123518	0	0.169089	0	0.197665	0	0.194135	0	0.225745	0	0.22045	0	0.208975	0	0.285246	0	0.278031	0	0.224407	0	0.238436	0	0.238214	0	0.175097	0	0.2015	0	0.201551	0	0.210796	0
	02.12. Varicella and herpes zoster	19.5523	0.386263	6.42506	0.221798	6.20036	0.193595	11.84	0.239865	7.38537	0.187583	10.8478	0.0781549	11.4604	0.127428	8.87682	0.211429	10.0275	0.202192	10.9383	0.268626	7.86174	0.23681	5.18531	0.22859	9.14383	0.234456	14.9582	0.197762	9.35094	0.251412	9.39874	0.148822
	03.01. Malaria	0.00365474	0	1.00239	0.00238592	1.00652	0.00648154	1.00586	0.00582328	0.00408396	0	0.00155318	0	0.00453069	0	0.00859574	0	0.00242606	0	1.00197	0.00196889	0.00293835	0	1.00415	0.00413107	0.0054642	0	1.00456	0.00453589	0.0046571	0	1.0073	0.00725086
	03.02. Chagas disease	0.45314	0	0.522662	0	0.413235	0	0.503195	0	0.49312	0	0.552824	0	0.563208	0	0.443406	0	0.5737	0	0.513217	0	0.35354	0	0.503968	0	0.513916	0	0.423465	0	0.343982	0	0.445435	0
	03.05. Food-borne trematodiases	0.176222	0	0.201004	0	0.3014	0	0.401282	0	0.201174	0	0.176003	0	0.126199	0	0.176403	0	0.176507	0	0.0513406	0	0.201438	0	0.251611	0	0.201596	0	0.226456	0	0.101678	0	0.202402	0
	03.09. Leishmaniasis	0.176222	0	0.201004	0	0.3014	0	0.401282	0	0.201174	0	0.176003	0	0.126199	0	0.176403	0	0.176507	0	0.0513406	0	0.201438	0	0.251611	0	0.201596	0	0.226456	0	0.101678	0	0.202402	0
	03.10. Cysticercosis	0.000881658	0	0.000980862	0	0.000958585	0	0.000943617	0	0.00090597	0	0.000635014	0	0.00156592	0	0.00117755	0	0.00155595	0	0.00117724	0	0.00154842	0	1.00177	0.00176669	0.00150121	0	0.00117998	0	0.00149877	0	0.00210548	0
	03.14. Yellow fever	0.564005	0	0.583319	0	0.74272	0	0.883848	0	0.74369	0	1.06219	0	1.04365	0	0.70386	0	0.783961	0	0.662334	0	0.682734	0	0.644298	0	0.543851	0	0.402909	0	0.60441	0	0.425515	0
	03.16. Other neglected tropical diseases	0.0859552	0	0.0764024	0	2.11381	0.0538413	3.11397	0.0365987	3.09108	0.0294657	1.03626	0.0349936	2.07844	0.0377411	1.10343	0.093735	3.10031	0.0323547	5.06711	0.0132446	5.17943	0.0346437	3.08829	0.0285893	3.1126	0.0361756	2.09528	0.0454756	2.10002	0.047629	2.16177	0.0748319
	04.01. Maternal haemorrhage	0.0409747	0	0.115947	0	1.02088	0.0204525	0.0376893	0	0.0229655	0	1.0402	0.0386477	0.0447171	0	0.0431714	0	0.0280886	0	0.0983297	0	0.0712017	0	0.0364595	0	0.0270201	0	1.04414	0.0422699	0.0481291	0	0.0492468	0
	04.02. Maternal sepsis and other pregnancy related infection	0.332436	0	0.374365	0	0.473568	0	0.440955	0	0.37532	0	0.383615	0	1.30234	0.23215	0.396183	0	0.601275	0	0.196018	0	0.356977	0	1.35876	0.264033	0.250188	0	0.352104	0	0.200197	0	0.430361	0
	04.03. Hypertensive disorders of pregnancy	1.00386	0.00384133	1.00406	0.0040459	0.00520178	0	1.00619	0.00615284	0.00498955	0	0.00301931	0	0.00399172	0	1.00497	0.0049482	0.0063834	0	0.052	0	0.0506798	0	0.00582941	0	0.00947332	0	0.00606404	0	0.00687809	0	0.0103386	0
	04.04. Obstructed labour	0.0590127	0	0.127605	0	0.0280192	0	0.052628	0	0.0312979	0	0.0583856	0	2.06455	0.0312654	0.0626692	0	0.0380893	0	0.113098	0	0.0750811	0	0.0509895	0	0.034531	0	0.0623568	0	0.0660051	0	0.0673081	0
	04.05. Maternal abortive outcome	1.51175	0.338515	0.620258	0	0.473913	0	1.40673	0.289133	1.48062	0.324606	1.59647	0.373618	1.48187	0.325177	0.606944	0	0.851256	0	0.52282	0	0.507828	0	0.448497	0	0.275699	0	0.478791	0	0.356368	0	0.628179	0
	04.06. Indirect maternal causes	5.04715	0.0093421	5.04942	0.00978765	4.06351	0.0156283	4.07511	0.0184318	3.06061	0.0198018	1.03685	0.0355448	1.04871	0.0464504	4.06072	0.0149528	4.07788	0.0190982	4.63653	0.137285	2.62048	0.236782	2.07124	0.0343947	4.11554	0.0280732	1.07407	0.0689597	4.08399	0.020565	1.1263	0.112135
	04.09. Other maternal disorders	1.07985	0.073945	0.119642	0	0.0558774	0	1.0844	0.0778271	2.05722	0.0278145	1.07462	0.0694361	2.08556	0.0410233	3.10119	0.03263	1.07187	0.0670551	1.41376	0.292667	0.352686	0	2.0823	0.0395243	3.08474	0.027472	1.09496	0.086724	1.11869	0.106095	4.12305	0.0298444
	05.01. Preterm birth complications	87.5077	0.0172296	75.409	0.00542407	68.3848	0.00562657	73.3348	0.00456565	74.9753	0.0130079	65.7047	0.041164	58.6032	0.0102929	69.119	0.00172179	66.7748	0.011603	46.7203	0.0154167	61.4769	0.00775776	61.9304	0.0150232	49.1305	0.00265681	41.7473	0.0179001	48.2665	0.00552091	48.7734	0.0158572
	05.02. Neonatal encephalopathy (birth asphyxia and birth trauma)	25.6378	0.0248764	35.0186	0.000531234	33.003	8.95722e-05	32.1351	0.00420529	27.1249	0.00460566	32.5551	0.01705	31.267	0.00853871	27.0161	0.000594866	32.2757	0.00854316	32.2083	0.00646608	28.329	0.0116129	23.386	0.0165055	24.0269	0.00112031	24.2455	0.0101238	26.0252	0.000966924	14.7339	0.0498093
	05.03. Sepsis and other infectious disorders of the newborn baby	18.0794	0.0597059	27.0061	0.0372545	23	0	16.0794	0.00494106	21.0677	0.0506792	30.003	0.100091	22.1589	0.00717089	26.003	0.0770313	12.0738	0.00611173	17.1213	0.182306	9.0061	0.000677048	17.0794	0.00465176	14.0061	0.0718328	8.14714	0.0180608	10.003	0.000304785	13.1502	0.0114213
	05.04. haemolytic disease in fetus and newborn and other neonatal jaundice	0.00140068	0					0.00140068	0	0.00043118	0	1	0	0.00280136	0			0.00043118	0	0.000768049	0			1.0014	0.00139872	1	0	0.00183186	0			0.476832	0
	05.05. Other neonatal disorders	34.5951	0.0172012	25.2357	0.00934036	26.0771	0.00295585	23.1916	0.00825964	28.4503	0.0158273	35.1615	0.0330332	23.2972	0.0127567	30.0995	0.00330706	21.4426	0.0206407	27.3792	0.013851	17.2647	0.0153304	25.3255	0.0128531	17.1111	0.00649071	28.2523	0.00893194	22.0542	0.00245879	18.263	0.0143981
	06.02. Protein-energy malnutrition	21.8412	0.26744	19.0145	0.316312	24.2798	0.299828	25.0728	0.361858	16.6505	0.459476	25.4681	0.411028	32.658	0.326353	17.2785	0.421247	22.088	0.366171	23.4998	0.27659	14.7506	0.457649	23.7245	0.283441	16.738	0.342813	13.0057	0.307995	17.4119	0.36825	9.69091	0.484053
	06.03. Iodine deficiency	7.97339	0	6.09209	0	6.53431	0	6.10688	0	5.56167	0	5.47774	0	4.90282	0	4.80008	0	4.83085	0	4.65984	0	4.65554	0	4.13855	0	6.15936	0.837646	4.93258	0	5.1129	0	5.30351	0
	06.04. Iron-deficiency anaemia	35.9543	0.0821677	46.3015	0.0497072	43.8024	0.0639778	53.2832	0.0428511	35.0503	0.058495	33.0334	0.0615561	35.866	0.0520269	21.8318	0.0839033	26.8725	0.0696799	30.7966	0.0583364	20.7818	0.0857378	17.6421	0.0930784	36.9696	0.0532754	26.9092	0.0709492	19.9564	0.0980337	32.0624	0.0643254
	06.05. Other nutritional deficiencies	6.09523	0.0156233	8.10532	0.0129942	7.38294	0.0518685	8.20248	0.0246853	12.0889	0.00735042	9.1894	0.0206105	6.09774	0.0160289	5.0435	0.00862408	2.20592	0.0933477	6.15311	0.0248841	5.20189	0.0388105	6.50626	0.0778115	4.20912	0.0496826	4.20507	0.0487681	5.25795	0.0490589	6.57151	0.0869673
	07.01. Sexually transmitted diseases excluding HIV	5.33185	0.0622385	7.38465	0.0520882	7.3747	0.0508089	7.30568	0.0418414	5.3778	0.0702523	3.39379	0.116033	9.34403	0.0368184	5.42718	0.0787119	1.70462	0.413358	2.29465	0.128406	4.31759	0.0735566	5.3252	0.0610673	7.23719	0.0327744	4.32743	0.075663	4.22319	0.0528486	7.47684	0.0637751
	07.02. Hepatitis	23.8522	0.077655	6.60687	0.0918544	11.5003	0.0435009	14.8739	0.058754	13.4543	0.0337692	1.41462	0.293098	4.50387	0.111874	4.56189	0.12317	5.4379	0.0805272	2.65259	0.24602	3.49762	0.142273	1.47308	0.321152	3.55352	0.155767	4.81042	0.168472	3.34717	0.10372	6.7708	0.113841
	07.03. Other infectious diseases	40.407	0.430791	48.0092	0.291803	49.0278	0.306515	56.3909	0.308399	48.2986	0.337455	51.0605	0.334123	63.887	0.326937	63.93	0.374316	65.7004	0.360734	79.8019	0.285732	67.1942	0.315417	64.0725	0.313278	52.8832	0.375983	59.364	0.359882	54.775	0.361023	80.6052	0.255631
	08.01. Oesophageal cancer	848.614	0.166877	886.291	0.15829	899.584	0.15183	913.306	0.14815	931.731	0.139237	933.138	0.138391	900.074	0.152292	912.441	0.141863	960.614	0.134928	875.842	0.144823	948.354	0.14378	949.07	0.130728	934.011	0.132772	952.473	0.125435	968.768	0.127759	943.409	0.135052
	08.02. Stomach cancer	756.829	0.137189	786.103	0.133701	723.962	0.139458	680.511	0.1477	716.573	0.134771	688.276	0.141333	656.795	0.154988	599.771	0.161347	607.243	0.158492	633.872	0.146516	605.018	0.166967	565.512	0.160053	583.519	0.155126	584.832	0.151893	572.928	0.158708	534.067	0.176133
	08.03. Liver cancer	323.017	0.210568	320.853	0.211477	334.74	0.19639	352.404	0.185594	385.522	0.162174	383.866	0.16377	411.531	0.159237	441.375	0.14132	402.323	0.154908	408.839	0.148808	428.635	0.153125	479.487	0.124064	491.7	0.121415	592.639	0.0972577	591.371	0.100395	637.165	0.0959962
	08.04. Larynx cancer	123.06	0.0736216	128.132	0.0712692	131.471	0.0720414	113.491	0.0836313	109.62	0.0786348	115.243	0.0715292	108.631	0.0794502	81.0632	0.0994684	122.102	0.0663558	109.453	0.0680943	104.487	0.0716562	110.431	0.0672947	101.853	0.0770995	118.718	0.0650107	118.383	0.0708101	137.021	0.0585397
	08.05. Trachea, bronchus, and lung cancers	4349.23	0.0890342	4293.97	0.0889559	4446.31	0.0884573	4315.67	0.0923768	4308.26	0.0847819	4372.33	0.0782955	4449.57	0.0823839	4459.22	0.0778656	4420.43	0.0765599	4484.77	0.072862	4398.79	0.0722457	4512.49	0.0703584	4540.54	0.0732383	4445.14	0.0731453	4466.42	0.0768904	4384.92	0.0745558
	08.06. Breast cancer	1235.97	0.0897874	1254.65	0.0858007	1220.86	0.0924397	1265.4	0.0959384	1197.98	0.0876292	1256.21	0.080566	1226.01	0.0856504	1165.05	0.0910248	1147.2	0.0847317	1114.24	0.0926525	1131.67	0.0871876	1136.62	0.0841234	1175.47	0.0888786	1123.25	0.0901434	1079.08	0.0955229	1086.67	0.0871164
	08.07. Cervical cancer	139.86	0.149148	133.905	0.171056	119.437	0.162737	152.133	0.211218	123.216	0.172183	151.495	0.15509	116.025	0.207067	134.578	0.212354	127.153	0.213546	132.168	0.182856	131.369	0.238785	131.463	0.193687	142.307	0.212967	119.768	0.240196	118.117	0.254974	147.444	0.213262
	08.08. Uterine cancer	135.76	0.233944	154.178	0.215194	159.27	0.158663	145.1	0.33839	149.143	0.228927	137.601	0.236925	143.093	0.266211	123.042	0.333562	163.021	0.251632	156.415	0.220024	199.369	0.232579	152.587	0.233223	193.253	0.228988	204.533	0.193286	207.889	0.220737	229.966	0.195533
	08.09. Prostate cancer	834.782	0.0752079	839.211	0.0812803	843.828	0.0780107	850.366	0.0745163	860.098	0.0687104	822.699	0.0689179	842.546	0.0718605	839.701	0.0615711	846.549	0.0644372	842.312	0.0585438	895.859	0.0556554	952.757	0.0511744	935.883	0.0533002	918.495	0.052798	959.325	0.0555855	1038.06	0.0501536
	08.10. Colorectal cancer	1944.83	0.159822	1971.68	0.159598	1898.23	0.16027	1928.33	0.159374	1872.48	0.156733	1878.27	0.154541	1883.05	0.162529	1868.94	0.15888	1884.92	0.152748	1880.18	0.151676	1847.07	0.166246	1849.58	0.150076	1943.6	0.144372	1886.8	0.144052	1863.42	0.148875	1892.09	0.149618
	08.11. Mouth cancer	168.352	0.16247	156.573	0.163332	165.454	0.190109	159.941	0.205958	166.331	0.188364	173.021	0.190851	166.51	0.219268	191.207	0.15798	178.777	0.149777	183.38	0.182029	162.661	0.231532	199.912	0.169634	191.61	0.191064	202.62	0.131381	192	0.171877	185.508	0.148284
	08.12. Nasopharynx cancer	12.2153	0.181355	12.0914	0.172964	10.4972	0.237894	19.6074	0.132983	8.52113	0.295868	9.73208	0.28073	12.8893	0.224161	18.5808	0.138895	17.0921	0.122403	15.7694	0.175617	19.1607	0.164957	17.921	0.162991	14.8823	0.193675	13.2903	0.172327	10.755	0.256159	18.2025	0.120998
	08.13. Cancer of other part of pharynx and oropharynx	71.9157	0.235215	81.8273	0.181202	85.2661	0.225952	104.763	0.188648	96.3566	0.200885	85.5481	0.228505	90.932	0.241191	87.3223	0.198372	86.3638	0.177896	104.059	0.192766	122.869	0.186123	119.086	0.168666	131.063	0.168338	123.337	0.132459	128.91	0.154449	131.333	0.124366
	08.14. Gallbladder and biliary tract cancer	79.8132	0.185598	78.235	0.194734	90.8414	0.163377	70.1532	0.216002	81.2219	0.175099	76.097	0.18525	62.3531	0.230191	83.4554	0.173211	96.8983	0.143432	90.4724	0.148912	102.684	0.143001	76.2606	0.173886	77.6601	0.175896	88.2694	0.150328	95.1779	0.138455	104.336	0.12782
	08.15. Pancreatic cancer	753.533	0.162612	717.86	0.17254	680.795	0.177432	764.526	0.158956	733.434	0.157388	720.52	0.158941	689.725	0.172134	825.46	0.141085	753.891	0.151071	802.054	0.138462	789.588	0.152722	816.152	0.13374	854.767	0.130758	848.37	0.127739	821.169	0.132944	857.99	0.12936
	08.16. Malignant melanoma of skin	133.627	0.109458	155.548	0.0935272	147.944	0.101012	162.086	0.0930749	164.773	0.0835866	174.96	0.0740742	170.853	0.0810815	175.017	0.0743767	184.882	0.0696783	196.636	0.0642612	209.07	0.0577308	186.27	0.0658716	203.661	0.0621666	194.482	0.0641786	188.282	0.0705442	188.115	0.0697171
	08.17. Non-melanoma skin cancer	51.0538	0.118577	65.0581	0.0931183	63.147	0.097345	59.2361	0.105276	56.7002	0.100533	52.3548	0.10228	65.6532	0.0861075	76.293	0.0693776	63.181	0.082003	72.9863	0.0683189	57.8914	0.0844922	87.8824	0.0555565	83.0835	0.0611853	97.9711	0.0507408	100.251	0.0523821	87.0421	0.0579269
	08.18. Ovarian cancer	456.414	0.0951191	427.441	0.108648	456.561	0.0954108	472.135	0.101951	473.057	0.0867902	408.981	0.100203	444.956	0.0920457	423.345	0.095301	453.802	0.0921141	445.629	0.102392	433.777	0.0986158	403.747	0.0934925	433.474	0.104907	442.158	0.106654	421.185	0.104907	415.14	0.11837
	08.19. Testicular cancer	10.637	0.0598871	7.57526	0.0759399	11.647	0.0555487	13.5565	0.0410492	8.62599	0.0725704	8.51467	0.0604451	14.5966	0.0408746	8.48654	0.0573313	8.62224	0.0721664	3.54627	0.154041	10.4874	0.046477	1.61325	0.380132	9.52148	0.0547693	6.52706	0.0807493	9.62438	0.0648747	11.7715	0.0655425
	08.20. Kidney and other urinary organ cancers	347.049	0.0923482	346.896	0.100594	347.912	0.100347	334.566	0.109295	385.576	0.0818927	377.504	0.0781553	380.292	0.0849139	398.911	0.079995	408.719	0.0800521	389.118	0.0902496	353.308	0.0971045	381.623	0.0907246	400.222	0.107994	363.581	0.114364	461.623	0.107496	413.493	0.11244
	08.21. Bladder cancer	474.477	0.0874162	508.34	0.089192	466.722	0.0958213	509.744	0.093662	486.628	0.0855438	496.968	0.0763984	479.113	0.087898	522.382	0.0792178	500.209	0.0823827	476.213	0.0928438	485.522	0.08964	523.611	0.085199	543.006	0.10314	586.851	0.0900588	553.735	0.116906	585.146	0.102787
	08.22. Brain and nervous system cancer	442.292	0.0775333	423.516	0.0791371	450.151	0.0758661	440.611	0.0830924	433.298	0.0745398	446.58	0.0684766	440.627	0.0717766	450.859	0.0662265	445.333	0.0681136	450.502	0.0677059	453.973	0.0638211	445.828	0.0669051	470.559	0.0649415	481.565	0.0634705	500.325	0.0626086	496.616	0.0636621
	08.23. Thyroid cancer	46.2346	0.113218	36.3168	0.118864	23.7711	0.116574	34.8299	0.0812493	29.5893	0.0875066	29.6359	0.0889432	32.5675	0.0788368	19.44	0.125516	35.323	0.0657649	28.3183	0.0818649	39.2175	0.0565428	29.0139	0.103877	32.0996	0.0965606	33.8464	0.0840984	36.1642	0.0874955	33.0926	0.0934523
	08.24. Mesothelioma	131.193	0.100561	147.374	0.0907458	161.519	0.0837004	162.346	0.082205	171.431	0.0725143	168.762	0.0696939	160.547	0.078151	152.548	0.0757028	172.602	0.0672173	173.521	0.0606325	189.578	0.0557975	173.531	0.0606889	180.087	0.0615661	177.894	0.0612365	187.901	0.0633357	164.422	0.0694656
	08.25. Hodgkin's disease	23.6421	0.111755	33.6223	0.0779933	21.6958	0.124254	24.7625	0.11156	14.5053	0.172714	32.3795	0.0734874	44.439	0.0548837	26.3313	0.0885368	23.3432	0.100379	25.3119	0.091337	36.2104	0.0610423	31.2522	0.0720646	43.2683	0.0524232	30.2496	0.074367	37.3618	0.0632131	37.4024	0.0642321
	08.26. Non-Hodgkin lymphoma	578.715	0.0841781	569.227	0.0864807	568.875	0.0876729	564.83	0.0899922	529.835	0.0865088	574.972	0.0747373	558.088	0.0825822	587.506	0.0723504	522.483	0.0813106	506.57	0.0820615	552.231	0.0728523	505.179	0.0775555	567.791	0.0736026	546.976	0.0749134	535.967	0.0783018	606.837	0.0705907
	08.27. Multiple myeloma	242.064	0.099413	262.611	0.0937168	260.044	0.0963059	262.644	0.0976364	231.238	0.100496	247.719	0.0876773	272.394	0.0858844	254.65	0.0850173	279.864	0.0781245	232.428	0.0921917	262.869	0.079389	273.735	0.0757487	273.015	0.080635	257.838	0.0846968	272.837	0.0800361	301.785	0.0754999
	08.28. Leukaemia	364.878	0.0955882	381.294	0.0925626	365.177	0.0963297	403.113	0.0895864	383.495	0.0847344	385.552	0.0792413	394.461	0.082292	374.777	0.0794527	395.863	0.0754375	419.224	0.0697104	432.269	0.0653959	423.543	0.0650302	404.604	0.0731676	404.697	0.0709097	392.42	0.0749706	424.596	0.0720584
	08.29. Other malignant cancers	378.049	0.127097	389.63	0.127376	381.89	0.122784	336.868	0.148035	392.911	0.119395	391.492	0.113648	372.036	0.126428	425.717	0.107389	422.503	0.102965	437.524	0.10405	438.179	0.103105	464.159	0.0908282	459.522	0.0968877	479.19	0.0943053	488.404	0.0929637	536.182	0.0879954
	08.30. Other non-malignant neoplasms	102.758	0.00737469	91.6254	0.00682588	128.792	0.0061495	102.772	0.00751615	109.702	0.00639635	112.641	0.00569107	107.725	0.00673072	86.7501	0.00864706	82.8137	0.00982527	106.731	0.00684956	106.831	0.00777654	86.8605	0.00990646	111.87	0.00777553	130.843	0.00644588	140.929	0.00659343	98.0512	0.010721
	09.01. Rheumatic heart disease	269.987	0.333302	249.937	0.287822	209.494	0.350815	203.066	0.349965	196.895	0.329593	202.796	0.314582	176.119	0.335675	175.144	0.326268	166.5	0.345345	168.401	0.323043	147.896	0.364418	168.796	0.295009	152.99	0.372506	154.487	0.359171	136.026	0.411879	163.548	0.3641
	09.02. ischaemic heart disease	13201.2	0.0603158	12535.1	0.0533777	12429	0.0584942	12095.2	0.0561556	11419.7	0.0552317	10974.8	0.0577496	10185.9	0.0592904	9903.19	0.0607068	9428.08	0.0630118	8859.29	0.0633557	8659.58	0.0617326	8178.36	0.0655825	8177.56	0.0756409	7812.88	0.0778047	7543.93	0.0865498	7822.55	0.0896825
	09.03. Cerebrovascular disease	7059.48	0.0296736	6806.99	0.0327589	6971.92	0.0348421	6779	0.0396807	6420.92	0.0390788	6091.19	0.0435361	5761.49	0.0481622	5612.06	0.0529328	5667.27	0.0531604	5191.97	0.0519969	5035.62	0.0541379	4922.37	0.0648823	4812.23	0.0650897	4724.15	0.0618417	4462.3	0.0762611	4703.06	0.0840014
	09.04. Hypertensive heart disease	356.514	0.270715	303.522	0.268587	327.484	0.257979	275.342	0.299054	243.788	0.302674	282.43	0.270616	326.662	0.207132	291.389	0.238131	283.767	0.235288	260.138	0.246554	277.85	0.226202	361.301	0.1669	365.418	0.187232	396.847	0.163407	376.44	0.187122	393.477	0.18928
	09.05. Cardiomyopathy and myocarditis	344.831	0.217009	354.395	0.167596	369.428	0.171693	357.645	0.166771	334.109	0.167935	353.544	0.154277	341.957	0.154864	362.173	0.135772	364.705	0.139031	338.222	0.142575	365.33	0.132292	322.481	0.137934	384.24	0.133355	366.103	0.139585	421.895	0.125375	371.793	0.147376
	09.06. Atrial fibrillation and flutter	278.172	0.0185937	283.117	0.0145423	304.142	0.0201935	335.016	0.0149711	298.631	0.015506	328.584	0.01395	334.319	0.0159088	344.606	0.0162671	345.807	0.0167923	357.771	0.0133342	371.206	0.0140249	405.314	0.0131116	477.213	0.0130184	531.311	0.01376	526.274	0.0138224	730.357	0.0114422
	09.07. Aortic aneurysm	710.57	0.0120601	617.739	0.0125274	652.867	0.0135817	642.397	0.0130713	621.597	0.0122214	616.218	0.0117129	564.097	0.012581	588.751	0.0131658	526.237	0.0137518	506.908	0.0136282	504.584	0.013048	473.891	0.0145419	486.129	0.014664	456.798	0.014881	449.062	0.0179539	446.921	0.0199616
	09.08. Peripheral vascular disease	365.393	0.00928595	374.62	0.00699474	345.214	0.00931143	388.108	0.00800817	388.739	0.00704633	332.732	0.00821224	310.002	0.00968502	317.278	0.0103318	289.355	0.0115961	330.082	0.00933606	322.268	0.0101408	329.307	0.0100418	318.345	0.0105069	286.325	0.0116118	312.505	0.0112169	332.708	0.0111463
	09.09. Endocarditis	48.8675	0.386095	43.6772	0.496305	63.5939	0.386733	54.0534	0.463494	55.4241	0.422634	64.4008	0.378889	55.095	0.419185	61.3948	0.413631	59.7803	0.397795	39.1846	0.540636	49.8918	0.458829	53.3471	0.400154	43.8254	0.429554	48.0172	0.416876	52.3083	0.388242	45.585	0.451574
	09.10. Other cardiovascular and circulatory diseases	1075.71	0.356705	1042.02	0.382932	1091.39	0.411759	1094.19	0.41875	988.565	0.384967	1003.83	0.400296	961.981	0.360694	989.749	0.352361	923.455	0.338354	937.854	0.299465	990.108	0.311186	968.106	0.289334	941.975	0.275989	976.942	0.276313	1024.5	0.271842	1048.46	0.285622
	10.01. Chronic obstructive pulmonary disease	3425.23	0.162975	3372.9	0.147914	3486.2	0.173024	3690.93	0.166877	3414.06	0.176348	3529.31	0.165842	3512.2	0.164912	3555.01	0.164278	3520.49	0.164605	3395.24	0.15028	3226.36	0.154776	3520.97	0.15705	3805.47	0.168829	3708.78	0.170618	3635.11	0.163162	4080.33	0.1709
	10.02. Pneumoconiosis	84.4716	0.786911	66.706	0.775133	80.4597	0.664428	76.7762	0.661354	62.9411	0.745794	63.8192	0.717953	65.6245	0.634283	54.5977	0.743579	55.1699	0.728112	59.3911	0.646412	57.9444	0.637584	47.1957	0.724551	66.6336	0.609806	61.647	0.626908	58.0997	0.690188	71.8011	0.568252
	10.03. Asthma	141.708	0.110845	116.219	0.122343	153.058	0.13758	116.451	0.158442	109.571	0.160362	118.009	0.13566	97.4624	0.16891	127.355	0.128422	123.245	0.148036	106.457	0.1358	107.234	0.13274	107.613	0.145085	107.034	0.168489	120.67	0.138143	88.9058	0.178907	142.624	0.130581
	10.04. Interstitial lung disease and pulmonary sarcoidosis	300.986	0.192654	289.92	0.175634	352.349	0.176951	369.14	0.171045	368.317	0.169193	404.305	0.14421	411.495	0.137293	446.681	0.126893	457.848	0.117611	463.075	0.103818	463.144	0.0996312	554.531	0.0947311	549.529	0.115607	565.523	0.110557	619.939	0.0918468	651.105	0.103064
	10.05. Other chronic respiratory diseases	22.8997	0.170295	18.3381	0.182029	24.3293	0.177946	23.8009	0.159696	21.8684	0.176894	29.4734	0.117849	22.5847	0.158721	26.5852	0.134858	31.7393	0.117812	32.0956	0.0964491	33.9543	0.0870071	30.501	0.114783	30.9364	0.127242	20.9159	0.187222	27.5038	0.127394	39.0648	0.104054
	11.01. Chronic liver diseases (including cirrhosis)	1154.14	0.0547071	1290.78	0.0501903	1353.81	0.0500861	1436.36	0.049683	1295.59	0.0498506	1366.03	0.044676	1379.2	0.0501772	1327.56	0.0501362	1269.5	0.0547468	1196.18	0.0511459	1228.38	0.0597342	1164.44	0.0596313	1037.16	0.067643	1076.5	0.065491	1045.59	0.0694281	1082.69	0.074528
	12.01. Peptic ulcer disease	410.805	0.121237	376.423	0.14458	413.356	0.121823	380.44	0.135213	371.227	0.1353	296.911	0.168099	329.927	0.166482	275.957	0.181031	295.876	0.168571	288.749	0.151513	294.873	0.175916	260.686	0.163744	297.839	0.140475	291.459	0.152541	311.163	0.145142	315.157	0.152803
	12.02. Gastritis and duodenitis	24.3415	0.096193	22.5364	0.112547	23.6702	0.11281	19.8682	0.14436	29.266	0.077427	25.6382	0.102902	25.4531	0.0963783	33.3799	0.0712961	18.4629	0.133397	30.8055	0.0910722	23.4059	0.10279	17.2489	0.13038	17.0043	0.117872	17.3257	0.134237	21.4125	0.112668	20.5317	0.123306
	12.03. Appendicitis	15.6083	0.359313	9.28366	0.676852	14.5209	0.449068	13.6515	0.487236	10.7695	0.628582	9.82329	0.694603	17.5776	0.374204	16.711	0.461434	22.2745	0.326583	16.4779	0.393127	18.729	0.359283	16.5148	0.394481	9.20645	0.565522	16.6342	0.338711	11.7538	0.489526	11.7882	0.491016
	12.04. Paralytic ileus and intestinal obstruction without hernia	172.609	0.200506	189.62	0.182577	197.805	0.165844	215.738	0.165654	212.097	0.146617	236.245	0.136488	216.75	0.146482	185.917	0.171673	170.227	0.183444	191.338	0.163782	215.373	0.145667	231.892	0.120279	201.157	0.12009	203.968	0.132216	227.969	0.118302	230.265	0.127091
	12.05. Inguinal or femoral hernia	41.0168	0.0979316	41.6621	0.087901	56.4707	0.0614594	50.472	0.0687898	54.4483	0.0633323	51.0277	0.0593339	58.6685	0.0454837	54.0739	0.0568461	53.8436	0.0528118	50.0524	0.041005	76.4613	0.0321898	67.4157	0.0358332	67.8435	0.0271725	60.8015	0.0296297	74.8779	0.0250793	75.3021	0.0305709
	12.06. Non-infective inflammatory bowel disease	119.589	0.130355	118.247	0.128945	122.168	0.124159	114.486	0.143998	99.3711	0.14462	145.447	0.106201	147.966	0.101144	149.681	0.0980839	160.244	0.0951284	133.914	0.118837	144.982	0.103339	59.2411	0.240393	69.8955	0.17019	53.8649	0.257401	59.0083	0.237396	63.2749	0.241405
	12.07. Vascular disorders of intestine	234.231	0.158951	274.306	0.136003	273.234	0.13627	272.954	0.150041	261.226	0.131021	289.623	0.133357	319.54	0.120612	292.844	0.1224	341.52	0.109862	364.056	0.112774	316.585	0.121878	358.144	0.0953357	346.589	0.0853711	371.659	0.0959456	387.988	0.0901781	371.791	0.101647
	12.08. Gall bladder and bile duct disease	169.462	0.209261	159.675	0.229683	171.964	0.214954	200.699	0.202788	178.555	0.193524	214.101	0.173288	176.059	0.20481	196.17	0.184381	226.564	0.161385	253.637	0.144446	259.698	0.141311	279.744	0.120625	274.158	0.106355	266.256	0.124904	305.148	0.105352	275.009	0.127302
	12.09. Pancreatitis	159.086	0.0948266	128.295	0.12701	128.317	0.134953	125.741	0.149044	114.666	0.127898	155.148	0.110526	148.531	0.104565	153.756	0.102475	163.535	0.101109	148.643	0.12542	122.325	0.125283	149.214	0.101959	155.241	0.0852915	142.047	0.105931	156.472	0.105271	136.549	0.121193
	12.10. Other digestive diseases	429.925	0.31616	432.098	0.345056	410.543	0.354514	404.788	0.370041	438.909	0.3256	447.284	0.329285	431.752	0.358428	413.345	0.370986	425.596	0.358546	402.849	0.329774	433.498	0.354091	400.445	0.328248	382.79	0.312939	407.888	0.340505	391.373	0.348448	429.147	0.338222
	13.01. Alzheimer's disease and other dementias	2105.48	0.0178017	2195.7	0.0135243	2237.29	0.0153269	2424.89	0.0139779	2413.18	0.0133354	2336.44	0.0121743	2656.16	0.0128591	3087.08	0.0110393	3301.7	0.0114175	3326.94	0.00960052	3539.39	0.0111278	4064.99	0.00934613	4792.46	0.00844341	4972.26	0.00930393	5110.11	0.0100021	5955.17	0.0116155
	13.02. Parkinson's disease	314.485	0.0110809	306.536	0.0115358	286.255	0.0148657	304.427	0.014541	220.072	0.018503	255.748	0.0146566	239.722	0.0196989	309.773	0.0154066	309.108	0.0197613	325.243	0.0161198	368.322	0.0144498	353.423	0.0153433	414.625	0.0159779	418.104	0.0169913	385.906	0.0178946	449.717	0.0193834
	13.03. Epilepsy	104.762	0.0549969	122.084	0.0580284	127.279	0.0650431	141.78	0.0619237	104.528	0.0815886	102.314	0.0910311	109.102	0.110922	131.899	0.0977947	119.152	0.11038	109.163	0.111424	113.374	0.117965	125.478	0.115381	112.866	0.131717	116.022	0.112238	129.707	0.121097	134.331	0.136459
	13.04. Multiple sclerosis	114.566	0.0311242	120.061	0.0254969	113.463	0.0393373	91.1546	0.0455774	114.765	0.0328025	115.528	0.0391969	147.822	0.0326204	124.738	0.0379807	115.013	0.0348898	124.875	0.0390379	141.745	0.0334756	144.244	0.0363528	126.364	0.0424476	158.968	0.0312538	159.909	0.0369529	187.466	0.0291556
	13.05. Other neurological disorders	263.844	0.0183598	222.83	0.021676	255.975	0.0233407	259.238	0.0240614	256.668	0.0220847	271.332	0.0196503	246.952	0.024101	291.27	0.0215271	276.666	0.0240938	315.697	0.0212147	314.099	0.0226027	328.931	0.024112	347.225	0.0236886	330.956	0.0240386	366.412	0.0229572	403.365	0.0232169
	14.01. Schizophrenia	10.0741	0.00735936	10.0588	0.00584647	7.06774	0.0095843	10.0738	0.00732836	6.07205	0.0118662	13.0624	0.00477515	11.072	0.00650579	11.0763	0.00688781	5.08254	0.0162405	2.06437	0.0311802	2.10064	0.047908	5.09924	0.019462	4.1024	0.0249601	10.1451	0.014305	7.16822	0.0234672	11.2558	0.0227263
	14.02. Alcohol dependence	338.318	0.0275433	353.76	0.0219346	348.628	0.0276158	366.424	0.0257182	426.265	0.0217347	355.43	0.0209042	387.286	0.0239771	328.81	0.0298342	353.888	0.0335914	318.836	0.0308505	346.356	0.0327858	349.155	0.034812	309.124	0.039221	296.491	0.0421289	363.132	0.0361631	367.551	0.0450317
	14.03. Drug use disorders	326.758	0.207363	354.49	0.266551	399.773	0.22456	313.806	0.254316	369.422	0.296197	325.094	0.295588	430.554	0.261416	467.561	0.304904	578.015	0.288946	593.392	0.273667	537.668	0.352761	590.811	0.928911	537.396	0.905098	535.42	0.895409	622.254	0.892327	682.665	0.865234
	14.04. Eating disorders	7.83329	0.744679	7.2847	0.862726	9.2407	0.783566	14.3246	0.650949	13.6946	0.561872	12.173	0.835702	16.7903	0.642652	13.5466	0.557084	11.1612	0.731213	8.41266	0.762263	9.71231	0.691114	14.7238	0.45666	8.80535	0.659298	3.77014	0	6.43716	0	5.40883	0.815117
	15.01. Diabetes mellitus	566.362	0.058905	622.953	0.0609238	611.769	0.0650058	603.189	0.0682853	662.324	0.0654123	637.754	0.0623339	644.935	0.0665731	574.895	0.0659171	586.671	0.0778473	461.953	0.0734995	604.802	0.069117	600.428	0.0590051	558.655	0.0709832	569.637	0.0783606	623.136	0.0676194	642.923	0.0838721
	15.02. Acute glomerulonephritis	1.93476	0	3.15023	0.682563	4.06089	0.507497	3.32364	0.699125	1.98405	0	2.13609	0	1.84032	0	1.86422	0	3.00228	0.66692	3.75736	0.467712	2.95946	0.662101	2.74554	0.635773	3.54748	0.43622	3.60223	0.444788	4.58068	0.345075	2.61909	0.618188
	15.03. Chronic kidney diseases	614.947	0.330024	684.452	0.32939	675.196	0.324641	766.755	0.315297	680.801	0.311106	733.252	0.309923	690.171	0.285684	751.12	0.269091	749.602	0.28362	720.785	0.267465	713.669	0.290988	815.484	0.240941	852.127	0.211385	760.632	0.241421	834.911	0.225067	873.449	0.231781
	15.04. Urinary diseases and male infertility	317.512	0.124443	391.209	0.118119	454.674	0.107052	434.574	0.120978	459.394	0.109696	508.202	0.0987839	603.518	0.0853625	636.786	0.0891759	764.19	0.0735293	780.16	0.0668583	827.723	0.0661127	517.649	0.0997756	547.768	0.0835532	525.749	0.092723	575.212	0.0838166	572.115	0.0858488
	15.05. Gynaecological diseases	5.20033	0.038522	4.21981	0.0520904	6.23223	0.0372623	2.19713	0.0897217	2.2276	0.102171	3.23998	0.0740672	1.20187	0.167963	4.25802	0.0605962	2.37826	0.15905	3.17817	0.0560602	2.21036	0.0951707	2.21992	0.0990668	5.18179	0.0350831	4.21789	0.0516583	4.17442	0.0417832	2.2737	0.120377
	15.06. Hemoglobinopathies and hemolytic anaemias	31.6004	0.272161	33.4989	0.194004	34.24	0.211449	36.7457	0.183577	24.975	0.239239	23.8402	0.244974	24.2614	0.216861	30.215	0.172597	17.2571	0.304632	28.9458	0.170866	25.1126	0.203586	22.6552	0.205482	27.6372	0.203971	22.413	0.241511	23.4973	0.233954	28.825	0.202082
	15.07. Endocrine, metabolic, blood, and immune disorders	215.829	0.119672	186.869	0.106326	213.258	0.113751	229.104	0.109574	200.936	0.0842868	231.937	0.0902687	237.776	0.0831723	254.213	0.0716429	241.918	0.0699334	222.728	0.0795941	241.301	0.075843	191.842	0.103429	223.157	0.103769	243.283	0.0998138	189.522	0.11356	235.169	0.0985193
	16.01. Rheumatoid arthritis	123.947	0.015708	129.047	0.0158615	133.338	0.017536	107.649	0.0246099	107.498	0.023234	110.246	0.0203761	109.485	0.0226934	143.497	0.0173998	106.801	0.0262243	108.732	0.0251284	108.842	0.0261096	102.25	0.0317826	116.281	0.0282154	114.433	0.0300021	118.218	0.0272245	109.6	0.0328504
	16.02. Other musculoskeletal disorders	103.371	0.119675	101.135	0.169427	119.694	0.156182	115.307	0.167442	114.545	0.179365	110.174	0.19219	120.099	0.184006	115.389	0.228695	122.037	0.20516	119.37	0.195776	131.052	0.183531	119.672	0.197805	112.057	0.178992	129.16	0.16383	119.527	0.180101	141.301	0.143673
	17.01. Congenital anomalies	188.843	0.152736	196.431	0.134555	192.397	0.132004	200.397	0.131723	161.859	0.165943	192.267	0.152223	170.825	0.127764	170.456	0.125874	169.508	0.144584	176.779	0.123198	173.073	0.133316	173.345	0.123135	187.157	0.118389	167.25	0.127055	175.502	0.122517	181.282	0.128429
	17.02. Skin and subcutaneous diseases	95.4121	0.0672044	90.3669	0.103654	113.262	0.0817762	131.552	0.0726098	137.261	0.0747536	133.468	0.0784326	134.994	0.081443	137.834	0.0931126	164.717	0.0772029	160.957	0.0742872	154.838	0.0764564	145.22	0.0841455	145.509	0.0722221	159.775	0.0674401	170.671	0.0625227	171.368	0.0605032
	17.03. Sudden infant death syndrome	34.1089	0.00319279	32.0087	0.000270446	31	0	43.1038	0.00240778	29.1158	0.00397791	20.003	0.000152416	27.2101	0.00772242	30.0056	0.000186893	22.1168	0.00528104	24.0107	0.000446714	25.0138	0.000550685	29.1063	0.00365362	30.0087	0.00028847	16.217	0.0133838	14.0107	0.000765551	19.2232	0.011611
	17.04. Sense organ diseases	0.849825	0	1.11513	0	1.21751	0	1.2708	0	2.30353	0.565884	3.3801	0.408302	1.39998	0	1.63615	0	2.5674	0.610501	1.43733	0	1.51153	0	1.44338	0	4.21714	0.288618	2.31587	0.568198	1.31834	0	2.23972	0.553515
	18.01. Road injuries	411.797	0.191349	439.121	0.207508	395.761	0.241967	434.391	0.212691	404.251	0.240571	367.013	0.220735	398.194	0.221485	378.028	0.246088	350.895	0.23339	310.906	0.260226	292.703	0.282549	286.226	0.339682	259.701	0.299195	256.957	0.287819	287.991	0.288173	260.014	0.319268
	18.02. Other transport injury	14.0515	0.573	21.4758	0.441231	21.3972	0.485913	23.4661	0.44601	17.3054	0.595501	22.0356	0.455426	14.1035	0.716383	27.4887	0.417942	22.48	0.466191	45.5476	0.209618	21.0821	0.47823	18.2631	0.561958	32.4775	0.261027	26.7554	0.327238	18.194	0.505331	15.1399	0.603696
	19.01. Falls	807.763	0.159407	739.118	0.150339	777.405	0.147163	780.495	0.142851	800.522	0.139312	782.934	0.135303	737.916	0.132693	782.596	0.150264	741.222	0.155449	791.562	0.125779	778.884	0.106414	827.976	0.118332	792.125	0.116301	811.088	0.11477	838.573	0.117549	887.445	0.116565
	19.02. Drowning	54.3711	0.668942	65.1374	0.662253	61.1196	0.75458	57.3325	0.651158	48.6234	0.670941	47.1157	0.787756	45.9857	0.782541	70.6181	0.57518	37.5731	0.760467	67.9806	0.293917	59.1289	0.374248	58.7514	0.472353	65.1567	0.29401	50.3788	0.344962	47.9708	0.353773	57.5797	0.305311
	19.03. Fire, heat and hot substances	88.6712	0.165456	102.314	0.120352	91.397	0.168462	96.9038	0.184759	108.77	0.144987	70.3871	0.247022	67.0409	0.284019	70.4365	0.219155	75.3831	0.204066	65.9775	0.227009	64.3326	0.222789	72.9162	0.218281	52.8719	0.243454	52.2606	0.196335	36.8323	0.375548	51.5145	0.262344
	19.04. Poisonings	12.579	0.841005	17.6926	0.491313	15.8671	0.684882	10.1562	0.901538	13.691	0.780878	11.3136	0.734833	15.5449	0.678351	16.8159	0.881065	18.881	0.788146	18.4927	0.675548	28.5007	0.578958	43.1492	0.606018	40.7806	0.583135	36.8084	0.538149	35.1973	0.573831	39.8564	0.724009
	19.05. Exposure to mechanical forces	40.3005	0.354847	32.4567	0.537846	45.1058	0.423577	29.4946	0.69486	49.4418	0.433678	37.9433	0.578319	32.5386	0.692673	40.5218	0.605151	36.7135	0.700383	31.2269	0.679764	32.2009	0.75156	37.5601	0.653888	29.4006	0.727896	33.3846	0.640553	39.1308	0.591115	41.1742	0.562833
	19.06. Adverse effects of medical treatment	99.8723	0.269067	119.392	0.254557	114.33	0.282781	124.351	0.268199	117.933	0.296212	118.052	0.288449	128.344	0.275387	129.101	0.310617	108.471	0.373105	83.2279	0.423271	91.2768	0.386481	90.5522	0.392616	83.2523	0.363381	99.532	0.316803	95.4012	0.329149	125.09	0.264531
	19.07. Animal contact	1.49928	0	2.40993	0.58505	3.44367	0.419224	4.6565	0.35574	2.20727	0	1.75129	0	3.3511	0.701591	2.38606	0.580899	3.74245	0.465591	5.20361	0.231304	1.62145	0	3.26449	0.387346	3.01779	0.337263	3.05462	0.345254	2.29542	0.564351	3.76645	0.468996
	19.08. Foreign body	121.81	0.605944	142.269	0.620437	146.753	0.679734	176.408	0.699559	175.041	0.708639	197.215	0.716046	223.875	0.73646	218.399	0.803113	233.305	0.824264	199.839	0.819855	208.01	0.841354	244.07	0.823821	219.827	0.895372	212.95	0.882602	245.614	0.829	271.02	0.859789
	19.09. Unintentional injuries not classified elsewhere	18.4024	0.293572	17.3063	0.364394	21.4135	0.346207	13.6169	0.559371	16.8244	0.465062	30.0199	0.267154	17.3094	0.48005	18.1224	0.503377	16.8931	0.526435	18.1718	0.449698	11.4484	0.737955	9.16525	0.890892	11.06	0.638337	9.42967	0.787903	8.97864	0.888625	8.91828	0.775742
	20.01. Suicide and self-harm related injuries	765.281	0.155866	750.058	0.180063	755.719	0.166357	681.736	0.1771	719.683	0.16491	663.192	0.160122	665.481	0.193065	670.402	0.233296	713.267	0.199458	667.871	0.140553	682.099	0.16581	689.898	0.241917	704.503	0.18808	705.387	0.13948	621.733	0.129852	629.563	0.116848
	20.02. Interpersonal violence	101.082	0.119526	107.168	0.113545	129.346	0.103178	112.808	0.104677	130.894	0.0755844	94.4751	0.110876	125.061	0.104438	102.436	0.121404	95.1191	0.106383	80.088	0.100989	96.3108	0.14859	85.7189	0.148379	75.1713	0.135308	66.2694	0.124784	60.627	0.175285	56.3812	0.201862
	21.01. Exposure to forces of nature	33.434	0.10271	39.1118	0.0795606	36.3375	0.0918476	28.4614	0.121618	31.896	0.0907955	32.5207	0.0775102	26.7563	0.103014	29.0539	0.105112	36.2862	0.0905643	37.9507	0.0777517	34.6933	0.0776315	28.6758	0.128184	16.2297	0.199	37.3821	0.0904732	14.3582	0.233887	21.2675	0.153638
	21.02. Collective violence and legal intervention	1.8444	0	2.20819	0	2.12772	0	2.61237	0	2.19828	0	2.35834	0	1.9624	0	1.56291	0	2.34317	0	1.68971	0	1.75126	0	3.83137	0.738997	2.22762	0	2.32697	0	2.22912	0	1.85082	0
	Total	57825	0.10068	57136	0.100534	58049	0.104509	58476	0.105676	56161	0.103145	55926	0.103522	55316	0.106674	55738	0.107836	55638	0.107054	53927	0.101944	53966	0.104971	53760	0.111901	55020	0.109936	54550	0.10923	54310	0.114479	57474	0.114987

## Sheet: Table E - total YLL
	Contents
	Time series for Scotland of the total YLL by cause of death and percentage of ill-defined deaths (IDD) from 2000 to 2015, both men and women
		2000		2001		2002		2003		2004		2005		2006		2007		2008		2009		2010		2011		2012		2013		2014		2015			2000-2015
	Cause of death	YLL	% of IDD	YLL	% of IDD	YLL	% of IDD	YLL	% of IDD	YLL	% of IDD	YLL	% of IDD	YLL	% of IDD	YLL	% of IDD	YLL	% of IDD	YLL	% of IDD	YLL	% of IDD	YLL	% of IDD	YLL	% of IDD	YLL	% of IDD	YLL	% of IDD	YLL	% of IDD		Mean YLL
	09.02. ischaemic heart disease	154879	0.046509	144307	0.0437205	142181	0.0461245	137319	0.0442875	128811	0.0451769	124899	0.0468828	116402	0.0526824	114405	0.0508973	107396	0.0534202	99988.2	0.0536881	97353.1	0.0550866	91817.5	0.0597256	91384.4	0.0666204	87547	0.0689056	84195.2	0.0785597	86083.4	0.0887906		113060
	08.05. Trachea, bronchus, and lung cancers	62027.6	0.0742519	61105.9	0.0726992	63245.5	0.0729171	60115.9	0.0777587	61117.7	0.0690873	61346.9	0.0645517	61984.1	0.0657476	61730.3	0.064493	61064.3	0.0630527	61731.4	0.0589063	60192	0.0584758	60350.4	0.0567877	60798	0.0584578	59122.6	0.0601614	59507.3	0.0635738	58215.2	0.0626165		60853.4
	09.03. Cerebrovascular disease	66540.9	0.02773	63448.2	0.0317946	63780	0.033952	61965	0.040417	58281.7	0.0416037	55143.5	0.0451267	52522.5	0.0509111	50868.4	0.0555405	52010.9	0.0539217	46706	0.0528429	44870.4	0.0600958	43231.7	0.0680163	42105.4	0.0663175	41776.6	0.0628258	38353.7	0.0799971	40847	0.0829523		51403.3
	10.01. Chronic obstructive pulmonary disease	37985	0.123214	36889.6	0.111618	37300.5	0.136452	39646.7	0.129423	36517.5	0.141171	37075.7	0.12418	38004.2	0.126244	37213.5	0.123364	37147.8	0.125205	35649.6	0.109095	34271.9	0.114034	37063	0.118309	40029	0.121312	38374.8	0.12562	38017	0.127432	41980.8	0.125108		37697.9
	11.01. Chronic liver diseases (including cirrhosis)	28051.9	0.0284372	31315.1	0.0259412	32879.2	0.026563	34750.7	0.0260802	31621.9	0.0247058	33516.3	0.0213765	33848.5	0.0264693	32893.2	0.025544	30582	0.0312395	29260.9	0.0258327	29192.8	0.0338184	27451.3	0.0367312	23448.2	0.0416265	24801.6	0.037668	23694.1	0.0429852	24556.6	0.0547672		29491.5
	20.01. Suicide and self-harm related injuries	30060.6	0.139936	28499.1	0.166156	28509	0.155077	25342	0.158852	26465.2	0.149158	24574.9	0.149027	24687.4	0.178452	24578.2	0.209586	26213.7	0.180969	25117.3	0.13187	24880.1	0.143501	25688.8	0.22588	25173.9	0.179875	24624.8	0.132666	21910	0.115614	21807.2	0.107895		25508.3
	08.10. Colorectal cancer	24659.3	0.147499	25546.6	0.141215	24965.1	0.139231	25164.5	0.142373	24023.8	0.14479	24349.5	0.135059	24304.5	0.142749	23645	0.142126	24753.4	0.130545	24117.4	0.130089	23027.2	0.146806	23572.2	0.131345	23991.2	0.126918	23534.6	0.133983	22685.4	0.131683	23492.6	0.128145		24114.5
	02.03. Lower respiratory infections	23407.6	0.0731653	21790.5	0.0961104	24025.2	0.109248	27213.7	0.0911839	24157.7	0.109951	26110	0.101216	26618.8	0.104686	26815.8	0.128187	27685.7	0.119649	27406.7	0.106392	24798	0.114759	21299.9	0.137805	20258.4	0.117391	19330.1	0.133658	18089	0.13741	20569.1	0.128978		23723.5
	13.01. Alzheimer's disease and other dementias	14416.7	0.024771	15009.8	0.0194489	15081.1	0.0207937	16240.7	0.0185077	16419.5	0.0173761	15193.6	0.0162699	17474.7	0.0186388	20428.9	0.0163323	21954	0.0168926	22123.9	0.0152946	23051.1	0.0170685	25446.2	0.014091	30269.1	0.0116468	31025.8	0.0132003	31668.2	0.0149625	36791.5	0.0171859		22037.2
	14.03. Drug use disorders	14896.8	0.194953	15931.5	0.258304	18233.4	0.2117	14145.6	0.237834	16289.2	0.280168	13825.6	0.289306	18726.7	0.251975	20415.7	0.296738	25063.5	0.281978	25301.1	0.254446	22396.7	0.339199	24442.9	0.948335	21547.5	0.915382	21160.6	0.909934	24773.9	0.908261	26011.8	0.889414		20197.7
	08.06. Breast cancer	21722.1	0.0680687	22241.3	0.0652981	20836.9	0.0725724	21901.1	0.0741698	20514.6	0.0668488	21764	0.0601612	20538.4	0.0638622	19716	0.0676803	18892.9	0.065431	18749.6	0.0731796	18291	0.0698874	19921	0.0587785	19925.3	0.0676074	18605.3	0.0710762	17942	0.0753136	17445.4	0.0713348		19937.9
	08.01. Oesophageal cancer	11938.9	0.14589	12394.4	0.135343	12465.5	0.131039	12335.1	0.133189	12784.2	0.125188	12796.3	0.116787	12544.7	0.130054	12189.9	0.1239	13327.9	0.115005	12205.6	0.121417	13078.4	0.124501	12765.4	0.113884	12462	0.112625	12671.3	0.112872	12700.2	0.109215	12548.7	0.113794		12575.5
	09.10. Other cardiovascular and circulatory diseases	12876.1	0.331648	12830.2	0.349059	13318.4	0.371251	13359.3	0.401934	11944.8	0.364008	12361.4	0.391167	11154.7	0.342689	11592.9	0.341324	11365.4	0.311396	11111.8	0.298343	11605.1	0.312446	11404.3	0.292932	10721.5	0.273704	11215.6	0.284042	11946.7	0.278585	12005.9	0.31139		11925.9
	18.01. Road injuries	14758.6	0.112988	16287.5	0.125451	13637.3	0.150078	15689	0.116374	13703.2	0.142629	12712.8	0.12057	14248	0.123656	12917.9	0.140918	11876.4	0.132965	10345.8	0.147264	9479.81	0.156064	8756.16	0.244856	7871.49	0.197664	7901.78	0.172328	8390.34	0.181186	7587.48	0.219233		11635.2
	08.15. Pancreatic cancer	10320.6	0.14201	10159.4	0.142595	9759.12	0.143664	10609.5	0.134673	10478.2	0.133253	10037.6	0.130412	9662.87	0.143162	11148.7	0.1197	10245	0.12691	10820.1	0.11541	10754.5	0.127104	10886.4	0.113584	11405.4	0.107969	11507.3	0.110579	10758.9	0.111442	11204.7	0.107554		10609.9
	08.22. Brain and nervous system cancer	8998.28	0.0722758	9064.88	0.0653576	9430.33	0.0604618	8980.65	0.0771345	9383.33	0.0618952	9981.66	0.0535057	9217.4	0.0566524	9043.59	0.0539696	9357.07	0.054844	9062.9	0.0640009	8949.49	0.0592831	9294.4	0.0580252	9017.74	0.0584638	9298.96	0.0605877	10143.9	0.0513882	9879.76	0.0593563		9319.02
	14.02. Alcohol dependence	9299.92	0.0236014	9715.78	0.0173886	9556.71	0.0222091	9558.47	0.0201905	11509.8	0.0175012	9427.41	0.0147647	10817.4	0.0194643	8747.51	0.0245105	9548.48	0.0299716	8319.65	0.025458	9400.8	0.0265851	8985.31	0.0300648	7880.9	0.0327701	7538.16	0.0343672	8930.9	0.0295541	8841.49	0.0448574		9254.92
	17.01. Congenital anomalies	9852.01	0.0538252	10273.4	0.0501491	9317	0.0440656	10064.4	0.0419621	8428.1	0.0783929	10589.6	0.0762476	8580.82	0.0468309	8482.75	0.0413889	8993.87	0.0643029	8946.47	0.0498334	8602.83	0.056259	8786.11	0.0518449	8752.96	0.0531271	7578.68	0.0572306	8616.39	0.0481139	6950.04	0.0749692		8925.96
	08.09. Prostate cancer	8313.46	0.0858694	8415.57	0.0872204	8561.31	0.0855649	8365.92	0.0840047	8554.98	0.0743088	7919.95	0.0802921	8238.65	0.0742222	8163.86	0.0737426	8148.98	0.070656	8081.43	0.0653085	8478.88	0.0608745	8590.98	0.057063	8549.21	0.0595044	8452.37	0.0590865	8978.37	0.0621005	9858.69	0.0540429		8479.54
	08.02. Stomach cancer	9808.94	0.124571	10138.9	0.119634	10118.5	0.114955	8651.26	0.136809	9231.62	0.125296	8780.17	0.126544	8552.74	0.135924	7743.94	0.142941	7619.6	0.144237	8305.73	0.125647	7640.95	0.148837	6959.04	0.149107	7042.45	0.142479	7438.13	0.141909	6896.88	0.145509	6811.2	0.149544		8233.75
	19.01. Falls	8709.87	0.203844	8486.68	0.196136	8672.18	0.183268	8484.85	0.196561	8724.93	0.184404	8678.99	0.191719	7854.5	0.160449	8291.73	0.226766	7917.77	0.202272	8847.08	0.163236	7668.82	0.156346	7483.61	0.19801	7956.76	0.164532	7940.53	0.167828	7463.83	0.176583	7872.11	0.183567		8190.89
	15.01. Diabetes mellitus	7028.91	0.0478734	8078.32	0.048751	8237.87	0.0522552	7565.35	0.0575171	8747.93	0.0585217	8178.4	0.0558437	8867.51	0.0613759	8168.87	0.053281	8322.67	0.0679563	6141.61	0.0642198	8449.24	0.0625065	7987.85	0.0441548	7724.53	0.0659846	7737.24	0.0706192	7951.43	0.0637802	7668.27	0.101467		7928.5
	08.26. Non-Hodgkin lymphoma	8464.39	0.0704307	8813.7	0.0670217	8150.58	0.0736893	8266.3	0.0742517	7664.11	0.0727704	8387.46	0.0618376	7847.12	0.067169	8445.65	0.0603956	6809.86	0.073488	6315.27	0.0769493	7468.88	0.0628422	6688.06	0.0674204	7459.46	0.0646492	7137.4	0.0665753	6988.76	0.0701824	8084.63	0.0630527		7686.98
	08.29. Other malignant cancers	6949.41	0.0946299	6642.74	0.0987083	6347.67	0.0920868	6033.65	0.113672	7000.37	0.0884416	6741.7	0.0877414	6272.98	0.0917599	7412.14	0.0833768	6957.07	0.0768351	7566.23	0.0765127	7167.8	0.0780153	7803.11	0.0686859	7002	0.0815883	7618.03	0.0773715	7509.01	0.0754276	8156.8	0.0755227		7073.79
	15.03. Chronic kidney diseases	6499.2	0.264908	6854.46	0.268368	6834.07	0.275607	7761.08	0.258352	6590.68	0.259549	6822.47	0.264987	7068.72	0.228072	6979.99	0.237875	7110.57	0.25749	6811	0.236648	6487.9	0.26233	7110.28	0.222026	7671.78	0.201781	6852.8	0.237595	7386.57	0.214948	7382.69	0.261572		7014.02
	08.18. Ovarian cancer	7458.09	0.0710448	6882.72	0.0765205	7337.23	0.0702644	7552.3	0.0745285	7232.07	0.0646174	6597.37	0.0683393	7187.26	0.0654892	6921	0.0633224	6870.31	0.0676159	6740.77	0.0756033	6677.82	0.0721044	6299.83	0.0654129	6789.34	0.0748545	6873.61	0.0810809	6175.79	0.0812136	6144.79	0.0899383		6858.77
	08.03. Liver cancer	4805.68	0.174324	4465.59	0.181468	4870.85	0.16177	4998.5	0.158881	5203.79	0.149001	5288.51	0.13955	5690.88	0.137223	6331.32	0.116462	5748.71	0.128183	5720.78	0.124212	5885.51	0.132405	6491.87	0.108163	6474.95	0.105828	8131.48	0.0863815	7681.53	0.0878189	8417.4	0.0816829		6012.96
	08.28. Leukaemia	5949.98	0.0829774	6121.98	0.0773911	6482.36	0.0691671	6641.18	0.0736874	6532.39	0.0677308	6287.99	0.0651735	5845.76	0.0691393	5569.95	0.0702909	5659.1	0.0683248	6032.88	0.0646143	6120.52	0.0612142	6013.33	0.0587431	5701.55	0.0710772	5255.48	0.0723329	5342.02	0.0726098	5611.39	0.0744966		5947.99
	09.07. Aortic aneurysm	7977.02	0.00907385	6812.15	0.00994926	7286.14	0.0102049	6898.03	0.0102495	6575.38	0.00933874	6766.48	0.00869132	5956.62	0.010934	6077.89	0.0121224	5407.86	0.0128081	5332.8	0.012025	5123.93	0.0131196	4740.84	0.0144401	4910.9	0.013358	4535.73	0.0139392	4453.66	0.0172687	4477.79	0.0206112		5833.33
	08.21. Bladder cancer	5680.38	0.0827889	5719.43	0.0877833	5318.35	0.0937151	5575.99	0.0967088	5419.74	0.0842864	5610.3	0.0750643	5172.95	0.0860977	5667.36	0.0821027	5288.4	0.0854478	4883.76	0.102845	5173.12	0.0964864	5661.22	0.0824074	6009.69	0.0986047	6087.4	0.0955035	5746.14	0.128896	6090.88	0.104327		5569.07
	13.05. Other neurological disorders	4980.32	0.0151453	4429.15	0.0179306	4804.02	0.0200408	4782.1	0.0199702	5265.72	0.0174262	5537.42	0.0142275	4381.13	0.0219494	5536.25	0.0170585	5441.62	0.0183828	5143.97	0.021902	5665.46	0.0203939	5772.09	0.0206554	6628.18	0.0186912	5685.25	0.0185501	6335.52	0.01994	7185.23	0.0225914		5473.34
	08.20. Kidney and other urinary organ cancers	5314.2	0.0779282	5260.14	0.0821894	5245.89	0.0821947	4881.61	0.0927437	5799.78	0.068166	5282.85	0.0689589	5458.08	0.07039	5617.87	0.0718097	5745.13	0.0711779	5497.72	0.085702	4723.54	0.0966548	5154.27	0.0823805	5489.28	0.0960101	4878.95	0.103989	6612.2	0.0984616	5819.04	0.0944901		5423.78
	09.05. Cardiomyopathy and myocarditis	4963.48	0.163513	4855.95	0.129754	5788.83	0.124626	5378.99	0.116079	5067.13	0.126256	5189.62	0.114544	5080.06	0.125522	5264.84	0.105942	4911.1	0.126595	4879.58	0.118018	5224.56	0.123123	4635.54	0.123566	4907.2	0.141522	4866.02	0.14323	5166.85	0.142686	5175.55	0.156825		5084.71
	05.01. Preterm birth complications	6883.66	0.0175814	5934.26	0.0052577	5396.21	0.00540856	5787.23	0.00465564	5870.38	0.0126277	5146.21	0.0405248	4609.58	0.0105105	5437.98	0.00170073	5265.43	0.0113621	3502.06	0.0159098	4837.99	0.00710628	4850.42	0.0152928	3862.01	0.00268421	3281.04	0.0176242	3648.85	0.00557536	3765.29	0.015864		4879.91
	10.04. Interstitial lung disease and pulmonary sarcoidosis	3555.66	0.135942	3258.76	0.125246	4012.92	0.131259	4161.25	0.124602	3987.47	0.13169	4313.61	0.101857	4604.07	0.0977759	4764.37	0.0899044	4716.5	0.0899776	5191.87	0.067064	4891.01	0.0715431	5950.94	0.0679962	5604.18	0.0829345	6054.46	0.0756978	6445.77	0.0701544	6380.4	0.0788808		4868.33
	15.04. Urinary diseases and male infertility	2712.94	0.14464	3612.53	0.127332	4252.63	0.118084	4021.62	0.136662	4105.08	0.127251	4351.02	0.118653	5119.09	0.100547	5735.5	0.105561	6393.82	0.0963553	6562.11	0.0801368	6834.98	0.0799408	4681.38	0.113434	4508.61	0.102542	4570.85	0.109597	4797.06	0.095373	4768.42	0.110161		4814.23
	15.07. Endocrine, metabolic, blood, and immune disorders	4731.39	0.0972228	3825.47	0.0742839	4102.56	0.0801184	4917.49	0.10165	4159.89	0.0614853	5102.89	0.0601033	5122.9	0.0591658	5548.51	0.0455943	5342.31	0.0510063	4917.26	0.0564376	4752.68	0.0628021	4159.42	0.0833847	4886.52	0.0828784	5239.15	0.0751591	3871.99	0.0952047	4661.43	0.102313		4708.87
	12.10. Other digestive diseases	4613.39	0.285967	4511.91	0.310146	4204.07	0.31818	4157.2	0.35075	4951.72	0.269494	4554.19	0.299476	4462.56	0.318295	4616.41	0.309899	4553.6	0.313174	4127.91	0.286719	4377.79	0.302029	4032.37	0.305324	3741.94	0.274988	4064.33	0.308383	3875.42	0.322538	4110.81	0.335467		4309.73
	20.02. Interpersonal violence	4364.64	0.0863989	4462	0.0854308	5394.9	0.0734964	4756.47	0.0808724	5306.29	0.0474112	3933.07	0.0651661	5297.68	0.0800121	4101.67	0.0936349	3992.6	0.0668781	3208.23	0.0747813	4066.45	0.110748	3624.6	0.0972276	2803.07	0.0923713	2519.64	0.100353	2174.84	0.130263	2163.26	0.165316		3885.59
	12.01. Peptic ulcer disease	5079.3	0.0857221	4766.96	0.102168	5235.42	0.0821102	4565.74	0.102392	4288.31	0.101866	3529.23	0.121114	4297.26	0.107463	3275.93	0.125707	3707.71	0.110067	3637.28	0.0951202	3490.11	0.113224	3005.7	0.116591	3137.24	0.108239	3295.58	0.11141	3353.51	0.113819	3445.5	0.118804		3881.92
	09.04. Hypertensive heart disease	4426.99	0.176968	3737.64	0.176264	4093.2	0.171089	3343.82	0.190138	3049.6	0.199727	3310.72	0.180852	4265.19	0.134397	3553.78	0.160416	3531.23	0.16587	3327.82	0.160523	3718.75	0.151215	4360.43	0.121262	4293.97	0.142835	4597.58	0.127468	3927.02	0.169724	4154.89	0.180308		3855.79
	12.07. Vascular disorders of intestine	2690.72	0.150113	3182.55	0.116963	3171.83	0.118057	3024.27	0.132766	3111.66	0.103216	3184.11	0.116197	3632.69	0.110558	3472.66	0.109124	3761.89	0.104082	4127.34	0.102035	3629.55	0.0983299	3807.45	0.0856486	3881.84	0.0735587	4089.16	0.0834653	4161.38	0.0835129	4002.64	0.0985248		3558.24
	13.03. Epilepsy	3356.14	0.0318432	3944.95	0.0430626	4123.64	0.0410201	4444.01	0.0331597	2937.65	0.0490957	3202.55	0.0442672	3387.63	0.063951	4136.31	0.0516343	3404.77	0.0622314	3064.9	0.0788629	3221.84	0.0881868	3593.14	0.070177	3000.61	0.091389	3147.04	0.0566356	3656.24	0.0702135	3285.52	0.106533		3494.18
	08.27. Multiple myeloma	3067.19	0.0881165	3409.94	0.0799594	3398.34	0.0822855	3142.07	0.0909805	2940.94	0.0906707	2959.77	0.0814355	3233.79	0.0768282	2954.35	0.0803448	3437.31	0.0684374	2773.73	0.0837219	3246.95	0.0688622	3100.35	0.0692495	3158.62	0.0725842	2937.28	0.076541	3121.44	0.0735989	3518.38	0.0671542		3150.03
	08.16. Malignant melanoma of skin	2573.11	0.0873024	3068.96	0.0709618	2671.88	0.0844022	3378.07	0.0670469	2962.72	0.0707722	3110.31	0.0615843	2926.21	0.0696314	3107.4	0.0615847	3124.39	0.0620349	3658.3	0.0525945	3588.89	0.0496332	3263.76	0.0556951	3500.78	0.0529684	3286.97	0.0564108	2953.13	0.067365	3046.42	0.0697803		3138.83
	08.07. Cervical cancer	3158.17	0.107071	3003.15	0.125256	2799.76	0.129946	3383.31	0.154036	2630.95	0.128737	3392.46	0.125011	2638.04	0.14383	3167.41	0.168536	2682.24	0.169344	3083.3	0.14057	3102.08	0.173736	2988.71	0.149477	3191.44	0.159131	2867.37	0.185789	2684.76	0.194289	3199.87	0.184695		2998.31
	13.04. Multiple sclerosis	2790.71	0.0140032	2767.8	0.00782017	2598.17	0.0267633	2109.84	0.0137167	2745.6	0.0110995	2677.42	0.0195488	3265.92	0.0211551	2761.73	0.0191162	2625.37	0.0101439	2634.06	0.0254273	3190.09	0.013754	3162.96	0.0157858	2537.42	0.016327	3076.58	0.0116194	3322.55	0.019409	3658.39	0.019652		2870.29
	09.08. Peripheral vascular disease	3216.41	0.00880583	3315.98	0.00682893	3043.02	0.00873936	3528.85	0.00690616	3385.32	0.00635952	2758.05	0.00733781	2811.78	0.00926695	2754.48	0.0106271	2469.23	0.0114547	2825.45	0.00954999	2712.01	0.0110238	2746.67	0.0106116	2594.29	0.0101857	2435.15	0.0111863	2552.29	0.0124962	2716.62	0.012818		2866.6
	08.11. Mouth cancer	2802.58	0.155759	2525.57	0.159412	2618.61	0.181395	2683.03	0.197792	2614.64	0.19271	2782.32	0.17214	2645.44	0.217883	3036.12	0.159718	2828.32	0.135009	2750.58	0.17328	2615.38	0.233153	2945.52	0.166707	2932.68	0.188057	3228.5	0.133854	2974.32	0.163895	2773.59	0.142581		2797.32
	09.06. Atrial fibrillation and flutter	2108.93	0.0209528	2132.71	0.0182994	2219.92	0.0236076	2424.16	0.0168875	2328.28	0.0162875	2263.01	0.0163134	2455.15	0.018064	2506.35	0.0211171	2408.27	0.0190874	2471.61	0.0161185	2525.98	0.0182977	2770.53	0.0163616	3376.61	0.014416	3642.81	0.0165762	3476.71	0.018444	4851.41	0.0150942		2747.65
	13.02. Parkinson's disease	2517.63	0.0159861	2694.15	0.0160098	2489.53	0.0222917	2455.51	0.0233055	1829.26	0.0295813	2087.01	0.0222456	2127.46	0.0258624	2620.38	0.0215581	2637.75	0.0245499	2670.88	0.0259602	2905.32	0.0208195	2963.66	0.0196256	3353.02	0.0212238	3325.71	0.0231376	3141.16	0.0241534	3630.15	0.0229203		2715.54
	19.08. Foreign body	1987.69	0.428358	2465.38	0.378603	2147.94	0.487066	2529.27	0.532295	2374.6	0.615514	2662.79	0.586216	3274.3	0.556454	2656.78	0.69807	2792.13	0.672032	2619.59	0.64068	2343.13	0.7431	2889.42	0.671111	2379.54	0.8016	2247.23	0.785772	2871.17	0.690001	2942.46	0.702864		2573.96
	12.09. Pancreatitis	2480.86	0.0817225	2013.74	0.105848	1984.77	0.125219	2070.45	0.141141	1924.16	0.101499	2642.39	0.0875148	2369.83	0.0856732	2614.05	0.0811116	2764.85	0.0886169	2617.88	0.100355	2112.66	0.080916	2262.07	0.08915	2828.31	0.0587042	2459.15	0.0721238	2833.34	0.0841918	2440.4	0.0927658		2401.18
	12.08. Gall bladder and bile duct disease	1631.01	0.242453	1795.78	0.217121	1726.51	0.234254	2136.48	0.197444	1651.26	0.20801	2101.66	0.180375	1864.96	0.207418	2083.78	0.190887	2383.84	0.168303	2662.9	0.139638	2459.5	0.153229	2664.28	0.128833	2766.97	0.107916	2519.42	0.131879	2932.15	0.110525	2554.13	0.150674		2245.91
	08.08. Uterine cancer	1840.63	0.189445	2123.04	0.168062	2315.28	0.138833	1894.95	0.31664	2007.72	0.201793	1763.54	0.231643	1851.55	0.245043	1721.18	0.292781	2061.42	0.24982	2060.58	0.195732	2812.95	0.196004	2063.42	0.200859	2525.14	0.189632	2613.14	0.18379	2937.55	0.204324	3035.73	0.189115		2226.74
	05.02. Neonatal encephalopathy (birth asphyxia and birth trauma)	2025.94	0.0254533	2758.32	0.000513458	2590.92	5.94203e-05	2524.53	0.00428314	2150.04	0.00443539	2563.77	0.0170324	2458.21	0.00876239	2129.61	0.000536506	2542.82	0.00828973	2549.76	0.00627048	2250.1	0.00988619	1799.38	0.0173077	1887.25	0.00103954	1927.99	0.0100466	2051.55	0.000886599	1173.61	0.0501229		2211.49
	08.24. Mesothelioma	1861.2	0.0842753	2037.99	0.0755214	2308.33	0.0689627	2313.95	0.068413	2443.09	0.0581993	2488.11	0.0557664	2250.68	0.0610542	1919.4	0.0722721	2212.78	0.0591743	2140.53	0.0545531	2386.26	0.0491132	2149.39	0.05247	2211.14	0.0538646	2085	0.0572326	2214.06	0.059503	1945.17	0.0649134		2185.44
	09.01. Rheumatic heart disease	3357.51	0.260675	3082.28	0.217742	2371.42	0.307808	2283.01	0.276508	2218.04	0.29784	2279.87	0.261373	2029.18	0.306112	1998.97	0.281532	1815.61	0.341287	1809.61	0.316019	1768.15	0.340188	1840.78	0.306244	1818.86	0.372893	1732.37	0.381031	1582.09	0.431455	1957.7	0.395746		2121.59
	17.03. Sudden infant death syndrome	2684.64	0.00327727	2530.43	0.000266418	2420.63	0	3377.69	0.00248735	2287.48	0.00389887	1589.36	0.000154092	2137.47	0.00796105	2372.08	0.000182216	1756.24	0.00513145	1874.08	0.000438041	1975.43	0.000538562	2291.17	0.00375218	2360.3	0.000287758	1278	0.0134066	1107.6	0.000745751	1517.63	0.0115927		2097.52
	10.03. Asthma	2852.74	0.0760952	2326.57	0.085614	3138.65	0.152799	1968.32	0.145641	1851.66	0.138684	1946.3	0.0945788	1722.24	0.134752	1915.23	0.116274	2253.37	0.156245	1905.92	0.118111	1639	0.11887	1751.63	0.155314	1726.28	0.161015	1995.57	0.0917111	1372.8	0.146053	1805.59	0.123327		2010.74
	05.05. Other neonatal disorders	2735.09	0.0175326	2000.12	0.00923112	2053.26	0.00284706	1831.59	0.00836979	2236.21	0.0155156	2749.9	0.0327636	1823.96	0.0130136	2363.41	0.00330054	1676.48	0.0205019	2150.01	0.0137476	1352.24	0.0135533	1980.43	0.0131857	1350.81	0.0065739	2221.22	0.00887285	1735.37	0.00240704	1443.51	0.014217		1981.47
	12.04. Paralytic ileus and intestinal obstruction without hernia	1691.2	0.21785	2074.44	0.178183	2023.57	0.175207	2061.81	0.17268	1906.75	0.163634	2139.99	0.153112	1922.47	0.178224	1725.83	0.206763	1770.95	0.184786	1774.72	0.177161	2056.29	0.157638	2032.3	0.132564	1871.14	0.141179	1827.79	0.146582	1929.4	0.142059	2180.22	0.151333		1936.8
	08.13. Cancer of other part of pharynx and oropharynx	1274.1	0.222479	1552.34	0.151437	1486.62	0.20489	1864.59	0.182666	1771.31	0.180992	1464.98	0.201397	1683.59	0.211078	1539.61	0.182245	1470.44	0.156246	1822.18	0.157105	2075.8	0.179919	2028.4	0.143688	2273.27	0.150209	2058.02	0.131377	2218.96	0.133075	2168.24	0.110534		1797.03
	19.02. Drowning	1740.29	0.622763	2116.37	0.643668	2099.79	0.711691	1895.45	0.534454	1594.54	0.580342	1416.29	0.770873	1397.98	0.717664	2396.62	0.461688	968.525	0.699027	2085.35	0.215962	1780.8	0.272327	1814.08	0.344915	2056.45	0.219437	1425.91	0.2478	1471.76	0.218263	1683.03	0.216961		1746.45
	19.03. Fire, heat and hot substances	2405.1	0.114175	2850.15	0.0592293	2398.96	0.0801554	2328.1	0.104823	2683.17	0.0814649	1464.05	0.137906	1514.74	0.175098	1641.89	0.140483	1660.28	0.108105	1425.88	0.168133	1410.68	0.155895	1593.22	0.159861	1093.55	0.177096	999.999	0.147699	602.209	0.310406	1152.64	0.240935		1701.54
	08.04. Larynx cancer	2017.07	0.0576846	2031.22	0.0558071	2179.86	0.0552751	1647.55	0.0735544	1592.46	0.0673225	1702.03	0.0613176	1594.66	0.0643578	1322.52	0.0772384	1808.1	0.0548014	1661.04	0.0541556	1391.32	0.0642526	1688.35	0.0508538	1278.12	0.0699751	1653.16	0.0546149	1568.67	0.0634435	1903.09	0.0515379		1689.95
	16.02. Other musculoskeletal disorders	1555.84	0.0883647	1304.28	0.147165	1793.38	0.11729	1694.33	0.130262	1858.27	0.128134	1811.89	0.132711	1796.46	0.130952	1667.11	0.18171	1562.27	0.181445	1604.2	0.166369	1918.22	0.137173	1627.06	0.166054	1461.48	0.15131	1934.69	0.121465	1580.66	0.143119	1674.93	0.138404		1677.82
	17.02. Skin and subcutaneous diseases	929.082	0.0734403	928.633	0.115808	1211.81	0.0843523	1479.73	0.0722022	1392.77	0.0855721	1389.37	0.0833563	1310.39	0.0919879	1513.82	0.0974821	1938.09	0.0766517	1547.36	0.0915939	1608.76	0.083436	1396.63	0.0972173	1421.74	0.0807483	1566.31	0.0754982	1754.19	0.0638708	1753.27	0.0694334		1446.37
	05.03. Sepsis and other infectious disorders of the newborn baby	1421.4	0.0587341	2136.24	0.0381716	1804.23	0	1271.31	0.00505691	1659.36	0.0519936	2375.9	0.100768	1736.05	0.00741679	2055.67	0.0789824	962.383	0.00592554	1355.3	0.183375	717.988	0.000665393	1344.35	0.00478216	1099.23	0.0741824	644.094	0.0180933	778.765	0.000314483	1029.58	0.0115481		1399.49
	16.01. Rheumatoid arthritis	1420.53	0.012968	1483.93	0.0137467	1704.02	0.0144173	1230.5	0.0213298	1314.31	0.0213023	1340.69	0.0152775	1221.4	0.0192455	1765.27	0.0128313	1210.49	0.0213933	1243.78	0.0234373	1407.85	0.0202153	1246.48	0.0240533	1390	0.0224972	1369.52	0.0222677	1302.38	0.0230192	1243.09	0.0279377		1368.39
	12.06. Non-infective inflammatory bowel disease	1612.05	0.117657	1571.13	0.109675	1439.3	0.121662	1372.47	0.135464	1283.26	0.127099	1645.16	0.105392	1813.13	0.0947269	1657.38	0.107445	1942.85	0.0967618	1566.03	0.126249	2070.9	0.0793154	916.182	0.179268	806.272	0.171284	678.134	0.216866	717.065	0.242175	797.844	0.23203		1368.07
	19.06. Adverse effects of medical treatment	1406.91	0.219674	1339.83	0.271162	1379.17	0.275746	1585.76	0.254731	1585.38	0.265026	1531.09	0.275073	1654.95	0.251544	1619.31	0.30865	1541.85	0.37352	1063.58	0.391058	1162.81	0.359274	1039.17	0.417544	1062.61	0.331765	1232.8	0.306701	1143.75	0.300765	1534.17	0.266828		1367.7
	02.01. Diarrhoeal diseases	610.809	0.16586	728.077	0.229298	1158.15	0.199298	907.527	0.216541	1003.03	0.164693	1035.53	0.256894	1570.28	0.292553	1735.79	0.282298	2076.55	0.261804	1230.38	0.334304	958.727	0.419699	1747.57	0.117419	1424.44	0.140695	1385.98	0.181028	1379.26	0.201608	1554.2	0.147035		1281.64
	07.03. Other infectious diseases	826.613	0.214445	998.828	0.169517	821.652	0.26234	1204.25	0.161322	956.644	0.214221	1154.34	0.197508	1321.48	0.192421	1352.12	0.197596	962.563	0.286644	1647.99	0.176165	1319.33	0.206899	944.953	0.237232	904.175	0.353112	817.64	0.317059	898.037	0.258616	1170.28	0.233719		1081.31
	08.14. Gallbladder and biliary tract cancer	958.229	0.175364	1036.64	0.163616	1189.57	0.136498	923.67	0.181471	1116.06	0.145166	966.459	0.157305	775.412	0.204217	1046.05	0.150388	1334.32	0.111385	1170.63	0.12124	1297.32	0.118296	1017.19	0.13711	922.404	0.153668	966.237	0.15172	1107.62	0.123284	1363.99	0.100219		1074.49
	19.05. Exposure to mechanical forces	1267.95	0.163184	898.367	0.282709	1439.79	0.179673	709.027	0.418781	1411.54	0.196825	953.366	0.304863	672.283	0.411289	1077.51	0.308573	828.325	0.392678	696.582	0.374431	690.265	0.483822	822.261	0.381535	573.3	0.484493	891.23	0.317718	1168.79	0.238964	1152.34	0.253209		953.308
	08.30. Other non-malignant neoplasms	989.522	0.00732878	901.122	0.00677203	1174.4	0.00660709	1051.38	0.00687178	868.755	0.00755715	964.436	0.00577159	948.684	0.00769948	854.641	0.00901034	730.278	0.01124	919.016	0.00820017	951.899	0.00933849	740.666	0.0120788	926.571	0.00944496	1077.21	0.00754239	1230.66	0.00785786	800.829	0.0147835		945.63
	02.06. Meningitis	1753.76	0.051708	1273.12	0.140361	1116.7	0.121125	983.501	0.105776	1168.21	0.10429	776.599	0.163133	830.3	0.137781	957.283	0.232693	1131.5	0.155756	515.448	0.273079	636.779	0.227958	785.827	0.24645	353.522	0.331019	869.559	0.119853	829.377	0.116095	905.027	0.127628		930.407
	01.02. HIV/AIDS	1035.15	0.133141	1382.95	0.0685001	1446.84	0.0928579	1463.21	0.106351	764.651	0.225255	1253.62	0.137138	768.19	0.13705	950.632	0.187278	912.033	0.213143	738.106	0.191227	859.732	0.194435	738.171	0.199088	623.43	0.17285	630.167	0.26345	589.96	0.261356	555.563	0.316315		919.526
	09.09. Endocarditis	750.068	0.292731	532.952	0.470177	900.505	0.31776	801.558	0.376926	849.782	0.3349	930.347	0.320265	811.083	0.32669	895.768	0.338132	919.211	0.320831	510.887	0.492803	829.918	0.332332	830.431	0.313224	625.07	0.358744	697.345	0.34906	666.329	0.355679	680.895	0.385588		764.509
	08.17. Non-melanoma skin cancer	586.608	0.119054	745.746	0.0914733	689.291	0.101222	633.376	0.112833	630.176	0.101727	459.974	0.132169	605.987	0.0996511	788.918	0.0754426	685.342	0.0825898	719.826	0.0752354	611.84	0.0851855	819.234	0.0620628	828.774	0.063943	1063.1	0.0493753	967.041	0.0574651	953.049	0.0566072		736.768
	01.01. Tuberculosis	1049.16	0.145875	881.217	0.146238	1017.23	0.0990269	916.336	0.0789074	942.313	0.0847734	985.087	0.179616	791.305	0.235415	739.77	0.194182	756.648	0.232021	928.156	0.23445	554.369	0.351208	483.534	0.141818	463.807	0.168921	580.24	0.289397	342.521	0.259958	337.257	0.284226		735.559
	19.04. Poisonings	366.538	0.738172	651.34	0.314198	491.539	0.543027	232.219	0.912066	299.508	0.717603	313.807	0.627478	461.815	0.646958	450.302	0.871953	524.417	0.755423	589.157	0.59291	802.18	0.494527	1483.76	0.508795	1253.11	0.51732	1146.23	0.480992	1067.27	0.520346	1122.92	0.681581		703.507
	21.01. Exposure to forces of nature	453.745	0.1054	814.653	0.0698737	646.207	0.0769061	474.652	0.114657	578.664	0.0837693	786.482	0.0464244	593.422	0.0754644	599.71	0.0804393	717.318	0.0765605	899.172	0.0511939	656.683	0.0690483	627.701	0.0952694	399.176	0.141155	999.416	0.059391	289.056	0.200431	409.422	0.146674		621.592
	08.25. Hodgkin's disease	556.148	0.0731057	681.396	0.0567895	429.694	0.0954024	533.027	0.0781509	307.726	0.12409	768.786	0.0462231	1020.31	0.0346763	612.283	0.0567921	494.656	0.0718603	479.091	0.0746646	628.694	0.052767	502.239	0.0689685	718.322	0.0486156	586.783	0.0597204	572.142	0.0638858	612.968	0.0674557		594.016
	18.02. Other transport injury	261.798	0.461264	602.183	0.233772	489.017	0.300454	694.699	0.212969	349.427	0.42111	593.957	0.230466	302.962	0.445905	769.939	0.207756	565.359	0.254845	1564.05	0.0850278	510.049	0.267659	451.568	0.3432	923.122	0.135976	689.767	0.173562	313.222	0.400744	357.545	0.377952		589.916
	10.02. Pneumoconiosis	722.833	0.750758	607.972	0.701861	707.445	0.638771	655.479	0.593168	583.705	0.68604	559.067	0.664691	599.942	0.598244	440.871	0.764489	534.526	0.674871	586.423	0.563268	516.837	0.646387	413.999	0.722463	636.266	0.590486	535.528	0.663547	548.885	0.729415	707.707	0.601375		584.843
	12.05. Inguinal or femoral hernia	479.204	0.0888633	422.848	0.103413	654.895	0.0682627	475.786	0.0807216	493.362	0.0804718	559.745	0.062913	636.649	0.0491778	622.107	0.0624766	532.254	0.0657099	504.084	0.0489284	681.671	0.0530183	579.923	0.0460462	554.273	0.0502521	588.218	0.0385878	660.432	0.0376153	762.383	0.0460957		575.49
	08.23. Thyroid cancer	730.041	0.0859834	513.722	0.104185	395.257	0.0857095	525.272	0.0663697	378.32	0.0843727	458.567	0.0847361	422.194	0.0726307	270.421	0.107945	521.758	0.054178	352.233	0.0791048	548.928	0.0481986	362.917	0.118256	389.962	0.0863205	409.86	0.105646	453.211	0.0916372	399.945	0.118554		445.788
	15.06. Hemoglobinopathies and hemolytic anaemias	348.441	0.292018	502.627	0.138626	443.032	0.198523	484.043	0.147286	366.419	0.195211	360.028	0.177869	403.979	0.154831	365.208	0.155987	418.469	0.172078	432.566	0.140617	376.577	0.198357	282.448	0.226761	433.672	0.19446	296.33	0.273547	343.869	0.236919	411.77	0.222236		391.842
	10.05. Other chronic respiratory diseases	265.065	0.171374	341.716	0.111834	340.209	0.2452	353.132	0.111579	382.075	0.115749	391.113	0.0860952	266.203	0.15414	328.39	0.120862	485.065	0.0959361	320.956	0.0941758	433.722	0.0682514	363.422	0.100055	307.902	0.127743	247.076	0.153297	308.254	0.114301	499.854	0.082752		352.135
	12.02. Gastritis and duodenitis	422.892	0.0697157	259.297	0.123475	316.143	0.114229	356.899	0.118461	404.902	0.0704419	316.089	0.104429	404.727	0.0761171	611.256	0.0483197	380.107	0.0855206	457.446	0.0772902	377.108	0.0668452	217.627	0.122996	249.685	0.0975824	171.203	0.151359	237.906	0.128732	233.254	0.135064		338.534
	02.07. Encephalitis	299.561	0.253942	199.12	0.32056	280.238	0.329462	289.251	0.228801	248.654	0.380987	378.426	0.265933	324.434	0.331789	418.212	0.271949	606.523	0.182438	310.961	0.211605	255.387	0.422132	269.535	0.229339	447.024	0.21559	303.787	0.264123	260.91	0.503851	394.856	0.254362		330.43
	19.09. Unintentional injuries not classified elsewhere	386.509	0.188117	291.102	0.25332	333.831	0.253695	293.28	0.295691	299.904	0.313246	636.473	0.150223	363.842	0.24415	283.976	0.385792	335.953	0.299218	475.735	0.207059	153.953	0.67607	144.31	0.687062	191.124	0.442719	143.341	0.648879	129.874	0.666678	183.214	0.460578		290.401
	08.19. Testicular cancer	289.444	0.061233	212.227	0.0694414	278.421	0.0618881	447.379	0.0327443	257.863	0.0674898	297.738	0.0454355	565.499	0.0292996	272.928	0.0472943	285.026	0.0624728	133.588	0.114593	314.21	0.0439521	65.0559	0.27693	246.847	0.0587704	258.509	0.0559702	259.543	0.0658569	355.616	0.0678715		283.743
	08.12. Nasopharynx cancer	235.182	0.161586	262.143	0.134443	225.88	0.176287	411.109	0.110065	145.508	0.291033	218.746	0.202271	201.09	0.23318	394.81	0.118159	330.341	0.095875	337.121	0.12693	382.027	0.150635	309.543	0.153107	265.523	0.167302	187.582	0.219436	165.134	0.265081	262.976	0.127334		270.92
	06.04. Iron-deficiency anaemia	265.177	0.12206	293.617	0.0759064	337.752	0.0964969	394.377	0.0572715	245.808	0.0951875	234.535	0.0899881	249.77	0.0825958	131.881	0.14514	215.545	0.108122	245.587	0.085903	132.513	0.181818	131.584	0.15917	220.067	0.12545	293.612	0.0923724	132.361	0.207545	209.618	0.144064		233.363
	06.02. Protein-energy malnutrition	253.882	0.160871	183.332	0.24814	231.211	0.281565	263.75	0.258918	159.816	0.320155	229.257	0.370401	318.734	0.246833	204.448	0.274632	251.751	0.195553	269.795	0.192015	180.856	0.313321	292.636	0.164663	193.695	0.204885	117.428	0.270617	153.61	0.288456	110.106	0.357435		213.394
	12.03. Appendicitis	285.558	0.227756	141.759	0.533999	181.784	0.449401	198.998	0.405421	209.265	0.396793	117.793	0.710594	270.136	0.279327	294.677	0.326686	287.484	0.310953	216.059	0.35814	279.486	0.290983	219.335	0.359654	166.836	0.388322	224.854	0.293497	126.89	0.527464	126.226	0.57901		209.196
	14.04. Eating disorders	78.5043	0.540535	63.8053	0.831049	178.756	0.339154	280.774	0.258478	290.58	0.183116	181.61	0.430154	347.7	0.236785	307.027	0.196845	188.658	0.271699	131.526	0.359216	124.271	0.411287	385.733	0.13072	158.692	0.2786	22.5899	0	46.5059	0	74.2888	0.523212		178.814
	02.12. Varicella and herpes zoster	227.305	0.392315	86.259	0.199272	109.629	0.355095	307.416	0.193309	188.241	0.280498	253.094	0.144351	296.962	0.143965	177.893	0.0936678	106.978	0.546915	160.712	0.592874	174.266	0.555965	34.7317	0.392198	110.369	0.712419	246.854	0.392355	157.738	0.751994	156.023	0.307409		174.654
	07.02. Hepatitis	533.114	0.0297195	155.393	0.0552369	347.181	0.0324353	379.669	0.0263623	351.566	0.0237402	48.2925	0.236941	73.3244	0.11462	90.3935	0.0826774	153.104	0.0493419	57.9639	0.103408	69.5522	0.165807	30.6894	0.252837	68.0255	0.10019	134.535	0.0762989	77.6888	0.0764437	115.405	0.146134		167.869
	04.06. Indirect maternal causes	245.162	0.00910275	271.738	0.00934122	217.622	0.0133828	225.867	0.015351	172.8	0.0169569	64.2298	0.0275547	51.0279	0.0444447	192.023	0.0141795	177.57	0.0211161	239.326	0.15592	137.177	0.238942	125.167	0.0254625	187.859	0.0285802	64.8624	0.0521467	212.679	0.0185699	65.0031	0.0845047		165.632
	07.01. Sexually transmitted diseases excluding HIV	63.0657	0.185769	138.203	0.103274	155.776	0.0897831	100.599	0.119376	127.866	0.101641	82.7295	0.188319	136.045	0.0996365	96.0547	0.164955	39.4498	0.742711	23.1186	0.4459	64.6401	0.173114	50.0244	0.224178	117.927	0.0695949	117.167	0.102647	83.398	0.0851101	95.2998	0.185413		93.2102
	06.05. Other nutritional deficiencies	82.958	0.0264952	72.8414	0.0244556	93.3944	0.123395	71.2045	0.119297	75.0877	0.0204784	135.526	0.0516199	139.648	0.0140181	66.757	0.0135862	19.7631	0.347776	64.0749	0.039094	85.3148	0.0467071	75.1908	0.214532	66.4976	0.0383107	71.5754	0.115338	108.278	0.0533589	64.0603	0.423044		80.7607
	04.09. Other maternal disorders	63.7327	0.050723	5.41688	0	2.5683	0	49.5913	0.0752414	108.908	0.0241288	45.5115	0.0769369	92.336	0.0379703	162.696	0.028925	57.5974	0.0518675	73.4397	0.309638	17.9845	0	89.5971	0.0407059	143.379	0.0267753	55.6937	0.0722468	66.504	0.0755446	214.436	0.0259103		78.087
	14.01. Schizophrenia	93.6634	0.00932491	111.861	0.00599852	79.8735	0.00905756	80.629	0.0092892	28.8033	0.0247645	112.12	0.00526133	84.3574	0.0102826	93.6501	0.0103591	39.234	0.0255899	17.852	0.0443665	11.7402	0.0928593	33.6247	0.0337464	73.397	0.0150823	129.861	0.0109418	104.513	0.015145	108.988	0.0207194		75.2605
	03.16. Other neglected tropical diseases	2.50315	0	2.4981	0	56.7967	0.0737135	83.2996	0.0324088	50.92	0.0390806	45.877	0.0215131	35.3977	0.0519153	59.3535	0.0460546	141.831	0.0361037	108.701	0.0162928	183.709	0.0471353	98.6291	0.0179366	145.192	0.0184702	35.6486	0.0414783	32.8711	0.0572265	27.2183	0.171882		69.4028
	06.03. Iodine deficiency	85.8686	0	60.5091	0	76.8232	0	60.3763	0	64.7004	0	58.329	0	55.219	0	50.2965	0	62.7323	0	55.1009	0	64.857	0	53.951	0	79.4045	0.95567	73.9462	0	73.8836	0	81.449	0		66.0904
	02.02. Intestinal infectious diseases	28.9152	0	54.2929	0.722063	47.6498	0	62.705	0.761901	56.6535	0	53.1944	0	121.438	0	97.3205	0.773532	89.9804	0.825629	71.0885	0.724147	56.3325	0	58.5799	0	113.067	0.333494	46.0454	0	42.2757	0	50.6943	0		65.6396
	15.05. Gynaecological diseases	133.195	0.0452321	84.6161	0.0823254	107.846	0.0670947	56.0292	0.106181	29.7497	0.222514	40.3088	0.195957	14.5912	0.424309	62.0023	0.126001	27.5815	0.509092	24.8047	0.195315	99.3524	0.0583019	12.4553	0.471712	79.0139	0.0568744	55.3317	0.112806	122.236	0.0313781	29.9324	0.280713		61.1903
	19.07. Animal contact	16.6449	0	27.261	0.59099	108.328	0.152944	85.9718	0.18764	19.356	0	19.4807	0	54.6856	0.40862	37.513	0.435129	57.9445	0.277067	93.1902	0.130488	17.6323	0	97.3861	0.142691	47.3507	0.253442	34.7778	0.311917	86.4945	0.151623	122.073	0.185324		57.8806
	21.02. Collective violence and legal intervention	32.6323	0	38.9278	0	41.3959	0	50.7813	0	35.6352	0	38.4041	0	41.5604	0	24.1108	0	43.2538	0	27.9917	0	27.5077	0	84.0393	0.561515	34.9619	0	42.3632	0	38.359	0	27.6185	0		39.3464
	04.05. Maternal abortive outcome	75.5094	0.263933	26.1435	0	19.8133	0	74.3217	0.25217	71.4998	0.263634	74.1934	0.355873	61.6057	0.333504	25.7827	0	37.4117	0	23.9761	0	21.1802	0	18.7101	0	12.29	0	20.4139	0	14.0296	0	26.464	0		37.7091
	02.09. Whooping cough	17.186	0	12.1372	0	22.5222	0	16.8072	0	81.1026	0.0499692	24.7964	0	21.4959	0	88.0828	0.0797292	3.76732	0	11.1504	0	7.66222	0	163.777	0.0345999	9.48812	0	7.57458	0	8.0131	0	85.7656	0.101621		36.333
	05.04. haemolytic disease in fetus and newborn and other neonatal jaundice	0.113539	0					0.113539	0	0.0332224	0	77.05	0	0.227078	0			0.0332224	0	0.0591782	0			81.1735	0.00139872	81.06	0	0.146761	0			38.6503	0		25.3328
	15.02. Acute glomerulonephritis	15.735	0	24.0509	0.696893	32.2098	0.547033	31.2631	0.604326	15.2956	0	16.3027	0	15.0561	0	14.9425	0	23.164	0.743567	33.92	0.419222	23.7215	0.649686	22.9144	0.583231	25.9591	0.491122	37.0367	0.382504	38.9884	0.336725	18.0332	0.841404		24.2871
	02.05. Otitis media	8.3837	0	10.871	0	41.8806	0.291557	12.8666	0	23.871	0.55846	14.0056	0	13.8815	0	16.6176	0	16.3523	0	14.929	0	15.2887	0	94.209	0.155813	12.6988	0	56.2558	0.246834	12.7694	0	23.0249	0.567425		24.2441
	04.02. Maternal sepsis and other pregnancy related infection	11.8403	0	12.9568	0	14.7842	0	12.4775	0	10.9985	0	13.5348	0	71.8242	0.157665	13.0579	0	24.5442	0	8.01826	0	12.1528	0	75.6434	0.148108	6.97943	0	10.4632	0	6.2058	0	14.3071	0		19.9868
	17.04. Sense organ diseases	8.26247	0	10.6191	0	11.942	0	12.4465	0	20.2394	0.637834	37.4713	0.368584	13.3669	0	16.2336	0	19.6907	0.792288	14.4237	0	14.6065	0	14.4486	0	37.5748	0.322951	28.583	0.472063	12.3446	0	30.3759	0.407426		18.9143
	03.01. Malaria	0.116939	0	34.2333	0.00272439	53.1389	0.0073184	46.2392	0.00301012	0.0871372	0	0.0763103	0	0.142187	0	0.318676	0	0.118773	0	34.562	0.00208391	0.118305	0	36.9666	0.00315483	0.15684	0	36.0546	0.00317895	0.122988	0	12.681	0.024525		15.9459
	04.03. Hypertensive disorders of pregnancy	50.8826	0.00358855	46.0689	0.00453373	0.238721	0	53.9161	0.00530706	0.24141	0	0.145037	0	0.186271	0	46.0831	0.00484202	0.307958	0	3.04833	0	2.67724	0	0.260943	0	0.440756	0	0.27711	0	0.323734	0	0.450159	0		12.8468
	04.01. Maternal haemorrhage	1.5748	0	5.15775	0	46.8235	0.0205783	1.63623	0	1.02153	0	54.527	0.0344226	1.7677	0	2.05889	0	1.04463	0	4.9248	0	3.32913	0	1.6085	0	1.19557	0	47.6695	0.0379585	2.02004	0	2.28709	0		11.1654
	02.04. Upper respiratory infections	1.84778	0	2.85374	0	4.9098	0	3.23059	0	0.968178	0	1.65947	0	0.585271	0	29.9039	0.0372503	3.66804	0	4.10584	0	0.457424	0	63.8118	0.00802034	22.577	0.0587754	0.625521	0	1.55131	0	2.98915	0		9.10905
	04.04. Obstructed labour	2.24623	0	5.64085	0	1.29394	0	2.27398	0	1.37995	0	2.7234	0	100.054	0.025324	2.99371	0	1.3721	0	5.40568	0	3.31834	0	2.24716	0	1.51445	0	2.53847	0	2.76361	0	3.14518	0		8.80693
	03.02. Chagas disease	6.747	0	7.61654	0	4.8169	0	8.85725	0	6.44396	0	9.30961	0	10.2627	0	7.7697	0	7.15546	0	7.65481	0	3.8512	0	8.55116	0	7.89101	0	6.61571	0	4.48156	0	7.17647	0		7.20006
	03.14. Yellow fever	3.85974	0	4.37493	0	7.63135	0	6.63863	0	4.89021	0	9.48847	0	7.65375	0	5.37548	0	4.67329	0	6.10106	0	6.65182	0	4.55202	0	3.69354	0	4.36374	0	4.05537	0	3.48257	0		5.46787
	02.11. Measles	2.40283	0	3.29358	0	4.08521	0	4.07003	0	4.74061	0	4.45229	0	3.75757	0	6.27646	0	6.2127	0	4.02751	0	4.5196	0	4.8722	0	2.97927	0	3.79015	0	3.32045	0	4.20822	0		4.18804
	03.05. Food-borne trematodiases	5.0497	0	4.54818	0	5.45623	0	6.35578	0	2.63413	0	2.94482	0	2.6761	0	2.75135	0	4.51596	0	0.878535	0	4.4025	0	5.12425	0	2.65224	0	2.64876	0	1.98653	0	3.43671	0		3.62886
	03.09. Leishmaniasis	5.0497	0	4.54818	0	5.45623	0	6.35578	0	2.63413	0	2.94482	0	2.6761	0	2.75135	0	4.51596	0	0.878535	0	4.4025	0	5.12425	0	2.65224	0	2.64876	0	1.98653	0	3.43671	0		3.62886
	03.10. Cysticercosis	0.039925	0	0.0436206	0	0.0404457	0	0.0403029	0	0.0384729	0	0.0284751	0	0.069705	0	0.0478905	0	0.0654508	0	0.0511243	0	0.0693687	0	38.7554	0.00194581	0.0635213	0	0.0513365	0	0.0603516	0	0.086377	0		2.47199
	Total	783530	0.0896813	773214	0.0915734	780620	0.0945871	772757	0.0958663	746325	0.0953689	739728	0.0942529	735515	0.0977553	736524	0.101837	730603	0.101844	705918	0.0957617	695765	0.101886	690501	0.127991	686292	0.121281	676812	0.12048	670426	0.128522	695791	0.132537		726278
