# Supplementary material for: Trends and inequalities in the burden of mortality in Scotland 2000–2015
Source: PLoS One. 2018 Aug 1;13(8):e0196906. doi: 10.1371/journal.pone.0196906 (PMC6070167; doi:10.1371/journal.pone.0196906)
Supplement: S6 File — Tables A-B. EASR rates and YLL by SIMD. (XLSX) [file pone.0196906.s006.xlsx]

## Sheet: Contents
Scottish Burden of Disease Mortality Analysis by Deprivation
Contents
Note: To navigate to an analysis, click on the underlined link in the Excel sheet name column.
	Excel sheet name	Description of analysis
	AllCause	European age standardised (EAS) YLL rates per 100,000 population by sex and SIMD decile since 2001, Scotland
	2015 deaths and YLL	EAS death and YLL rate per 100,000 population by causes of deaths and SIMD decile (SIMD version 2016), 2015
	Table A	Time series of the slope index of inequality (SII) and the relative index of inequality (RII) for YLL, for all people and also by sex, at Scotland level. (See http://www.scotpho.org.uk/publications/reports-and-papers/494-measuring-socio-economic- inequalities-in-health-a-practical-guide-.html for details on the SII and RII). The SII is "the linear regression coefficient that shows the relation be…
	Table B	Time series of the SII and the RII for each cause of death for all people and also by sex, at Scotland level. This worksheet is similar to Table S5.1 except that in here we calculate SII and RII pooling data from three consecutive years. For instance for year 2014 we average all the values for year 2013, 2014 and 2015. This should provide a more estable index specially for diseases with small num…
	YLL calculated using 2013 Scottish life expectancy, as published by Office of National Statistics
	Age stardardisation based on European standard population
	Population counts based on Scottish Mid Year Estimates (MYE)
	The calculation of EAS values for each SIMD decile requires estimating the Scottish population at each SIMD decile, age group and sex,
	which is estimated from the MYE, and using the SIMD deciles of the closest year when SIMD was published, which is one of 2004, 2006, 2009, 2012 or 2016.
	PHI Deprivation Guidance document

## Sheet: AllCause
European age sex standardised YLL rate per 100,000 population by simd decile for census years since 2001.
	EASR per 100,000 population
		Male										Female
	Year	1 - Most deprived	2	3	4	5	6	7	8	9	10 - Least deprived	1 - Most deprived	2	3	4	5	6	7	8	9	10 - Least deprived
	2001	66773.5	54555.6	50049	43987.3	40040.2	36024.1	34553.7	32200.1	28377.8	26353.4	42734.8	38950.6	36079.4	31718.5	28608.6	26447.3	24958.9	23132.3	19196.2	18340.9
	2002	65230.6	54305.7	50398.1	45092.1	40023.5	37121.8	34236.3	33126.7	28553	26652.9	44243.6	38470.9	34289.5	31746.8	28527.8	26869	23583.1	22678.5	20204.8	19219
	2003	62954.6	52313.1	46942.5	42462.8	38845.3	37308.3	34587.6	31358.2	28941.7	28257.1	41116.2	38573.7	36141.5	30894.6	28821.5	26435.8	24660.3	22785.1	20942.4	19615
	2004	61907.8	53584.7	45992.7	40827.9	39200.2	33290.4	32192.8	27969.2	25246.9	26677.4	41269.6	39060.2	34583.1	29170.4	28179.8	25531.9	22833.1	20574.6	17973.9	17751
	2005	57409.2	51301.8	44141.8	39367	36154	33705	32315.4	28434.9	25343.8	25420.5	39966.7	37530.8	34498.2	29628.4	27839.8	24509.8	23337.9	20748.3	18781.2	18314.2
	2006	57322.5	51290.6	44629.7	37776.2	36597.4	32245.6	30582.2	28426.5	24468.6	24076.9	39968.5	36475	33431.3	27519.8	26861.2	23655	23244.5	20914.9	17792.7	17738.1
	2007	64149	52007.7	44640.4	39281	35661.1	31911.1	29193.4	27543.3	23474.1	21083.1	40386.7	33232.9	31011.8	27078.3	26622.8	24749.4	22914.4	21000.3	19478.6	16369.9
	2008	60800.8	48489.2	44587.9	37888.5	36214.4	31496.1	27777.6	25636.2	22821.9	21667.3	40374.3	34977	30514.6	28741.3	26539	23437	21582	20679.1	18132.3	16035.8
	2009	58274.7	46742.6	41936.1	35427.1	33075.9	30247.9	26934.6	24348.5	22887.2	19445.2	38618.5	33014.3	29211.1	27485	25324.4	23516.5	19879.6	20315.9	17173.8	16165.7
	2010	57185.8	44283.9	39049.9	36289.5	33106.4	28233.1	26135.6	24324.3	21823.1	19084.4	39068.6	31730.6	28312.2	26336.8	25385	21939.5	20635.8	19272.7	17291.7	15070.6
	2011	56389.4	44083.2	39637.4	33771.8	31925.7	28189	24887.3	24285.7	19927.4	18642.9	38203.6	30781	28395	26604.4	24066.4	21427.3	19546.9	18018.5	18377.8	15211
	2012	53089.1	42523.1	38887.3	33153.1	31281.2	28163.3	24407.7	22786	21240.2	17843.3	37289.6	31543.9	28600.2	26043.2	23377.2	21390.7	19964.7	19030.7	17386	15440.7
	2013	52769.8	41976.8	38974.7	32265.6	30728.6	26182	24839.8	21763.4	20158.8	17888	35982.6	30726.5	28699.8	24942.8	22121.8	20652.5	19867.1	17655.6	17353.3	15356.7
	2014	52638.5	42563.1	36190.3	31615.6	29419.3	25320.5	24338.3	21856.5	19101.3	17484.6	36317.9	31886.3	28164.6	24331.7	22292.9	20135	18798.4	16996	14742.7	14433
	2015	54848.1	42780.3	37559.4	32788.9	30427.2	26814.6	24653.4	22112.5	20806.9	17689.6	38484.9	31787.1	27511.2	26285.7	22969	21054.3	20243	17062.5	15994.2	13909.4
							EAS death rate (both male and female)
						Year	1 - Most deprived	2	3	4	5	6	7	8	9	10 - Least deprived
						2001	54333.1	46410.3	42629.3	37386.9	33761.7	30836.3	29228.2	27018.4	23057	21487
						2002	54316.7	46089.6	41895.4	37841.7	33793.3	31546	28371.3	27113.8	23645	22230
						2003	51479.4	45197.1	41190.8	36133.7	33320.3	31329.6	28980.9	26449.3	24227.6	22983.4
						2004	51259.9	45993.5	40116.5	34595.6	33141.8	28987.1	26952	23680.8	21059.7	21454.3
						2005	48440	44094.4	39118.2	34129	31675.5	28692.7	27243.2	24118.3	21524.5	21092.9
						2006	48410.1	43546.4	38845.5	32422.9	31431.4	27585.4	26459.6	24188.3	20635.9	20328.9
						2007	51320.8	41724.4	37249.8	32663.4	30738.9	28082.2	25851	23996.3	21284.9	18530.8
						2008	49939.8	41098.1	37042.2	33010	31052.2	27247	24505.9	22964.2	20368.5	18578.7
						2009	47709.6	39280.5	35135.3	31178	28949.8	26793.9	23148.4	22149.9	19762.8	17669.7
						2010	47557.8	37393.6	33283.4	30963.2	28914.9	24901.7	23233.2	21639.8	19377	16859.3
						2011	46620.9	36953.1	33623.5	29848.7	27682.2	24529.6	22146	20975.9	19090.5	16787
						2012	44743.2	36704.6	33443.2	29376.4	27014.7	24686.3	22112.8	20834.4	19129.6	16590.7
						2013	43892.5	35929.5	33503.6	28295.5	26179.3	23290.7	22174.8	19525.5	18714.7	16532.6
						2014	43993.4	36896.7	31805.3	27700	25627.3	22580.5	21447.2	19306.1	16797.8	15878.5
						2015	46197.6	36990	32142.2	29260.4	26548.4	23763.1	22362.8	19455.4	18265.3	15687.2

## Sheet: Table A
SEX	Both
	Column Labels
	Max of sYLLRII															Max of sYLLSII
Row Labels	2001	2002	2003	2004	2005	2006	2007	2008	2009	2010	2011	2012	2013	2014	2015	2001	2002	2003	2004	2005	2006	2007	2008	2009	2010	2011	2012	2013	2014	2015
01.01. Tuberculosis	1.29181	2.3276	1.47574	2.14854	1.43898	2.12745	1.8553	0.96565	0.71213	2.42517	0.826222	1.39248	2.39445	1.80469	2.27484	25.4855	51.3166	30.3426	42.6402	29.8565	36.3976	28.6559	15.6502	13.5235	27.6596	8.30648	13.1513	27.3617	12.2833	15.2389
01.02. HIV/AIDS	2.03402	2.00991	2.13326	2.08824	1.48094	1.83719	1.98407	1.71008	1.89605	2.09445	2.76601	1.79199	1.13942	3.18845	0.884466	51.0641	53.1673	58.0511	29.7257	34.8215	26.6134	34.5289	28.652	25.2619	33.2129	37.7373	20.5902	13.7613	35.5988	9.13591
02.01. Diarrheal diseases	1.33616	1.14706	0.491902	1.14874	1.02146	1.02931	0.844041	1.34061	0.944705	0.61974	1.8096	0.504417	1.25344	0.898538	1.55487	23.3012	31.3771	10.7982	27.7909	25.1309	37.0846	33.9716	62.3633	26.2935	12.8775	66.585	15.0422	36.4569	25.1483	47.9622
02.02. Intestinal infectious diseases	1.66035	0.778927	0.39269	1.6597	1.21919	3.11028	1.18743	0.403167	0.0227551	1.82296	1.76555	2.32788	1.53233	1.8091	1.7871	1.94101	0.768688	0.527742	1.9147	1.32424	7.35779	2.42723	0.750344	0.0326428	1.98168	1.97255	4.6812	1.358	1.49993	1.71436
02.03. Lower respiratory infections	0.802362	0.905775	0.859689	1.02309	0.972006	0.862837	0.946092	1.08115	1.08461	1.17773	1.19117	1.21336	1.10605	1.20871	1.22873	427.312	530.007	569.674	593.238	595.521	530.476	579.917	675.406	652.036	639.559	535.49	516.065	446.104	444.664	508.319
02.04. Upper respiratory infections	0.89166	2.16869	-0.802892	-0.852665	-0.522254	-0.398947	6.01701	2.55188	1.94601	-1.47698	0.568789	0.859858	-1.33465	0.920582	1.77528	0.0490828	0.21505	-0.0516252	-0.0171469	-0.0189157	-0.00484422	3.65925	0.175519	0.147782	-0.012679	0.745021	0.361822	-0.0162188	0.0261354	0.101077
02.05. Otitis media	1.22566	-1.97813	1.03385	3.01957	1.38249	0.915118	1.17663	1.10574	1.31127	1.41522	1.2801	1.34363	4.39212	1.48201	-1.2761	0.31989	-1.79551	0.314858	1.70998	0.44428	0.288525	0.437712	0.396806	0.422913	0.462622	2.37377	0.350589	5.38182	0.37798	-0.596253
02.06. Meningitis	-0.790201	1.29689	0.235113	0.215385	1.5705	1.45937	1.34595	1.65217	0.47918	0.813546	1.62038	2.82131	1.24239	0.130745	0.136915	-19.1215	27.1745	4.48014	4.95246	24.4561	23.7783	24.8214	35.6661	4.61752	9.62654	22.9211	19.3082	19.6188	1.94828	2.23009
02.07. Encephalitis	1.54426	1.79945	1.58196	3.00879	0.258184	0.131141	-0.33541	1.65137	0.524727	-0.25463	1.1771	0.14421	1.77555	-0.214965	2.51372	6.25188	9.85562	9.33408	15.3256	1.91358	0.849732	-2.72501	19.0213	3.41387	-1.28634	6.1524	1.1705	10.4958	-1.03643	19.0174
02.09. Whooping cough	2.1689	0.786185	0.0321187	4.17423	2.90994	0.661444	3.04565	-2.05531	2.73666	3.34452	3.25579	1.92962	1.83556	2.73872	0.437226	0.601303	0.406695	0.0123031	6.51161	1.57672	0.311919	4.97311	-0.182561	0.618568	0.555418	9.13965	0.354447	0.260427	0.394665	0.650853
02.11. Measles	1.65601	0.713922	1.60935	1.68738	1.17463	1.28847	1.25294	1.33817	1.36653	1.90877	1.8354	1.35744	1.67198	1.91909	1.87264	0.11255	0.0592956	0.133061	0.160371	0.104898	0.0984146	0.155097	0.159276	0.105976	0.163642	0.168405	0.0784064	0.121236	0.124898	0.148707
02.12. Varicella and herpes zoster	3.43068	1.4879	0.946906	3.98454	1.76809	0.00618852	2.90736	1.27085	-1.8463	-0.807744	-0.901306	0.605142	-0.536281	0.242043	1.8864	6.01589	3.29728	5.66945	14.5948	9.11209	0.0363354	10.3256	3.07184	-5.97168	-2.58409	-0.648865	1.27963	-2.45735	0.701759	5.40074
03.01. Malaria	-6.33148	0.607263	-0.650151	1.1534	-0.995184	1.59784	1.19862	3.07494	0.582173	0.48814	-0.663331	0.910924	4.35581	0.755622	0.595238	-4.48471	0.641882	-0.545021	0.00197318	-0.00139044	0.00424625	0.00714304	0.006426	0.350764	0.00106521	-0.436075	0.00266439	2.93738	0.00171971	0.162334
03.02. Chagas disease	2.04951	0.979203	2.20297	1.63049	0.101573	1.90404	0.616367	-0.30096	0.76139	0.874947	-0.0625767	1.17508	-0.083585	0.514293	1.0119	0.334463	0.107941	0.41035	0.231547	0.0193535	0.397319	0.0974609	-0.0452503	0.118763	0.0692091	-0.010072	0.176624	-0.0109311	0.0442904	0.140093
03.05. Food-borne trematodiases	2.18009	1.82812	1.28029	3.80928	1.49639	1.83132	1.65693	3.47998	3.95052	3.3709	3.69965	-0.0026706	0.997585	1.76686	2.22651	0.207047	0.209636	0.170793	0.228911	0.0911323	0.10399	0.0911644	0.307155	0.0680009	0.275004	0.354129	-0.000147756	0.0529883	0.064952	0.146043
03.09. Leishmaniasis	2.18009	1.82812	1.28029	3.80928	1.49639	1.83132	1.65693	3.47998	3.95052	3.3709	3.69965	-0.0026706	0.997585	1.76686	2.22651	0.207047	0.209636	0.170793	0.228911	0.0911323	0.10399	0.0911644	0.307155	0.0680009	0.275004	0.354129	-0.000147756	0.0529883	0.064952	0.146043
03.10. Cysticercosis	1.21191	1.01471	2.60472	1.93158	-0.743302	2.1031	1.7302	1.86339	1.3671	0.992125	-0.661644	1.09597	1.73816	1.22014	2.07448	0.000970208	0.000757707	0.00191825	0.00137902	-0.000387323	0.00270007	0.00147947	0.00220943	0.00127686	0.00125982	-0.455999	0.00130495	0.00160099	0.00134943	0.00332257
03.14. Yellow fever	0.957162	-1.61297	0.562328	0.310337	1.35746	1.39489	0.518268	0.60861	1.14863	0.487223	1.15486	-0.423639	1.14984	-0.0622553	1.83782	0.10344	-0.273221	0.0928805	0.0377024	0.305922	0.253467	0.0627336	0.0699937	0.155962	0.0670255	0.115325	-0.0330968	0.112106	-0.00520856	0.13242
03.16. Other neglected tropical diseases	0.17278	-2.75659	-0.606964	1.40069	4.038	-5.8532	-2.01954	1.5176	0.930056	1.02617	1.466	0.500731	6.0131	0.365279	-2.47783	0.00818543	-3.238	-1.00083	1.55046	3.33028	-4.56324	-2.11532	3.88496	1.91402	3.8227	2.87523	1.28369	4.04822	0.235798	-1.42371
04.01. Maternal hemorrhage	4.00912	0.599744	-1.70966	0.84027	5.90672	-1.68322	0.0126347	-0.491103	2.44886	0.69958	-1.25833	-0.255925	-6.46875	2.35297	0.341148	0.371821	0.488953	-0.0523865	0.015856	6.36734	-0.0526201	0.000465269	-0.00909338	0.218615	0.0418032	-0.037514	-0.0054285	-6.82005	0.0858634	0.0143498
04.02. Maternal sepsis and other pregnancy related infection	1.884	1.19212	1.42953	2.71032	1.10197	4.78593	1.27474	2.63369	1.14455	2.65331	4.75351	0.387911	1.50578	0.614494	2.00793	0.469275	0.342519	0.342273	0.571624	0.279745	6.15203	0.316114	1.17632	0.159305	0.577286	6.09807	0.0516129	0.289637	0.0697595	0.523637
04.03. Hypertensive disorders of pregnancy	0.000320641	1.80524	3.37511	1.16017	2.4205	2.72371	0.565404	2.30654	3.47342	1.20308	1.92378	0.176177	3.10274	0.632082	1.24068	0.000256552	0.00801322	3.72166	0.00506194	0.00642558	0.00914653	0.480238	0.0126591	0.18303	0.0564441	0.00919573	0.00141423	0.0163008	0.00368455	0.010559
04.04. Obstructed labor	3.85949	1.58937	-1.95358	0.805265	2.05009	0.738951	-0.00965404	-0.890155	2.08523	0.311147	-1.5027	-0.339743	1.4723	2.40933	0.256667	0.395578	0.0387163	-0.0834195	0.0205757	0.103397	1.48872	-0.000516251	-0.0216318	0.207794	0.0187534	-0.062641	-0.00908339	0.0669426	0.120419	0.014809
04.05. Maternal abortive outcome	2.37185	1.18279	5.29015	-3.13707	2.77589	-2.04533	0.723695	2.29617	1.33814	1.57661	1.36882	0.269039	1.36164	1.25825	1.5673	1.15778	0.44253	7.84783	-4.45253	3.93373	-2.20323	0.346091	1.54671	0.575005	0.598762	0.452759	0.0601738	0.500685	0.321905	0.754958
04.06. Indirect maternal causes	-0.777558	4.74077	2.77853	1.6712	6.00958	-3.29725	3.13686	1.60784	0.731966	3.95782	-1.39849	-1.90138	-4.60141	-0.0798158	-0.442703	-3.78992	19.4313	11.8953	4.97141	6.59055	-3.38243	11.4572	5.16174	3.22449	9.85351	-2.88138	-7.51516	-4.89566	-0.311131	-0.475915
04.09. Other maternal disorders	2.66627	1.75617	-0.673783	2.05965	0.402716	1.59533	-0.560317	3.59858	-1.44982	1.27728	-5.03929	0.38348	5.5515	3.98486	-0.959017	0.268186	0.0844225	-0.586813	4.55059	0.317705	2.66599	-1.78633	3.69525	-2.12283	0.405307	-8.72985	1.08819	5.88341	4.3485	-3.73927
05.01. Preterm birth complications	0.921241	0.794625	1.02839	1.12563	1.2854	2.19172	0.616164	1.20008	0.0180857	1.45087	1.60018	1.3446	0.483865	1.61259	1.09763	98.9428	79.4656	112.244	125.28	124.58	188.568	61.0771	112.027	1.1014	120.675	132.183	87.7529	26.9744	100.804	70.9668
05.02. Neonatal encephalopathy (birth asphyxia and birth trauma)	1.57036	1.90283	0.753358	1.23663	0.269323	0.236989	0.705972	0.742105	-0.107029	1.53415	0.638635	0.787975	1.11939	-0.150472	0.613386	78.395	91.3658	35.8688	50.4084	13.0088	10.8735	27.4053	33.4694	-4.74558	59.3766	19.5992	25.1315	36.6692	-5.28855	12.3612
05.03. Sepsis and other infectious disorders of the newborn baby	0.690663	2.41038	1.52328	2.72116	0.397854	2.59503	0.93323	-0.230468	0.812063	-1.04258	0.856497	1.60381	1.38032	0.33129	-0.382428	26.7031	80.5944	36.523	85.6077	17.8022	84.0862	34.9693	-3.93141	19.1387	-12.8663	19.6095	29.7918	15.1058	4.41988	-6.761
05.04. Hemolytic disease in fetus and newborn and other neonatal jaundice				0							38.6564		-14.1415		-10.5054				0							53.4398		-0.0352634		-6.97211
05.05. Other neonatal disorders	0.160635	0.708593	0.377257	0.324236	1.63054	1.38054	0.170616	-0.059776	0.584968	2.74443	1.51717	0.676581	0.450646	1.76963	-0.389345	5.81487	26.963	13.0317	13.7464	84.4439	46.9985	7.35029	-1.77743	21.8705	63.8388	51.1709	15.4445	17.0076	52.6101	-9.65063
06.02. Protein-energy malnutrition	1.49903	1.35107	1.49409	0.986485	1.37323	3.03766	3.04806	1.61672	1.16807	1.20785	3.11794	2.1512	2.22677	2.62123	0.735872	6.49057	7.27326	9.12946	3.60674	7.49344	22.1252	13.2692	8.69589	6.61253	4.43445	18.3582	8.4882	5.37741	8.28859	1.54859
06.03. Iodine deficiency	0.486915	0.324897	0.833319	1.13275	0.880619	0.884261	0.943867	1.32022	1.1223	1.53185	0.769928	-0.127201	1.05113	2.19996	1.37824	0.687944	0.562079	1.16726	1.63018	1.14067	1.05909	1.03393	1.73067	1.28774	1.97451	0.82877	-0.202472	1.51451	3.13326	2.16073
06.04. Iron-deficiency anemia	0.533952	1.06646	1.19182	0.322145	1.05121	-0.893009	0.268721	0.74855	1.31545	1.20175	-0.27971	1.9858	-0.103163	0.443339	0.145256	4.04073	8.75376	11.9926	2.0068	5.84552	-5.41098	0.865848	3.69567	7.09769	3.55564	-0.814412	9.82246	-0.601781	1.19609	0.622138
06.05. Other nutritional deficiencies	2.68252	1.71354	1.76102	1.3675	-1.07023	-0.278567	3.7849	3.96461	0.0174307	2.27624	2.6055	0.988894	0.939377	1.64917	1.22584	4.86447	3.58671	3.08307	2.67338	-3.04064	-0.805056	5.40632	1.76894	0.0248988	3.86377	3.96473	1.31342	1.43884	3.35704	1.57311
07.01. Sexually transmitted diseases excluding HIV	2.04322	-0.0186559	2.32875	2.21715	1.56812	0.568037	1.26096	1.63282	-0.234338	0.40813	-0.0826135	1.37964	0.261907	2.67239	0.244207	6.25864	-0.0593034	5.12769	5.50072	2.50968	1.65234	2.50422	1.24838	-0.119318	0.481	-0.0825134	3.36608	0.581806	4.1576	0.438078
07.02. Hepatitis	1.79547	1.54477	2.48145	2.40753	4.34975	2.73595	-0.66975	2.23129	4.06678	5.35627	0.0840906	1.28877	1.79541	1.81374	0.0509532	5.66041	10.3449	18.4675	16.4941	3.77678	4.45002	-1.19846	6.51309	4.52578	7.17148	0.0468237	1.70564	4.36054	2.59	0.108184
07.03. Other infectious diseases	2.15528	0.757109	1.10426	1.10085	1.31895	0.690154	0.0574234	0.944468	0.320949	1.40797	0.641666	1.12711	-0.0271959	-0.00814825	0.715251	45.0791	13.5896	27.3899	22.2476	30.8356	18.4576	1.55099	18.954	10.3064	36.2323	12.2597	19.8032	-0.441526	-0.138246	16.1822
08.01. Esophageal cancer	0.54337	0.624539	0.306632	0.63087	0.727162	0.652033	0.611086	0.476084	0.632931	0.68397	0.784776	0.735377	0.682744	0.725386	0.573661	153.867	176.335	85.1175	179.004	204.492	176.636	159.818	133.254	160.287	183.244	203.461	183.093	170.132	179.099	138.138
08.02. Stomach cancer	0.996215	0.942573	1.0974	0.963339	1.06422	0.883652	0.997117	0.931144	0.664127	0.651632	0.747237	0.717524	0.806022	0.824444	0.874523	233.052	213.351	216.51	199.018	206.31	164.306	166.433	150.992	115.425	103.52	106.514	101.727	118.989	111.117	115.718
08.03. Liver cancer	1.13942	0.866263	0.889301	0.875753	0.765555	0.87837	1.30474	0.76767	0.723273	1.12264	0.853276	0.862724	0.888917	0.631798	1.10856	115.918	94.4532	99.1759	101.711	89.2487	109.186	174.837	92.4518	86.488	135.197	112.87	112.538	142.926	94.5895	178.159
08.04. Larynx cancer	1.93594	2.10336	2.1587	1.41638	2.21361	2.11974	1.84319	2.42095	1.85287	2.52529	2.26608	1.54193	2.29917	2.30746	2.63157	88.5812	101.418	80.0007	49.8814	81.6078	73.7497	51.2265	92.047	63.3843	73.82	76.02	40.132	74.8636	69.9701	95.633
08.05. Trachea, bronchus, and lung cancers	1.43402	1.29639	1.30458	1.36431	1.3103	1.26693	1.48081	1.4347	1.47916	1.44114	1.4115	1.53386	1.63048	1.58355	1.5323	2017.75	1869.76	1770.13	1854.31	1771.11	1713.9	1966.8	1860.1	1909.9	1792.59	1742.54	1878.44	1915.86	1844.14	1724.48
08.06. Breast cancer	0.0516621	0.0924853	-0.138926	0.25633	0.0411843	-0.0345801	0.441447	0.258347	0.285122	0.233239	0.367682	-0.000777805	-0.0175012	0.178757	0.407074	25.2665	42.1754	-65.8911	112.504	18.8859	-14.9841	180.169	100.043	108.24	85.3415	143.677	-0.302284	-6.29788	61.6044	134.81
08.07. Cervical cancer	1.26838	0.822205	0.641169	1.85288	1.25739	0.947339	1.20543	2.14443	1.08251	1.38184	1.38793	0.248769	1.79997	2.02375	1.21474	79.2228	47.1787	44.8531	100.4	85.1524	50.4819	75.9253	114.464	64.7423	82.5503	79.6355	15.1658	99.8277	103.769	72.8781
08.08. Uterine cancer	0.246094	-0.127396	0.600533	0.251748	0.994395	-0.0975899	0.180412	0.523131	0.45338	-0.0660147	0.333464	0.44496	0.690816	0.367835	0.512381	12.2135	-6.7082	26.0431	11.4587	39.5767	-4.01453	6.75606	23.4814	19.7905	-3.85523	14.1663	22.8191	36.0156	21.0844	30.2236
08.09. Prostate cancer	0.159929	0.267517	0.0626258	0.182147	0.196019	0.2108	0.146596	-0.127194	0.0789815	0.184756	0.0879356	0.0796863	-0.117751	0.0392586	0.0361206	32.0844	54.1758	12.2849	36.182	35.7945	39.2546	26.9508	-22.9105	13.8984	33.4534	16.015	14.1826	-20.2262	7.0704	7.0349
08.10. Colon and rectum cancer	0.43924	0.261671	0.190673	0.582145	0.215352	0.230844	0.318796	0.636045	0.304556	0.486798	0.498361	0.489459	0.431765	0.558855	0.391195	259.284	148.714	108.462	313.495	115.885	122.393	162.945	333.778	153.956	231.89	238.67	236.55	201.36	247.795	177.377
08.11. Mouth cancer	1.6481	1.02953	0.922365	1.05756	1.79439	1.20381	1.58744	1.52172	1.3342	1.78033	1.34	1.98315	1.21637	1.52047	1.20026	93.9641	60.0934	54.0508	60.1631	105.99	67.4271	100.703	88.208	75.2916	93.2128	79.8462	113.972	76.6937	87.631	63.2156
08.12. Nasopharynx cancer	0.837618	1.2711	-0.420055	2.87256	-0.428599	1.39841	-1.37602	1.34678	0.663885	0.0631846	1.23424	0.0558072	2.30084	1.81518	0.656484	4.58634	6.24639	-3.61923	8.57756	-1.89922	6.0836	-10.6446	9.06551	4.43621	0.459932	7.38839	0.281894	8.46421	5.62407	3.33732
08.13. Cancer of other part of pharynx and oropharynx	0.89641	1.71218	1.59718	1.81174	1.68682	1.40947	2.04363	1.50665	2.1413	1.72711	1.54053	1.85994	1.11101	2.07429	2.14638	30.6825	56.385	64.7221	68.1318	52.9259	49.5332	65.7859	45.5195	79.0561	71.7469	61.0971	82.1909	44.0129	87.5194	86.7952
08.14. Gallbladder and biliary tract cancer	0.723021	0.996289	0.335245	0.570194	0.130584	1.22371	1.00277	0.79364	0.721051	0.771483	0.746351	0.0792566	0.525589	1.04714	0.823018	17.3048	27.1386	7.07587	14.2286	2.80394	21.0059	22.5696	22.2495	17.777	20.9721	15.6505	1.50285	10.3037	22.8211	21.6254
08.15. Pancreatic cancer	0.467844	0.481737	0.381625	0.562242	0.432483	0.567087	0.543299	0.493723	0.519606	0.294185	0.473409	0.474086	0.592978	0.668848	0.727837	108.746	106.076	91.3534	130.555	95.2269	119.112	130.29	106.456	117.422	65.0787	104.804	108.522	134.754	140.453	157.252
08.16. Malignant melanoma of skin	-0.810555	-0.216936	-0.21336	-0.370052	0.0363708	0.167384	-0.388201	-0.574124	0.0320256	-0.210968	0.0146406	-0.0812728	-0.626665	0.307457	-0.488002	-52.7921	-12.3647	-14.9335	-22.8859	2.33265	10.2044	-24.5149	-36.497	2.32122	-15.1168	0.938772	-5.51775	-39.5467	17.3803	-28.211
08.17. Non-melanoma skin cancer	0.346951	1.14474	1.25543	1.1006	0.0791725	-0.284185	0.591449	0.499034	0.838255	1.09123	0.775817	-0.163329	0.587129	0.657242	0.96548	5.95469	18.3627	18.6414	16.0014	0.854601	-3.95968	10.6738	7.43424	13.1162	13.8847	13.1192	-2.74398	12.4905	12.7851	18.0272
08.18. Ovarian cancer	-0.293007	0.0650788	0.00397201	0.072956	-0.197362	-0.577056	-0.117072	0.0990092	0.171527	-0.135171	0.516214	0.0590583	0.377926	0.0867605	0.250034	-45.5743	10.6799	0.665991	11.6704	-28.4026	-88.8921	-17.1101	14.3084	23.9718	-18.3639	65.3052	7.95956	51.05	10.3536	29.3854
08.19. Testicular cancer	0.963895	-0.629192	0.380717	1.82412	-1.44081	0.91653	0.270956	2.57883	0.911229	-0.78793	1.70839	0.252624	2.16487	2.23883	1.60932	4.0771	-3.56278	3.15256	9.55057	-7.82734	9.73712	1.48421	13.8064	2.19956	-4.68579	2.17781	1.17049	9.68966	10.7133	10.5588
08.20. Kidney and other urinary organ cancers	0.52958	0.495765	0.528901	0.327473	0.329506	0.290293	0.160883	0.333456	0.388446	0.436795	0.472672	0.508147	0.594431	0.961865	0.512069	62.8766	58.0118	57.3003	41.4548	38.113	33.9106	19.1946	40.3234	44.3247	42.4922	49.1736	55.4749	57.3012	123.319	56.7953
08.21. Bladder cancer	0.669607	1.01105	0.809743	0.960025	0.721507	0.387655	0.913641	0.475695	0.95016	0.687438	0.711301	0.542424	0.760867	0.94247	0.89342	90.4113	124.552	105.381	119.631	91.4211	45.2513	114.589	55.0602	99.8099	75.0927	83.4384	66.2708	94.0219	107.295	107.586
08.22. Brain and nervous system cancer	-0.146264	-0.183874	-0.156634	0.105432	-0.0758578	-0.0173809	0.245764	0.0856008	0.0321777	0.117332	-0.0658609	0.199467	0.091621	0.274337	-0.0251727	-28.1243	-36.1436	-29.3428	20.2844	-15.3397	-3.25729	44.8904	15.9209	5.77785	20.6751	-11.8707	34.8453	16.2693	52.7456	-4.64123
08.23. Thyroid cancer	-0.692386	1.80569	1.71996	1.00655	-1.12976	0.414043	0.574961	0.777514	0.765243	0.365158	1.62517	0.728089	-1.32414	1.55484	-0.667318	-8.15176	15.7777	19.2372	8.68382	-11.2492	3.82245	3.41123	8.30065	5.6936	4.1184	12.1318	5.75851	-11.2044	13.793	-5.36121
08.24. Mesothelioma	0.166435	0.82826	0.633155	0.340506	0.0952877	0.222797	0.464866	0.346306	0.257478	0.520966	0.431976	-0.0118457	0.415427	0.192789	0.328468	7.82249	43.4568	32.798	18.3641	5.18963	10.896	19.5508	16.3027	11.7317	26.0069	19.205	-0.535297	17.2537	8.47823	12.5145
08.25. Hodgkin's disease	1.02016	1.06647	0.940696	1.32914	0.237363	0.686521	0.74559	1.21007	1.27366	0.341838	0.508286	0.0426575	-0.194316	0.278364	0.443885	14.5417	9.79163	10.2358	8.31186	3.72421	14.0598	8.92311	11.7552	12.0043	4.28964	5.00867	0.603169	-2.18559	3.09485	5.14557
08.26. Non-Hodgkin lymphoma	0.421577	0.300276	0.192987	0.593028	0.279348	0.414894	0.753461	0.552503	0.353453	0.439397	0.615768	0.558068	0.255048	0.325471	0.696479	82.8789	55.0196	35.5078	99.6611	50.9401	70.4001	134.558	79.6203	46.6483	67.7212	83.3048	83.5712	36.1332	44.559	108.986
08.27. Multiple myeloma	0.342464	0.0781536	-0.00115334	0.623354	0.0352851	0.279968	0.268525	0.132818	0.161511	-0.182624	0.0482073	-0.112151	-0.131007	0.305224	0.177045	27.0942	6.08076	-0.0832136	40.8402	2.33767	20.2012	17.4922	9.88729	9.46051	-12.3863	3.086	-7.23452	-7.76141	18.7388	12.1383
08.28. Leukemia	0.168698	0.596388	-0.121698	-0.0398398	0.209807	0.379119	0.24945	0.307678	0.13495	0.163546	0.173686	0.279013	0.594491	0.87793	0.482508	22.6076	81.7103	-17.368	-5.50075	28.0034	46.6816	29.3615	36.0952	16.7711	20.432	21.0451	31.6473	62.5127	91.6433	52.022
08.29. Other malignant cancers	0.473334	0.196831	-0.0473341	0.148281	0.0469675	-0.0310391	0.539326	0.346498	0.447179	0.518212	0.282887	0.369753	0.102948	0.603267	0.494403	68.3766	27.0674	-6.00217	21.7986	6.63105	-4.06239	81.5898	48.8623	67.8793	74.5815	43.204	51.0074	15.1944	87.5753	77.3348
08.30. Other non-malignant neoplasms	1.11443	-0.128071	-0.16119	-0.0425653	0.337014	0.313885	0.130822	-0.196538	0.528029	-0.300066	1.09212	0.817252	0.446504	0.455302	0.570317	23.8459	-3.6281	-3.99836	-0.90602	7.71675	6.86059	2.4697	-3.19085	10.6028	-6.28672	17.3236	16.1168	9.97634	11.1866	9.23562
09.01. Rheumatic heart disease	0.889338	0.792156	0.695262	0.660598	1.04457	0.721464	0.277255	0.645667	0.682014	1.49303	0.737577	0.896079	0.963738	1.24798	1.35989	64.1762	43.7404	36.6633	33.5844	54.0674	32.5478	12.1125	25.7464	26.7802	55.1181	28.1875	33.2022	33.8508	38.4808	51.9747
09.02. Ischemic heart disease	1.14691	0.980451	1.00354	1.03359	1.0062	0.956367	1.14416	1.10813	1.13591	1.15536	1.09036	1.20349	1.15869	1.32752	1.31853	3871.31	3236.22	3175.48	3031.44	2819.34	2463.19	2847.32	2559.84	2406.49	2350.74	2057.33	2225.91	2029.57	2200.76	2216.37
09.03. Cerebrovascular disease	0.699444	0.492623	0.484664	0.679567	0.534648	0.602949	0.53915	0.739029	0.697857	0.771429	0.714151	0.703079	0.725111	0.716325	0.851712	1066.55	756.515	717.657	935.094	688.343	723.636	618.753	853.006	715.546	743.332	655.572	618.157	623.872	555.176	695.896
09.04. Hypertensive heart disease	1.3967	1.11527	0.43147	0.849737	0.884401	0.999407	1.2547	1.01685	1.26509	0.903797	0.980186	0.890518	1.54927	1.43193	1.22668	120.992	104.339	33.1032	57.6508	65.4647	92.085	96.3056	76.0805	87.927	68.6991	87.4014	77.4503	141.54	111.759	100.165
09.05. Cardiomyopathy and myocarditis	0.248736	0.485759	0.322876	0.722198	0.16131	0.902441	0.23514	0.450644	0.472904	0.589837	0.266211	0.36025	0.614148	0.0905697	0.38175	26.5629	60.4173	37.4031	78.6542	17.7631	96.5593	25.9281	46.1284	47.1263	62.3254	24.6014	35.0757	58.9591	9.13911	38.0885
09.06. Atrial fibrillation and flutter	0.899204	0.524666	0.0172379	0.605949	0.429733	0.456382	0.915003	0.459965	0.360519	0.804662	0.464764	0.84489	0.463662	0.645984	0.349858	48.3328	29.7663	1.05424	34.4897	23.9707	26.7273	54.471	26.0361	20.8	45.8185	28.6329	61.8809	35.9465	46.7865	35.0415
09.07. Aortic aneurysm	0.425927	0.670504	0.562048	0.603768	0.631546	0.718772	0.820369	0.691612	0.672757	0.617586	0.451433	0.741415	0.779641	0.445447	0.718661	68.2705	113.832	89.8697	91.707	96.4654	95.9642	110.572	81.6558	77.1619	67.7781	45.223	75.2284	72.4828	39.944	63.8596
09.08. Peripheral vascular disease	0.977381	1.09138	0.834655	1.13087	1.16053	1.36923	1.40351	1.34557	1.0905	1.56784	0.95467	1.22727	1.32353	1.31586	1.36484	79.555	81.414	70.9987	91.8193	75.6246	90.1132	88.7151	75.7417	68.5924	93.2803	56.4152	67.8129	66.6515	68.7211	74.8847
09.09. Endocarditis	0.423795	0.316706	1.40271	1.28861	0.785826	1.2061	0.910651	1.6367	1.02193	0.902002	1.33509	1.02104	2.0134	1.51138	1.64988	5.23493	6.32963	24.1439	23.4364	15.6651	20.523	17.2071	30.9214	10.7787	15.111	21.7514	12.6687	27.7606	19.5396	22.1616
09.10. Other cardiovascular and circulatory diseases	0.767925	0.910815	0.695722	0.648826	1.10154	0.766607	1.04106	0.94888	0.872515	1.01509	1.12344	0.733958	1.01529	1.14906	1.08007	227.221	276.406	210.626	173.781	300.381	187.707	260.485	228.711	203.52	244.877	261.071	159.585	228.24	267.701	254.773
10.01. Chronic obstructive pulmonary disease	1.58221	1.6151	1.5597	1.58673	1.6463	1.54332	1.57153	1.59201	1.76643	1.65249	1.73746	1.73004	1.84024	1.75173	1.8964	1386.2	1423.03	1446.15	1341.83	1401.1	1324.13	1308.06	1300.24	1363.58	1205.81	1347.62	1425.63	1438.72	1326.28	1573.15
10.02. Pneumoconiosis	1.30321	1.3142	0.904781	1.12925	1.07821	0.849904	1.40449	0.914333	1.38318	1.21797	0.724506	0.139959	1.22264	1.20635	1.17666	19.3419	22.7293	14.3813	15.4387	14.2106	11.757	14.1916	10.8558	17.7393	13.6332	6.3338	1.83689	13.3806	13.3304	16.3987
10.03. Asthma	1.7934	0.93358	0.443738	0.698418	0.952432	0.644109	1.68967	1.85344	1.13202	1.02219	2.08847	1.37899	1.14794	1.93452	1.17124	87.987	60.4002	18.3657	27.0703	38.4363	22.6577	66.536	83.2495	43.1788	33.3584	72.0157	47.1648	44.5154	51.9641	41.2408
10.04. Interstitial lung disease and pulmonary sarcoidosis	0.993851	1.09437	0.65961	1.19551	0.700276	0.851371	0.608923	0.436679	0.709506	0.57329	0.649698	0.653859	0.527518	0.858194	0.673264	75.6495	102.234	63.8196	110.083	68.5626	87.4606	64.5487	45.3193	79.0824	59.7108	81.1183	75.9567	64.609	110.606	85.1399
10.05. Other chronic respiratory diseases	0.0843953	1.71671	0.88045	0.931532	1.52165	0.686722	0.978914	1.14105	-1.10029	0.98631	0.846698	0.722908	1.46387	0.586012	0.566294	0.595948	13.1737	6.56534	7.24162	12.9614	4.05677	6.89695	11.5313	-7.75443	8.92877	6.11281	4.59628	7.52217	3.54843	5.41622
11.01. Cirrhosis	2.06921	2.16417	2.05222	2.2556	2.10868	2.03906	2.35394	2.41718	2.33085	2.13602	1.8841	2.15182	2.01913	2.17692	2.08455	1353.16	1468.51	1459.73	1442.89	1418.54	1367.11	1518.54	1442.9	1315.02	1193.54	987.381	958.186	942.78	968.897	952.184
12.01. Peptic ulcer disease	1.49835	1.46876	1.37088	1.51757	1.29741	1.58774	1.25213	1.41404	2.05939	1.32201	1.26501	1.24596	1.15333	1.3995	1.51657	162.048	176.343	142.558	146.933	101.839	146.226	88.2095	111.168	157.262	96.4428	77.885	79.9829	75.7445	92.7904	102.323
12.02. Gastritis and duodenitis	1.08139	0.758572	2.27755	0.981249	0.66438	1.84418	1.92003	1.19663	0.312135	2.47171	0.378015	0.79367	2.1228	1.55925	0.879065	6.39762	5.36399	16.8998	8.88334	4.65856	16.1594	23.719	9.29069	2.86554	18.8825	1.65991	3.81076	7.37645	7.17748	3.86202
12.03. Appendicitis	-0.750268	1.24823	2.17081	1.6578	0.760326	-0.251831	0.687769	1.42499	1.50212	1.21626	1.42134	0.932572	2.93903	1.99289	1.00681	-2.25604	5.28418	9.78271	6.94	1.98511	-1.39358	4.09173	8.81421	6.78943	6.6895	6.51879	2.89959	12.6337	5.15644	2.45701
12.04. Paralytic ileus and intestinal obstruction without hernia	0.575871	0.740776	1.14522	0.637901	0.684807	0.591355	0.862415	0.952294	0.481344	0.542527	1.03353	0.79644	0.72438	1.03743	1.50403	27.4097	35.3244	56.4399	29.0295	34.404	25.9993	33.3631	36.8129	18.6749	23.6655	44.6763	30.9689	27.2871	40.7746	66.0461
12.05. Inguinal or femoral hernia	0.838324	1.24324	0.801442	0.49908	0.962673	0.537699	1.16405	0.768727	1.04569	1.12564	1.28471	0.91055	0.183526	0.267905	1.04188	8.49197	18.7277	9.13047	5.73459	12.1587	7.59398	15.4355	8.86848	11.3943	16.796	15.9235	10.6284	2.18241	3.52139	15.3128
12.06. Non-infective inflammatory bowel disease	0.133041	0.737191	0.905993	0.926449	1.52303	0.927562	1.47211	0.766948	1.03331	0.549247	0.762994	1.20975	1.40511	1.40254	1.53126	4.62228	24.4049	27.9941	26.2568	56.1012	36.544	53.1674	31.6272	33.8049	23.3303	13.7281	19.9179	18.6479	19.4963	23.3045
12.07. Vascular disorders of intestine	1.09376	1.28545	0.615035	1.57784	1.24694	1.39493	1.35946	1.19805	1.51141	1.97362	1.25701	1.86249	1.7009	1.58813	1.78045	82.3517	95.1913	43.0408	111.161	90.6527	113.172	103.089	98.0287	133.24	151.08	100.014	147.776	140.608	131.319	140.241
12.08. Gall bladder and bile duct disease	1.51187	1.33205	1.00816	1.23944	1.19267	1.29366	1.40314	1.33592	1.3425	1.13722	1.4042	1.53705	1.06138	1.45584	1.92744	63.2778	54.8678	49.8835	48.4513	57.8316	53.4751	64.8947	69.6923	76.6406	60.7491	78.531	86.9131	54.6529	86.2837	97.6853
12.09. Pancreatitis	1.60038	1.34901	1.16508	1.52177	1.97162	1.27129	1.69835	1.94408	1.08166	2.48186	2.02093	1.59943	1.48007	2.03179	1.33338	70.6336	58.946	52.5585	61.4668	107.904	63.9598	92.0213	107.72	56.6599	103.963	90.7005	87.813	69.4293	109.999	61.7936
12.10. Other digestive diseases	1.15022	0.792448	0.807672	1.18524	1.24923	1.33436	1.27864	1.00041	1.23828	0.841067	1.34087	1.03522	1.30985	1.18303	1.57746	122.927	78.8923	78.7862	134.53	129.497	133.955	128.564	99.7102	110.852	77.8172	113.324	79.6882	108.594	90.8266	127.529
13.01. Alzheimer's disease and other dementias	-0.0762666	-0.108916	-0.0983698	0.128843	-0.0753786	0.00980527	-0.0210631	0.167289	0.2442	0.0980155	0.280662	0.289949	0.342759	0.293142	0.304697	-29.1807	-42.378	-41.041	53.9269	-28.8006	4.20316	-10.3844	87.2496	125.737	51.4358	158.907	191.519	228.448	194.783	232.605
13.02. Parkinson's disease	-0.24456	-0.415739	-0.129708	-0.478653	-0.370475	0.0173712	-0.578165	-0.573337	-0.317985	-0.046433	-0.333479	-0.226625	-0.0295331	-0.170894	-0.553346	-15.9984	-24.8511	-7.72361	-20.9084	-18.2795	0.844689	-34.2042	-34.2225	-18.9266	-2.96263	-21.0988	-16.1114	-2.03356	-10.9322	-40.6613
13.03. Epilepsy	1.40161	0.9927	1.82762	1.50289	1.12827	2.01481	1.1837	1.65742	1.45842	1.18795	1.40654	0.803324	1.2431	1.73409	1.67893	106.496	78.7674	156.543	85.8383	69.9403	131.105	92.6969	108.274	85.0307	71.1952	93.9845	44.8474	72.568	117.86	103.203
13.04. Multiple sclerosis	0.157664	0.0802563	-0.237994	0.08124	0.125117	-0.100599	0.312253	-0.228431	0.296558	0.494367	0.396625	0.251897	-0.183449	0.996059	0.148001	9.18599	4.38374	-10.4118	4.53503	6.81124	-6.62073	17.3066	-11.9313	15.3175	30.3003	23.895	12.1751	-10.7927	62.2085	10.2003
13.05. Other neurological disorders	0.0868889	0.268511	-0.0424034	0.183702	0.255063	0.114498	0.302345	0.287398	0.177949	-0.194921	-0.0133443	0.685231	0.352845	0.361375	0.428195	8.19263	27.7074	-4.29369	20.0693	29.0126	10.4495	34.0592	31.42	18.5944	-21.8324	-1.51201	87.436	38.6803	43.5751	57.7258
14.01. Schizophrenia	-0.726627	0.840039	0.437258	-1.54849	0.734729	-0.285317	1.18818	0.618988	0.946556	1.63869	0.418867	2.39391	-0.459875	-0.652227	1.32175	-1.87396	1.5506	0.868356	-1.35377	1.98784	-0.563363	2.5784	0.538849	0.398735	0.402732	0.293115	3.31869	-1.23395	-1.282	2.86449
14.02. Alcohol use disorders	1.92202	2.03135	1.71253	1.80376	2.04617	2.23924	2.34225	2.61615	2.1654	2.55391	2.1184	2.13761	2.07666	2.11883	2.01441	378.508	394.668	332.524	412.031	379.704	470.947	399.445	478.047	342.887	452.475	358.614	315.969	293.407	352.95	330.517
14.03. Drug use disorders	3.14898	3.11756	2.98394	2.88939	2.8115	2.92727	2.53192	2.63186	2.49421	2.54422	2.46141	2.70726	2.64201	2.6973	2.74027	921.288	1056.62	783.142	886.955	723.556	1023.61	958.704	1221.96	1167.33	1055.56	1119.54	1090.51	1051.12	1257.13	1351
14.04. Eating disorders	0.622877	-1.2404	1.36707	-0.386071	0.722859	0.423286	-0.0605564	1.34097	0.423255	1.43531	-0.0840187	0.321447	0.689748	0.116408	0.228858	0.949278	-4.30543	7.7992	-2.23723	2.72024	2.95189	-0.370465	4.98224	1.10918	3.60074	-0.587528	0.955487	0.342517	0.111245	0.325907
15.01. Diabetes mellitus	1.15651	1.13402	1.2284	1.48335	1.03766	1.31691	1.39272	1.27205	1.45937	1.36706	1.42855	1.22619	1.28241	1.39483	1.53923	214.104	209.187	211.062	287.375	186.858	250.578	239.074	218.517	185.9	236.726	231.27	188.89	196.177	215.617	230.24
15.02. Acute glomerulonephritis	0.336529	0.00337386	-0.851638	1.11082	1.00968	1.31113	1.17393	0.0864317	1.74969	-0.879897	2.49632	1.63176	-1.20706	0.951515	0.907685	0.198174	0.00254629	-0.643907	0.420142	0.396769	0.459629	0.413121	0.0444534	1.35232	-0.465628	1.2536	0.94357	-0.961579	0.776276	0.338024
15.03. Chronic kidney diseases	0.827079	0.773595	0.916122	0.903885	0.789541	1.02939	0.779922	0.766323	1.21258	0.957872	0.821656	0.972078	0.920001	1.22202	1.00591	134.657	125.377	166.916	139.027	125.212	162.917	122.546	120.817	180.37	134.745	124.793	155.951	128.994	182.675	148.906
15.04. Urinary diseases and male infertility	0.613562	0.981009	0.724495	0.946457	0.923707	0.775563	0.609682	0.744462	0.746089	0.924531	1.36786	1.26816	1.37891	1.40919	0.996503	53.5113	99.2857	69.9886	91.9287	94.9007	92.0928	78.6357	108.332	108.305	138.405	135.045	120.895	130.337	136.304	95.6717
15.05. Gynecological diseases	-2.00301	-1.16396	-2.52934	0.670005	-0.632865	-0.60616	2.1926	1.47608	-2.1823	1.67816	0.707187	0.778202	-1.99028	2.28096	3.0672	-3.70366	-2.74611	-2.92282	0.46425	-0.584518	-0.178393	2.63439	0.800637	-1.27947	2.93483	0.206471	1.20174	-2.28727	5.21187	1.82903
15.06. Hemoglobinopathies and hemolytic anemias	1.65824	0.578892	0.155843	0.409046	-0.58643	1.44705	0.890833	0.696715	1.22004	0.408977	1.06421	0.392091	1.54216	1.56726	1.23206	18.2576	5.69299	1.68585	3.2143	-4.54941	12.3371	7.16192	5.61638	10.3227	3.13684	5.94601	3.38774	8.80698	10.4483	9.39649
15.07. Endocrine, metabolic, blood, and immune disorders	0.859374	1.01634	1.18405	0.983478	1.21837	1.34843	1.39814	1.18045	0.847894	1.02607	1.28971	0.775547	1.38255	0.628204	1.25047	68.3606	87.6345	119.635	84.2875	125.914	138.464	153.434	123.363	80.4126	94.687	102.138	71.7816	135.693	45.4595	108.894
16.01. Rheumatoid arthritis	0.853101	0.0827795	0.252611	0.695073	0.484918	0.0495573	0.611654	0.514681	0.0971644	0.589488	-0.0768132	0.569772	1.1892	0.268267	1.03531	30.0454	3.26749	7.26297	20.5381	14.5957	1.3699	23.6236	13.5722	2.60093	17.2408	-1.98486	16.3206	32.5175	6.91045	25.0591
16.02. Other musculoskeletal disorders	0.600605	0.425653	0.0553783	0.877484	0.668203	0.757872	1.16946	1.21016	0.903432	0.478491	0.950397	1.76174	0.611569	0.457872	0.556035	17.8334	16.7358	2.06965	35.3685	25.7379	28.8441	41.0639	40.3321	29.8618	18.8051	30.9361	51.4959	22.6743	14.2099	18.0253
17.01. Congenital anomalies	0.379165	0.6739	0.751636	1.15607	0.818799	1.26805	0.665725	0.407275	0.860617	0.754138	0.710168	0.541772	0.536844	0.355196	1.00986	72.0796	118.369	143.061	185.335	163.308	205.148	104.795	66.2006	138.373	116.273	110.621	83.4738	71.9274	53.7807	126.277
17.02. Skin and subcutaneous diseases	1.0373	1.11841	0.798125	1.12587	1.58092	0.875607	0.720268	1.32518	1.48701	1.33073	0.954967	1.41772	0.925778	1.87295	1.19692	22.7938	31.3517	27.2995	36.1904	50.7242	26.0558	23.9814	54.7714	50.3677	44.8407	28.0216	41.3736	29.513	64.9058	40.8335
17.03. Sudden infant death syndrome	2.68803	2.17554	2.18019	2.02879	2.15792	1.04643	1.26711	1.94385	0.808428	1.03182	1.89969	0.891953	0.491658	1.29141	1.21683	123.104	97.594	138.883	87.9857	64.5922	41.7476	54.7884	60.5112	26.3461	35.0342	74.1257	35.5765	10.6761	24.5043	31.7102
17.04. Sense organ diseases	1.25995	1.05708	1.00887	1.16446	-2.048	0.897786	1.1759	1.6823	1.26187	1.41864	1.44849	3.96827	0.385963	1.49516	2.31862	0.323141	0.302542	0.29901	0.528714	-1.71338	0.274507	0.429239	0.822777	0.395488	0.445427	0.437304	3.07542	0.213388	0.369948	1.29481
18.01. Road injuries	0.568464	0.164239	0.158451	0.38456	0.0894964	0.514035	0.292861	0.195102	0.443036	-0.146096	0.617248	0.216377	0.32867	0.6475	0.740464	174.35	42.6989	47.0016	99.9053	21.2401	136.245	70.1426	43.1503	84.458	-25.5213	100.121	31.7958	47.5919	100.356	102.51
18.02. Other transport injury	0.0815587	-0.328539	0.0177971	0.32874	0.325152	0.36283	0.0306779	-0.574797	-0.706297	0.805632	1.40217	-0.361255	-0.0466596	0.166314	-1.26002	0.946368	-3.25176	0.237353	2.35845	3.7467	2.22327	0.467939	-6.29348	-20.4238	8.01258	12.0685	-6.13741	-0.619023	0.960449	-8.70234
19.01. Falls	0.729559	0.874585	0.882572	0.874233	1.04625	0.899949	0.720659	0.947509	1.27434	0.87677	0.669063	1.01971	0.874659	0.559873	0.845531	140.805	172.613	171.138	173.599	202.104	155.977	130.832	161.37	237.409	142.326	105.267	164.804	139.825	83.5208	131.772
19.02. Drowning	0.572097	1.00052	0.859175	2.16389	1.61128	1.70538	0.81271	0.438363	1.26447	0.55493	1.54476	1.36067	1.29174	0.0359434	1.07282	23.2283	40.5517	31.0284	65.8941	44.2314	45.3663	36.8098	8.04394	49.637	18.2875	51.9129	51.1173	33.7557	0.994805	33.4858
19.03. Fire, heat and hot substances	0.9854	1.35807	1.70156	1.94523	2.04945	1.3424	1.93475	1.76548	1.95859	2.15275	1.9746	1.5791	2.62192	1.73533	1.1681	55.6311	65.4417	78.7433	102.721	61.5776	40.273	62.3595	56.9138	54.6036	57.7578	61.5043	32.6428	51.4701	20.102	24.715
19.04. Poisonings	1.79888	2.10152	1.37125	2.2882	0.867046	2.36595	2.43342	1.93982	2.42013	2.38921	2.79369	2.1355	2.63183	2.47023	2.34865	22.41	20.2167	6.68891	14.2247	5.44531	20.9177	21.5427	19.576	26.6058	35.6586	75.6157	49.0665	55.4509	47.7199	47.9019
19.05. Exposure to mechanical forces	-0.190575	0.655381	1.52432	1.10581	1.5026	1.84187	1.11175	0.944537	0.543911	1.33663	1.00588	0.887719	1.22744	1.23657	1.88504	-3.30823	18.0715	21.6235	30.3439	27.7865	24.729	23.097	15.1087	7.42924	17.1974	15.3323	9.94644	20.8448	27.2293	39.5181
19.06. Adverse effects of medical treatment	0.777666	0.697614	0.771271	1.04822	1.23655	1.20924	0.867086	1.40581	1.07887	0.540388	1.0488	1.21406	1.34537	1.02475	0.392216	24.3673	22.0462	27.3101	37.0284	41.141	43.9367	30.173	45.3707	24.1665	12.9158	22.5543	25.9164	33.0785	22.8979	11.5587
19.07. Animal contact	-0.39961	-1.7921	-0.00784747	1.0568	1.2542	-0.300216	-0.126419	0.357914	-0.404787	0.559222	-0.435391	0.25488	0.371478	-0.450083	-0.314267	-0.255619	-3.64879	-0.0142539	0.489504	0.546797	-0.328415	-0.0970253	0.438648	-0.694589	0.203146	-0.744399	0.231969	0.256838	-0.683887	-0.688523
19.08. Foreign body	1.69638	1.47637	1.12506	1.16872	1.00707	1.26562	1.48045	1.12928	0.635877	1.27191	1.9943	1.33272	0.979147	1.25656	1.65017	87.9699	69.3019	62.2105	61.2849	58.3513	87.1853	83.743	66.4119	33.8602	61.6084	116.382	64.7643	44.0454	70.3482	95.1207
19.09. Unintentional injuries not classified elsewhere	1.77684	1.11896	0.942585	1.22858	0.614649	0.011564	-0.625178	-0.348139	1.25229	1.39011	0.908579	-0.653768	1.75073	0.156926	1.96672	10.9796	8.11355	5.65172	7.54237	7.99229	0.0841663	-3.63625	-2.40497	11.1669	4.42516	2.65388	-2.38616	4.89471	0.421741	6.60859
20.01. Self-harm	1.36058	1.55332	1.26817	1.18521	1.36651	1.52363	1.42507	1.34609	1.34222	1.51873	1.4436	1.16298	1.26076	1.07545	1.06465	733.332	838.467	609.017	589.871	632.536	706.413	654.041	660.062	623.503	697.002	683.44	537.907	575.951	434.334	429.388
20.02. Interpersonal violence	3.22623	2.8569	3.1771	3.01024	2.7122	2.94629	3.01465	2.55737	2.37248	2.19017	2.46384	2.07334	2.15994	1.88833	1.96204	269.097	287.721	280.15	300.878	198.535	289.35	229.147	187.278	139.113	161.927	162.511	109.121	98.3007	73.9291	78.6995
21.01. Exposure to forces of nature	2.03914	1.25863	2.0432	1.13007	2.27729	0.86144	1.04732	2.39486	0.933811	2.08683	1.22944	0.735905	0.584698	-0.11491	0.55365	34.0054	16.9777	20.7886	13.3731	35.2923	10.0723	12.5549	33.8334	16.3387	26.694	14.4605	5.6673	11.1293	-0.597466	4.34846
21.02. Collective violence and legal intervention	-0.35224	1.57108	1.04014	0.88802	-0.355795	1.25442	-1.14193	0.0724134	0.832063	1.18388	2.00972	1.67337	0.506284	-0.298549	1.11339	-0.289974	1.40274	1.08727	0.673215	-0.286783	1.02601	-0.58438	0.0623449	0.464138	0.646515	3.20094	1.17621	0.413892	-0.223931	0.57556
total	0.99857	0.968093	0.888843	1.02079	0.949198	0.973958	1.03545	1.05439	1.04678	1.05628	1.0669	1.03353	1.04911	1.11914	1.11339	17110.1	16679.5	15149.6	16701.5	15191.5	15332.7	16014.5	15987.8	15093.4	14845.5	14682.6	14068.3	13897.9	14483.2	14921.7

## Sheet: Table B
SEX	Both
	Column Labels
	Max of sYLLRII					Max of sYLLSII
Row Labels	2002	2005	2008	2011	2014	2002	2005	2008	2011	2014
01.01. Tuberculosis	1.72525	1.88702	1.14796	1.58109	2.20709	35.8171	36.3468	19.4107	16.2893	18.37
01.02. HIV/AIDS	2.06908	1.75064	1.86139	2.22461	1.74838	54.4218	30.547	29.5555	30.3895	19.6164
02.01. Diarrheal diseases	0.976702	1.06338	1.07461	1.07665	1.25065	21.6244	30.1007	41.0077	31.4482	36.6568
02.02. Intestinal infectious diseases	0.918099	2.27594	0.592503	2.06098	1.7036	1.07037	3.50189	1.05435	2.9019	1.51691
02.03. Lower respiratory infections	0.861167	0.950559	1.03886	1.19715	1.18161	510.982	572.671	636.56	564.81	466.579
02.04. Upper respiratory infections	0.935553	-0.600605	5.22431	0.628721	1.11508	0.0685157	-0.0136631	1.29033	0.362542	0.0360145
02.05. Otitis media	-0.774815	1.99892	1.19663	1.31489	2.63021	-0.378996	0.799899	0.41996	1.06926	1.70278
02.06. Meningitis	0.182234	0.962868	1.30489	1.57845	0.515987	3.89637	17.6062	21.5301	17.2518	8.07636
02.07. Encephalitis	1.6665	0.965459	0.749273	0.318018	1.56607	8.55785	6.09645	6.52218	1.9577	9.5612
02.09. Whooping cough	0.859424	3.30058	2.76921	3.17904	0.707657	0.337884	2.82202	1.76518	3.34857	0.417078
02.11. Measles	1.29844	1.39204	1.31123	1.75084	1.81234	0.10103	0.120913	0.139958	0.137258	0.130899
02.12. Varicella and herpes zoster	1.54175	1.61378	0.785567	-0.323204	0.374586	5.12459	7.90404	2.4103	-0.650946	1.29088
03.01. Malaria	-1.64144	0.833635	0.593108	-0.650732	3.27668	-1.39818	0.00160616	0.122831	-0.144329	1.06683
03.02. Chagas disease	1.852	1.19131	0.366008	0.605094	0.499406	0.285248	0.214691	0.0567496	0.0787962	0.059243
03.05. Food-borne trematodiases	1.71022	2.38447	2.8946	2.69213	1.71652	0.197185	0.140221	0.154878	0.209036	0.0887863
03.09. Leishmaniasis	1.71022	2.38447	2.8946	2.69213	1.71652	0.197185	0.140221	0.154878	0.209036	0.0887863
03.10. Cysticercosis	1.58808	1.45277	1.66831	-0.653384	1.77005	0.00120784	0.00121748	0.00165361	-0.151291	0.00214374
03.14. Yellow fever	-0.155861	1.15017	0.790379	0.476969	0.941867	-0.0230734	0.202865	0.0979545	0.0500841	0.0795709
03.16. Other neglected tropical diseases	-1.43727	0.113749	0.676046	0.972466	1.44055	-1.38158	0.102954	1.28324	2.68536	0.906392
04.01. Maternal hemorrhage	0.808267	4.46157	1.45501	0.208649	-3.63717	0.253239	1.67582	0.0700809	0.00772104	-1.36439
04.02. Maternal sepsis and other pregnancy related infection	1.47988	3.94209	1.97647	4.16375	1.56282	0.383115	2.31413	0.550231	2.26923	0.295364
04.03. Hypertensive disorders of pregnancy	1.9057	2.10332	0.74363	1.49189	1.50291	1.19004	0.00727172	0.231169	0.0295382	0.0097787
04.04. Obstructed labor	1.77142	0.72953	1.05238	-0.161494	1.38491	0.100135	0.49164	0.0620968	-0.00695785	0.0705531
04.05. Maternal abortive outcome	4.01366	-0.764389	1.56396	1.27282	1.50261	3.08581	-0.992056	0.824921	0.396445	0.553488
04.06. Indirect maternal causes	2.34765	1.83694	1.77099	-0.161405	-0.865994	10.3954	3.10147	6.63133	-0.453679	-1.74076
04.09. Other maternal disorders	-0.209301	1.73494	-0.0586494	-1.46714	0.892702	-0.0708704	2.65754	-0.111284	-2.38097	1.79189
05.01. Preterm birth complications	0.916456	1.49336	0.679451	1.52975	1.08895	96.6963	146.377	57.1895	117.741	66.3754
05.02. Neonatal encephalopathy (birth asphyxia and birth trauma)	1.42165	0.732825	0.435385	1.02662	0.491225	68.9968	32.9735	18.6341	34.6442	14.4267
05.03. Sepsis and other infectious disorders of the newborn baby	1.65411	1.92409	0.856163	1.19244	0.504084	53.1379	69.6556	22.1841	21.4113	7.04552
05.04. Hemolytic disease in fetus and newborn and other neonatal jaundice		-35.2785	-5.36158	-4.60259	-11.1328		-17.1082	-0.00293521	-4.2408	-2.46158
05.05. Other neonatal disorders	0.395827	1.13258	0.303775	1.66626	0.662349	14.3583	48.3812	11.1424	44.3365	20.3845
06.02. Protein-energy malnutrition	1.45318	2.05482	1.85897	2.31039	1.96951	7.66508	11.2567	9.56075	10.402	5.04722
06.03. Iodine deficiency	0.531853	0.976064	1.14364	0.656058	1.53888	0.806084	1.27842	1.35528	0.8654	2.27428
06.04. Iron-deficiency anemia	0.961178	0.124192	0.855094	1.13134	0.117847	8.28687	0.736693	3.87152	4.10297	0.504144
06.05. Other nutritional deficiencies	2.03547	-0.135513	2.18066	2.02772	1.32227	3.85372	-0.348118	2.43074	3.04977	2.13423
07.01. Sexually transmitted diseases excluding HIV	1.35986	1.39803	1.11378	0.813522	0.946836	3.81013	3.26342	1.21835	1.24795	1.76598
07.02. Hepatitis	1.98518	2.67658	1.71064	2.69525	1.19297	11.4475	8.24289	3.29899	2.91783	2.38105
07.03. Other infectious diseases	1.34837	1.01541	0.393228	1.10578	0.27919	28.6192	23.8202	10.3816	22.9601	5.19166
08.01. Esophageal cancer	0.48988	0.669584	0.57357	0.734603	0.659226	137.72	186.501	151.94	189.907	161.918
08.02. Stomach cancer	1.00494	0.971055	0.859785	0.707273	0.832068	220.108	189.764	144.104	104.451	115.008
08.03. Liver cancer	0.965771	0.840112	0.945023	0.935651	0.885009	103.853	99.9916	117.731	119.609	139.069
08.04. Larynx cancer	2.06016	1.92327	2.06348	2.13438	2.41855	89.87	68.503	68.827	63.1567	80.0414
08.05. Trachea, bronchus, and lung cancers	1.34401	1.31427	1.46512	1.46257	1.58261	1883.71	1780.34	1911.68	1804.13	1827.57
08.06. Breast cancer	-0.00236637	0.0856898	0.331484	0.200298	0.182337	-1.11904	38.0012	129.754	76.4833	62.9145
08.07. Cervical cancer	0.900672	1.34234	1.44769	0.995886	1.65663	57.0834	78.3784	85.0854	59.1234	92.0691
08.08. Uterine cancer	0.215109	0.372615	0.39751	0.217764	0.517648	10.4243	15.7155	16.7044	11.0209	29.0701
08.09. Prostate cancer	0.162989	0.192334	0.0340359	0.117917	-0.00908721	32.5404	36.3838	6.12453	21.2719	-1.65655
08.10. Colon and rectum cancer	0.297715	0.342481	0.423255	0.4914	0.458117	171.294	183.441	217.444	235.539	208.15
08.11. Mouth cancer	1.19472	1.3564	1.48715	1.69172	1.31355	69.2755	77.6735	88.0975	95.5263	75.7639
08.12. Nasopharynx cancer	0.392598	1.08254	0.119861	0.443508	1.46794	2.48773	4.23223	0.84779	2.70927	5.80192
08.13. Cancer of other part of pharynx and oropharynx	1.41631	1.64208	1.91831	1.71712	1.78841	50.8955	56.949	63.5109	71.824	72.855
08.14. Gallbladder and biliary tract cancer	0.700955	0.604466	0.826099	0.571402	0.804529	16.8625	12.7809	20.7174	12.7574	18.1815
08.15. Pancreatic cancer	0.442778	0.519337	0.52085	0.415371	0.663418	102.086	114.638	118.29	93.0105	144.459
08.16. Malignant melanoma of skin	-0.418554	-0.0499163	-0.297019	-0.102798	-0.287111	-26.834	-3.11041	-19.7044	-6.97821	-16.9919
08.17. Non-melanoma skin cancer	0.888502	0.320443	0.649166	0.512112	0.729869	14.1678	4.19776	10.5131	7.95308	14.4342
08.18. Ovarian cancer	-0.0755485	-0.234468	0.0533409	0.13896	0.240993	-12.2756	-35.7931	7.64906	18.3995	29.8653
08.19. Testicular cancer	0.20379	0.538896	1.31613	-0.0963703	1.97372	1.23411	3.82769	5.80624	-0.381082	10.433
08.20. Kidney and other urinary organ cancers	0.508454	0.314341	0.295684	0.475794	0.708762	58.3062	37.5984	34.9301	49.2605	79.2261
08.21. Bladder cancer	0.827879	0.695331	0.779738	0.643171	0.863287	107.084	85.3082	89.9227	74.7756	102.912
08.22. Brain and nervous system cancer	-0.1667	0.00302918	0.120905	0.0865893	0.117383	-31.9777	0.587649	22.1099	15.3278	21.6956
08.23. Thyroid cancer	0.847642	0.0521074	0.717803	0.822041	-0.100733	8.97257	0.483806	5.76385	7.32034	-0.850489
08.24. Mesothelioma	0.550271	0.216814	0.348606	0.318313	0.307748	27.7561	11.3591	15.6647	14.792	12.6742
08.25. Hodgkin's disease	1.00221	0.602209	1.05581	0.259486	0.190397	11.4353	8.5164	10.9667	3.16959	2.15783
08.26. Non-Hodgkin lymphoma	0.304143	0.424723	0.573143	0.533987	0.434424	57.1405	73.6338	86.8452	78.1544	63.0224
08.27. Multiple myeloma	0.144567	0.312047	0.18422	-0.0803684	0.123614	11.0401	21.2233	12.1567	-5.26273	7.79683
08.28. Leukemia	0.210623	0.174848	0.224862	0.202498	0.649199	28.9848	23.0063	26.9212	24.2744	68.691
08.29. Other malignant cancers	0.214663	0.0558359	0.448092	0.389172	0.401542	29.2432	7.80132	66.3383	56.3542	60.1512
08.30. Other non-malignant neoplasms	0.226909	0.212997	0.177587	0.487494	0.481262	5.64793	4.68141	3.27362	9.19046	10.1102
09.01. Rheumatic heart disease	0.796218	0.810757	0.526018	1.03629	1.19204	47.7027	39.937	21.5187	38.7229	41.4343
09.02. Ischemic heart disease	1.04344	0.998451	1.13076	1.15043	1.26675	3420.93	2764.39	2605.74	2211.59	2148.81
09.03. Cerebrovascular disease	0.558257	0.606371	0.658549	0.731271	0.764163	844.403	780.433	729.879	672.606	624.415
09.04. Hypertensive heart disease	1.00195	0.924995	1.18124	0.920523	1.40394	85.6873	72.2238	87.0688	77.494	117.454
09.05. Cardiomyopathy and myocarditis	0.359518	0.594184	0.379522	0.412345	0.357476	41.5474	64.5657	39.4513	40.6193	35.3917
09.06. Atrial fibrillation and flutter	0.454885	0.492551	0.583788	0.707363	0.470888	25.9774	28.1396	33.8139	45.2791	39.3232
09.07. Aortic aneurysm	0.555836	0.650061	0.734503	0.608449	0.650559	90.8268	94.9711	89.9021	63.1539	58.8456
09.08. Peripheral vascular disease	0.961987	1.21754	1.27628	1.24251	1.33435	77.2563	85.934	77.6169	72.0005	70.0819
09.09. Endocarditis	0.721646	1.07727	1.22337	1.09429	1.73007	11.9161	19.7928	19.6688	16.6136	23.1532
09.10. Other cardiovascular and circulatory diseases	0.794088	0.841953	0.957521	0.960577	1.08057	238.733	220.42	231.211	221.108	249.79
10.01. Chronic obstructive pulmonary disease	1.58542	1.59296	1.64152	1.70571	1.83081	1418.68	1356.47	1324.47	1325.44	1445.59
10.02. Pneumoconiosis	1.17967	1.02008	1.22612	0.651903	1.19774	18.8917	13.8326	14.2334	7.18724	14.3489
10.03. Asthma	1.07278	0.772666	1.58094	1.51196	1.36613	55.5493	29.3953	64.4629	50.9823	45.9662
10.04. Interstitial lung disease and pulmonary sarcoidosis	0.911223	0.906207	0.58769	0.627324	0.689471	80.8647	88.4649	62.9595	72.1945	86.8668
10.05. Other chronic respiratory diseases	0.928571	1.09671	0.431955	0.867427	0.789226	6.86444	8.12767	3.48091	6.53004	5.48074
11.01. Cirrhosis	2.09627	2.13332	2.3669	2.05542	2.09363	1428.28	1410.38	1424.66	1046.63	955.151
12.01. Peptic ulcer disease	1.45133	1.47789	1.58389	1.28567	1.36089	160.748	131.758	119.051	85.0893	90.5256
12.02. Gastritis and duodenitis	1.41274	1.18339	1.2167	1.45305	1.48292	9.63305	9.75748	11.8322	8.13855	6.15565
12.03. Appendicitis	1.0774	0.617543	1.18313	1.24184	2.1674	4.20719	2.53329	6.54699	5.44972	6.72398
12.04. Paralytic ileus and intestinal obstruction without hernia	0.828661	0.639439	0.761416	0.794651	1.11491	39.9351	29.7802	29.4805	33.2421	44.944
12.05. Inguinal or femoral hernia	0.99865	0.668029	1.0042	1.10784	0.530639	12.1292	8.52587	11.9787	14.3758	7.03649
12.06. Non-infective inflammatory bowel disease	0.584313	1.13872	1.07821	0.747194	1.45011	19.2288	39.716	39.5629	19.0487	20.5078
12.07. Vascular disorders of intestine	1.00605	1.4075	1.35752	1.69387	1.68936	73.5185	105.315	111.208	133.007	137.377
12.08. Gall bladder and bile duct disease	1.26493	1.23628	1.35807	1.3625	1.48228	55.8756	53.1115	70.4728	75.211	79.7669
12.09. Pancreatitis	1.37463	1.6092	1.57924	1.99311	1.63425	61.0157	78.0597	85.2562	94.1491	80.3371
12.10. Other digestive diseases	0.920946	1.25275	1.1668	1.07166	1.36079	93.2806	132.499	112.665	90.5512	109.093
13.01. Alzheimer's disease and other dementias	-0.0950971	0.0250133	0.133192	0.226802	0.311459	-37.6391	10.2479	67.9296	132.708	217.588
13.02. Parkinson's disease	-0.264272	-0.264381	-0.49068	-0.203521	-0.262718	-16.257	-12.482	-29.1682	-13.4418	-18.0652
13.03. Epilepsy	1.41133	1.55141	1.41685	1.1527	1.56582	113.266	95.2354	95.3734	70.1718	98.1875
13.04. Multiple sclerosis	0.0117417	0.0270412	0.134682	0.388784	0.32581	0.612928	1.58902	7.15735	21.9927	20.6559
13.05. Other neurological disorders	0.10459	0.192997	0.258691	0.18707	0.3856	10.4234	20.2265	28.1502	22.0388	46.9693
14.01. Schizophrenia	0.0761622	0.00353846	1.02606	1.74171	0.0423877	0.163225	0.00654296	1.17759	1.37191	0.0962591
14.02. Alcohol use disorders	1.89224	2.02526	2.38136	2.2802	2.07092	369.394	421.21	406.141	375.411	325.706
14.03. Drug use disorders	3.08889	2.88235	2.55787	2.56812	2.69697	920.888	876.899	1117.72	1088.38	1219.95
14.04. Eating disorders	0.4258	0.224538	0.456766	0.327344	0.274507	1.5253	1.23595	1.89944	1.36213	0.262735
15.01. Diabetes mellitus	1.16496	1.28467	1.3679	1.34012	1.40628	210.068	241.287	214.473	218.171	214.305
15.02. Acute glomerulonephritis	-0.215028	1.13546	1.10281	1.07363	0.0830344	-0.15022	0.424364	0.603707	0.577063	0.054828
15.03. Chronic kidney diseases	0.840427	0.907465	0.915795	0.913215	1.04974	142.06	142.332	141.508	137.885	153.211
15.04. Urinary diseases and male infertility	0.784834	0.876001	0.704274	1.15874	1.25852	74.5423	93.1894	98.6068	132.31	120.51
15.05. Gynecological diseases	-1.73601	-0.15491	0.90047	1.21215	1.17303	-3.09884	-0.0984165	0.693537	1.45615	1.57422
15.06. Hemoglobinopathies and hemolytic anemias	0.805138	0.43396	0.944475	0.560651	1.42178	8.50812	3.48549	7.74852	4.09447	9.49129
15.07. Endocrine, metabolic, blood, and immune disorders	1.03439	1.19762	1.15321	1.01801	1.12814	91.913	116.5	118.826	89.6151	96.9326
16.01. Rheumatoid arthritis	0.389555	0.421854	0.439912	0.376858	0.83565	13.4304	12.2822	13.4228	10.5242	21.5391
16.02. Other musculoskeletal disorders	0.34003	0.767964	1.09606	0.99945	0.544249	12.0702	29.8559	37.0233	33.585	18.262
17.01. Congenital anomalies	0.593705	1.06381	0.645543	0.669612	0.613532	110.1	185.003	103.516	103.533	83.9895
17.02. Skin and subcutaneous diseases	0.967591	1.19892	1.18464	1.23568	1.34108	27.1494	37.5655	42.8687	37.9332	44.974
17.03. Sudden infant death syndrome	2.37688	1.8677	1.57968	1.24457	1.10941	122.023	70.4612	56.178	46.842	24.6792
17.04. Sense organ diseases	1.09976	-0.574416	1.41366	2.85142	1.41175	0.307363	-0.306259	0.549493	1.34397	0.639387
18.01. Road injuries	0.309345	0.340201	0.303982	0.221374	0.566599	88.932	86.4572	65.9439	35.7134	82.8544
18.02. Other transport injury	-0.045243	0.336811	-0.463466	0.413292	-0.337276	-0.526304	2.77811	-8.54081	4.90563	-2.91923
19.01. Falls	0.829788	0.937936	0.98308	0.85953	0.764302	161.613	176.42	176.323	137.822	118.433
19.02. Drowning	0.807238	1.8454	0.928912	1.16362	0.801526	31.5922	52.0499	31.9162	40.5296	22.7023
19.03. Fire, heat and hot substances	1.31421	1.81351	1.87882	1.92989	1.83421	66.0083	68.0318	57.7596	50.6029	32.0463
19.04. Poisonings	1.82351	1.90872	2.26732	2.46662	2.48938	16.3938	13.6091	22.6486	53.5837	50.4192
19.05. Exposure to mechanical forces	0.608577	1.40117	0.906248	1.08218	1.4627	11.9922	27.6926	15.2069	14.1492	29.2021
19.06. Adverse effects of medical treatment	0.751827	1.1686	1.11742	0.921238	0.877117	24.6189	40.8643	33.2583	20.4585	22.347
19.07. Animal contact	-0.854745	0.343835	-0.094537	-0.0986438	-0.257915	-1.2938	0.229872	-0.116632	-0.0986884	-0.377118
19.08. Foreign body	1.42307	1.15319	1.08547	1.55595	1.32021	73.1304	68.9369	61.0512	80.564	69.8204
19.09. Unintentional injuries not classified elsewhere	1.27396	0.593508	0.240598	0.483518	1.36436	8.25784	5.2161	1.73724	1.57277	4.03605
20.01. Self-harm	1.3966	1.35641	1.36972	1.37454	1.13781	725.225	644.046	645.223	639.008	479.253
20.02. Interpersonal violence	3.07059	2.91146	2.67326	2.24945	2.01763	278.451	263.155	185.152	144.304	84.0663
21.01. Exposure to forces of nature	1.78378	1.49981	1.4464	1.45335	0.466416	23.969	19.4903	20.9937	15.5431	4.96767
21.02. Collective violence and legal intervention	0.79415	0.590883	-0.033748	1.76861	0.366731	0.732758	0.468556	-0.0217206	1.67425	0.25509
total	0.945041	0.976013	1.04312	1.04742	1.08946	16293.6	15734	15702.2	14530.6	14431.8

## Sheet: 2015 deaths and YLL
EAS death rate and YLL per 100,000 population by causes of deaths and SIMD decile, Scotland 2015
	back to contents
	IHME disease level 3 cause of death	SIMD decile (2016 version)											IHME disease level 3 YLL	SIMD decile (2016 version)
		1 - Most deprived	2	3	4	5	6	7	8	9	10 - Least deprived			1 - Most deprived	2	3	4	5	6	7	8	9	10 - Least deprived
	01.01. Tuberculosis	0.927565	1.49426	0.938542	0.0906667	0.777387	0.555724	0.297008	0.507615	0.297272	0.0369104		01.01. Tuberculosis	9.18161	19.6018	14.0352	1.73788	9.19212	4.3392	3.18398	4.89682	1.621	0.350601
	01.02. HIV/AIDS	1.0101	0.565136	0.17094	0.112258	0.49456	0.232526	0.256353	0.065838	0.495597	0.407413		01.02. HIV/AIDS	23.4544	18.8652	5.73612	4.45499	15.6976	4.82609	3.9783	1.59003	14.4464	13.7836
	02.01. Diarrheal diseases	6.24982	4.33767	3.44128	3.38537	3.55655	2.84881	2.49405	3.69336	2.30092	2.44414		02.01. Diarrheal diseases	64.2721	52.2131	37.2247	35.3705	28.091	20.7472	15.6578	31.029	16.1846	15.1564
	02.02. Intestinal infectious diseases	0.0836651	0.0755821	0.080939	0.0451039	0.0816728	0.0407358	0.0393228	0.0486512	0.0317232	0.0315904		02.02. Intestinal infectious diseases	1.76804	1.59077	1.89048	0.413307	1.72789	0.294031	0.602264	0.592948	0.254709	0.48052
	02.03. Lower respiratory infections	74.7103	62.1982	62.1912	58.8173	59.469	51.0159	44.2577	42.4516	46.0693	40.1851		02.03. Lower respiratory infections	773.733	574.668	491.208	445.175	439.495	345.341	271.887	284.391	296.674	240.792
	02.04. Upper respiratory infections	0.000454753	0.00110148	0.00820802	0.000351487	0.0081898	0.000825148	0.000465764	0.000286368	0.000830442	0.000236073		02.04. Upper respiratory infections	0.00847222	0.0269768	0.29721	0.00477344	0.18133	0.0172477	0.00589262	0.00223356	0.0308092	0.00189362
	02.05. Otitis media	0.0354673	0.0322951	0.0322224	0.0271329	0.027487	0.0241814	0.0191592	0.0239851	0.235787	0.0157377		02.05. Otitis media	0.453794	0.390872	0.349703	0.240026	0.240933	0.209578	0.17886	0.218167	2.30668	0.146591
	02.06. Meningitis	0.597746	0.338884	0.3478	0.703284	0.297541	0.623067	0.278499	0.441256	0.41147	0.134668		02.06. Meningitis	25.4847	6.40359	6.21205	27.0564	4.8317	28.9426	16.4338	20.6818	20.904	2.92932
	02.07. Encephalitis	1.73731	0.313134	0.312425	0.582336	0.297841	0.621049	0.0480486	0.0674278	0.245812	0.120439		02.07. Encephalitis	26.5744	8.51104	2.4923	20.0818	3.04798	6.70949	1.368	1.30938	2.41537	2.94031
	02.09. Whooping cough	0.00197887	0.0012805	0.000973789	0.000926262	0.185879	0.0560009	0.0165946	0.0189881	0.0196265	7.76989e-05		02.09. Whooping cough	0.0224667	0.0153718	0.0258945	0.00864242	14.3136	0.694078	0.311056	0.376352	0.0952499	0.000878794
	02.11. Measles	0.00636033	0.00596132	0.00627003	0.00316311	0.00641977	0.0027908	0.00280559	0.003325	0.00219079	0.00240328		02.11. Measles	0.147484	0.138122	0.15625	0.0291523	0.153865	0.0242307	0.0429357	0.0453107	0.0178045	0.0398222
	02.12. Varicella and herpes zoster	0.0504988	0.27432	0.497297	0.359087	0.249868	0.213191	0.255914	0.033132	0.00785833	0.00353602		02.12. Varicella and herpes zoster	0.878641	5.16676	2.21385	14.4082	1.3854	1.65099	1.3475	0.821636	0.0656666	0.0535782
	03.01. Malaria	1.62377e-05	0.000134856	1.6421e-05	0.00108585	0.200524	3.20661e-05	1.4524e-06	1.15574e-05	0.00016242	1.35162e-05		03.01. Malaria	0.000870635	0.00548066	0.000663524	0.050596	2.48211	0.00104623	5.44256e-05	0.000677754	0.00263667	0.000625547
	03.02. Chagas disease	0.0144478	0.00489944	0.0147018	0.0102934	0.0134852	0.00428887	0.00866727	0.00581872	0.00571435	0.0084476		03.02. Chagas disease	0.224983	0.0649016	0.153381	0.208693	0.30512	0.0155578	0.132173	0.0605385	0.0928548	0.0556174
	03.05. Food-borne trematodiases	0.00502404	0.0112861	0.00460542	4.56226e-05	0.0090123	4.35513e-05	0.00509872	0.0045002	3.37276e-05	1.96168e-05		03.05. Food-borne trematodiases	0.128261	0.190253	0.0829841	0.00116679	0.122082	0.00104303	0.0666645	0.0811624	0.000809659	0.000317056
	03.09. Leishmaniasis	0.00502404	0.0112861	0.00460542	4.56226e-05	0.0090123	4.35513e-05	0.00509872	0.0045002	3.37276e-05	1.96168e-05		03.09. Leishmaniasis	0.128261	0.190253	0.0829841	0.00116679	0.122082	0.00104303	0.0666645	0.0811624	0.000809659	0.000317056
	03.10. Cysticercosis	8.5093e-05	0.00010824	3.01424e-05	4.46645e-05	2.09776e-05	2.49986e-05	2.23526e-05	5.2049e-06	2.71268e-05	1.08093e-05		03.10. Cysticercosis	0.00344198	0.00423752	0.00121641	0.00173688	0.000802734	0.00101322	0.00101684	0.000187064	0.00130642	0.000413194
	03.14. Yellow fever	0.0231855	0.00492478	0.00825297	0.00874087	0.0118518	0.0155566	0.00012598	0.0149866	0.0039951	7.77477e-05		03.14. Yellow fever	0.16982	0.0768841	0.070367	0.0670805	0.107575	0.153124	0.00100912	0.0472487	0.0208082	0.000673319
	03.16. Other neglected tropical diseases	0.0023477	0.00477849	0.000965827	0.00836157	0.00786088	0.00130698	0.203843	0.000831826	0.00316735	0.221124		03.16. Other neglected tropical diseases	0.0588783	0.129285	0.0215455	0.370533	0.214156	0.0274096	2.80026	0.0137702	0.0364428	1.95864
	04.01. Maternal hemorrhage	0.00134114	0.00161212	0.000121038	0.00148701	0.00020596	0.000602658	0.00123495	0.00125374	0.000181532	0.00095954		04.01. Maternal hemorrhage	0.06589	0.0654069	0.00509734	0.0589846	0.0107771	0.0266609	0.0636957	0.0530072	0.00715389	0.0549924
	04.02. Maternal sepsis and other pregnancy related infection	0.00735719	0.0225839	0.00781277	0.000327008	0.0262866	0.00379125	0.00802264	0.0030711	0.000298375	9.00966e-05		04.02. Maternal sepsis and other pregnancy related infection	0.299096	0.689091	0.285553	0.0135177	0.858122	0.169601	0.213347	0.0570823	0.0114122	0.00333053
	04.03. Hypertensive disorders of pregnancy	0.000346221	0.000353291	0.000141641	0.000211197	0.000248067	0.000176863	0.00012269	7.88509e-05	0.000196456	8.82416e-05		04.03. Hypertensive disorders of pregnancy	0.0153729	0.0136547	0.0059741	0.00907177	0.0131743	0.00741182	0.00502641	0.00383077	0.00774201	0.00378479
	04.04. Obstructed labor	0.0017918	0.00219324	9.20362e-05	0.00209604	0.000152559	0.000791377	0.00177431	0.00183093	0.000147214	0.00138373		04.04. Obstructed labor	0.0890796	0.0894164	0.00387072	0.0827009	0.00787142	0.0352722	0.0923432	0.0771029	0.00580146	0.0801073
	04.05. Maternal abortive outcome	0.0111097	0.0305884	0.00801103	0.00586862	0.033965	0.00234412	0.0123123	0.0049249	0.000652252	0.00373372		04.05. Maternal abortive outcome	0.578148	1.16163	0.388201	0.232527	1.30294	0.103856	0.522635	0.206932	0.0257042	0.21521
	04.06. Indirect maternal causes	0.00422956	0.00432731	0.00172072	0.00258685	0.00300499	0.173082	0.00150277	0.000962717	0.0024063	0.0010809		04.06. Indirect maternal causes	0.1876	0.16725	0.0725652	0.111115	0.159356	10.262	0.061566	0.0464709	0.0948281	0.0463616
	04.09. Other maternal disorders	0.00366347	0.209844	0.000828851	0.156503	0.00141691	0.00176465	0.00244946	0.207318	0.0012283	0.165565		04.09. Other maternal disorders	0.171579	8.2221	0.0349142	8.64998	0.0743211	0.0760591	0.120003	10.693	0.0484054	10.3253
	05.01. Preterm birth complications	1.38295	0.729607	0.656066	2.10526	0.185736	0.383142	0.798355	0.597891	0.722022	0.190186		05.01. Preterm birth complications	108.717	57.3865	50.537	167.839	14.3109	15.5287	62.4363	47.4355	57.0794	15.4165
	05.02. Neonatal encephalopathy (birth asphyxia and birth trauma)	0.418305	0.291926	0.32707	0.175468	0.18579	0.191605	0.211665	0.187835	0.180518	0.280534		05.02. Neonatal encephalopathy (birth asphyxia and birth trauma)	33.3068	23.0739	25.8462	14.2219	15.0572	15.5297	16.3997	14.4729	14.6321	22.7396
	05.03. Sepsis and other infectious disorders of the newborn baby	0.278552	0	0.00049423	0.526316	0.371471	0.383142	0.201838	0.000569094	0.541516	0		05.03. Sepsis and other infectious disorders of the newborn baby	21.4625	0	0.0392122	41.9596	29.3666	29.5211	16.361	0.0445942	41.7238	0
	05.04. Hemolytic disease in fetus and newborn and other neonatal jaundice	5.8087e-05	0	0	0	0	0	0.000262644	0	0	0.0903385		05.04. Hemolytic disease in fetus and newborn and other neonatal jaundice	0.0044756	0	0	0	0	0	0.0212899	0	0	7.32284
	05.05. Other neonatal disorders	0.28381	0.291843	0.326191	0.175439	0.185736	0.383142	0.392817	0.382502	0.541516	0.190186		05.05. Other neonatal disorders	22.4078	23.0716	25.786	14.2211	14.3109	31.0575	30.3361	30.9451	41.7238	15.4165
	06.02. Protein-energy malnutrition	0.459452	0.0592323	0.0943408	0.0994028	0.294764	0.167783	0.0102972	0.772929	0.0471063	0.00685424		06.02. Protein-energy malnutrition	5.57553	0.891048	0.860649	0.769115	3.79057	1.61284	0.0972371	7.43072	0.26059	0.0437553
	06.03. Iodine deficiency	0.159932	0.147646	0.142565	0.122162	0.128006	0.0883206	0.0600838	0.0806073	0.0814695	0.0775217		06.03. Iodine deficiency	2.97836	2.42341	2.44144	1.31843	1.40727	1.08052	0.573088	1.08384	1.81589	0.522949
	06.04. Iron-deficiency anemia	0.792977	0.252078	0.921096	0.991448	0.637882	0.574361	0.215743	1.42389	0.662354	0.456405		06.04. Iron-deficiency anemia	6.24352	2.42101	4.73	4.17573	2.96608	6.26847	1.36116	8.03716	4.18006	2.46918
	06.05. Other nutritional deficiencies	0.224292	0.589726	0.0295982	0.190656	0.00106481	0.195713	0.240313	0.0390083	0.000958275	0.00075362		06.05. Other nutritional deficiencies	1.35312	3.24891	0.982436	1.14741	0.0247483	2.9238	1.08173	2.20261	0.0145048	0.00952732
	07.01. Sexually transmitted diseases excluding HIV	0.00999069	0.453147	0.00725728	0.00227793	0.0273306	0.181478	0.408987	0.00149039	0.249751	0.178396		07.01. Sexually transmitted diseases excluding HIV	0.350452	6.90707	0.314887	0.0597775	1.02635	1.58529	3.87222	0.0202839	1.05298	2.93076
	07.02. Hepatitis	0.250827	0.0193716	0.00531029	0.0109502	0.024174	0.380802	0.00735955	0.184176	0.448614	0.00117913		07.02. Hepatitis	4.76412	0.4705	0.11598	0.470484	0.541557	7.97744	0.0959303	4.68461	2.15169	0.0248693
	07.03. Other infectious diseases	2.00844	2.42272	1.60534	1.72623	1.04475	1.56577	1.95773	1.32691	1.6537	0.639271		07.03. Other infectious diseases	25.0813	32.5485	15.7583	37.0751	19.7939	24.7891	28.5319	11.5283	22.8524	7.57784
	08.01. Esophageal cancer	23.7528	19.8001	17.6697	22.4703	19.698	18.7621	18.8555	18.1111	14.0082	14.8866		08.01. Esophageal cancer	323.14	276.585	238.15	298.086	241.325	224.698	224.562	246.255	176.384	169.691
	08.02. Stomach cancer	16.9664	13.1681	10.4335	12.1177	11.1784	9.43189	9.77694	8.96814	8.41362	7.60752		08.02. Stomach cancer	209.006	179.417	143.661	148.603	145.836	89.3286	113.596	109.835	101.268	94.2633
	08.03. Liver cancer	22.8119	16.3931	16.2814	10.8028	9.71829	11.4581	11.1635	9.32842	10.8023	8.05036		08.03. Liver cancer	329.767	215.336	180.297	137.506	115.742	162.142	136.67	121.15	119.757	105.268
	08.04. Larynx cancer	6.12949	5.05146	5.18089	3.33348	1.82285	1.42137	2.24645	0.974702	0.733801	0.69688		08.04. Larynx cancer	88.7793	73.2549	71.8753	53.1822	19.4782	17.7257	25.7153	8.37046	5.04497	11.075
	08.05. Trachea, bronchus, and lung cancers	164.833	122.572	113.114	105.844	82.3284	73.7372	67.1569	59.1475	52.2164	46.4031		08.05. Trachea, bronchus, and lung cancers	2316.22	1674.22	1450.32	1355	997.078	964.387	853.357	717.488	604.089	564.095
	08.06. Breast cancer	22.788	22.202	24.8507	21.3513	23.5945	22.4848	21.4574	20.9443	18.7838	17.5598		08.06. Breast cancer	348.177	378.788	362.153	358.159	368.085	330.205	339.62	305.815	268.364	228.626
	08.07. Cervical cancer	4.19088	5.25407	2.2152	3.58797	2.74179	2.24503	2.41463	1.39767	2.74476	1.88249		08.07. Cervical cancer	85.2284	132.505	35.678	84.1722	65.5669	54.7444	27.4954	26.7166	56.8386	35.4911
	08.08. Uterine cancer	7.10975	4.73024	4.69593	6.12052	3.46351	4.02077	4.88788	4.83488	4.0951	2.59537		08.08. Uterine cancer	87.7238	61.0829	57.0149	68.7196	50.2856	51.946	63.2366	61.7861	49.3794	40.3652
	08.09. Prostate cancer	21.1202	17.9621	18.9592	22.1911	20.3365	22.3007	23.2529	21.7608	20.0072	22.9786		08.09. Prostate cancer	204.034	181.798	167.43	231.752	183.237	197.496	217.609	205.844	169.928	182.241
	08.10. Colon and rectum cancer	47.1853	40.7381	38.2619	35.4963	37.8808	39.5798	36.944	33.1151	37.7595	32.7483		08.10. Colon and rectum cancer	596.438	504.8	466.749	433.027	448.438	457.691	452.072	369.74	436.169	370.894
	08.11. Mouth cancer	7.24653	3.97002	4.23173	2.63158	2.73342	3.94243	3.67704	3.70276	3.21291	1.53681		08.11. Mouth cancer	115.067	67.4452	58.9367	40.4466	33.2183	59.0717	52.3951	44.1868	34.1334	26.3541
	08.12. Nasopharynx cancer	0.314996	0.697252	0.260203	0.232884	0.822101	0.199053	0.211885	0.457831	0.0307528	0.43043		08.12. Nasopharynx cancer	6.44843	8.12522	4.65912	2.90351	9.17872	4.48381	5.21205	3.64861	0.412224	6.65885
	08.13. Cancer of other part of pharynx and oropharynx	6.3491	4.86469	2.76625	1.65205	2.19202	1.65665	2.16891	1.61861	1.42071	1.45565		08.13. Cancer of other part of pharynx and oropharynx	116.641	76.5092	53.0154	28.9423	33.0657	22.9234	28.9313	21.5823	13.8543	24.7619
	08.14. Gallbladder and biliary tract cancer	2.38752	2.67957	2.96126	2.8069	1.23596	1.85931	1.38498	1.24275	2.0597	2.22254		08.14. Gallbladder and biliary tract cancer	35.8358	36.6945	33.7548	38.8376	14.0908	23.1709	21.5436	15.5536	27.8095	17.9245
	08.15. Pancreatic cancer	22.637	18.4023	19.566	18.0918	15.5923	16.2204	15.9503	14.8173	11.0331	18.2806		08.15. Pancreatic cancer	336.047	249.915	244.203	246.295	190.419	200.526	197.23	187.317	119.343	196.264
	08.16. Malignant melanoma of skin	2.09861	3.02875	4.60504	3.78863	3.06049	4.1264	3.20463	2.65793	4.56958	5.40568		08.16. Malignant melanoma of skin	33.7914	52.1402	67.2493	48.7226	44.3272	70.8237	62.7775	46.4411	60.1779	83.2507
	08.17. Non-melanoma skin cancer	2.05581	2.33078	1.8476	1.63203	2.37797	2.38681	1.65128	1.13983	0.946746	1.25911		08.17. Non-melanoma skin cancer	18.7114	24.0911	21.9815	20.9903	28.2343	25.7009	16.4139	10.3168	7.31218	7.03986
	08.18. Ovarian cancer	11.0499	9.23809	8.3155	7.55624	6.72955	8.99625	8.28985	7.99507	7.07546	7.776		08.18. Ovarian cancer	145.146	141.189	121.071	96.4935	109.191	118.801	108.409	118.818	108.874	112.58
	08.19. Testicular cancer	0.380574	0.207192	0.188361	0.011774	0.59788	0.557521	0.0151142	0.178426	0.00559909	0.0113923		08.19. Testicular cancer	16.3727	6.20482	8.4524	0.336778	8.3646	12.2751	0.51234	10.0393	0.136686	0.372836
	08.20. Kidney and other urinary organ cancers	11.2127	6.81005	9.5211	10.2682	7.54952	9.30517	8.852	7.43162	5.67668	5.70149		08.20. Kidney and other urinary organ cancers	161.709	81.197	122.45	131.777	98.4894	134.389	139.336	93.9802	82.4245	65.9633
	08.21. Bladder cancer	18.3622	13.4711	13.0009	14.3271	10.8353	10.4759	8.94785	10.3709	10.8164	10.1206		08.21. Bladder cancer	206.573	151.073	127.093	159.394	106.419	89.8044	87.4857	84.7608	108.185	91.8902
	08.22. Brain and nervous system cancer	7.44686	8.2743	9.04308	9.50332	12.7656	9.79771	10.299	10.388	9.25975	7.73553		08.22. Brain and nervous system cancer	156.147	162.326	171.707	163.207	276.813	167.199	207.358	200.778	158.97	148.672
	08.23. Thyroid cancer	0.325391	1.1896	0.643506	0.052751	0.848847	1.21587	0.421541	0.675184	0.530108	1.02011		08.23. Thyroid cancer	2.19428	9.73751	10.581	0.58803	9.62374	13.8748	6.13364	7.86224	2.1411	17.1674
	08.24. Mesothelioma	4.8137	2.48423	3.9031	2.27932	3.36967	3.01559	3.30923	3.33938	2.71869	3.55212		08.24. Mesothelioma	61.0629	27.4803	53.0215	21.9198	41.138	33.0149	35.3079	38.5469	28.7493	41.6109
	08.25. Hodgkin's disease	0.802209	0.254353	1.21915	0.953124	0.985319	1.17548	0.0425147	0.574128	0.422467	0.802929		08.25. Hodgkin's disease	10.4605	2.28121	25.1455	16.0882	10.2526	25.4972	0.76879	7.88862	6.59681	10.723
	08.26. Non-Hodgkin lymphoma	14.6688	14.2119	14.2812	12.8596	12.2283	10.8696	13.0191	9.32262	10.1458	10.0095		08.26. Non-Hodgkin lymphoma	207.905	190.227	204.949	174.547	147.41	122.761	176.071	111.028	127.602	111.072
	08.27. Multiple myeloma	6.45739	5.68757	4.60717	6.22911	7.44764	5.61886	6.17588	4.85742	6.86701	6.09582		08.27. Multiple myeloma	78.5987	70.5802	53.5407	73.3061	90.3295	52.3919	87.8407	47.4948	72.5809	57.4673
	08.28. Leukemia	11.5964	8.12423	9.24047	6.64458	7.65246	9.64607	9.13446	9.13987	7.48166	6.60766		08.28. Leukemia	164.298	109.287	119.473	79.3251	89.3958	130.181	129.04	110.299	82.752	73.5171
	08.29. Other malignant cancers	14.1352	9.36948	10.5646	11.6031	11.9853	9.66443	12.2695	8.49091	11.0382	7.87749		08.29. Other malignant cancers	212.698	138.688	169.151	179.454	188.089	124.796	191.415	112.195	140.963	103.724
	08.30. Other non-malignant neoplasms	2.27548	1.95723	2.63985	2.69126	2.27404	2.54438	1.74216	1.25541	1.50359	1.72102		08.30. Other non-malignant neoplasms	15.9719	17.3629	21.4193	17.7966	21.8166	20.9145	12.8238	10.1728	10.5062	12.4072
	09.01. Rheumatic heart disease	5.2431	4.21108	3.37843	3.45888	2.93063	3.08549	2.4047	2.80111	3.52131	2.60738		09.01. Rheumatic heart disease	85.6561	57.2965	47.7814	36.2334	24.3256	27.1038	20.5965	28.1424	38.6609	20.5599
	09.02. Ischemic heart disease	234.509	201.237	187.382	172.283	180.517	144.853	127.792	132.363	118.125	99.8772		09.02. Ischemic heart disease	3023.87	2435.09	2169.45	1756.92	1842.74	1376.61	1177.53	1179.36	1070.9	815.084
	09.03. Cerebrovascular disease	127.014	124.301	100.677	96.4622	96.3885	89.4623	95.9414	97.7328	87.7669	76.4708		09.03. Cerebrovascular disease	1211.72	1159.87	908.733	859.287	810.277	664.566	735.11	712.802	638.657	506.956
	09.04. Hypertensive heart disease	15.0209	9.46816	9.3558	6.43078	9.5001	7.82245	6.42264	6.0981	6.08193	5.88462		09.04. Hypertensive heart disease	153.794	106.347	107.64	75.3021	92.7529	78.5257	57.8175	54.8787	48.6344	51.7485
	09.05. Cardiomyopathy and myocarditis	4.93705	7.52889	5.95123	6.97136	8.35766	10.0609	8.017	7.43618	7.88979	7.70192		09.05. Cardiomyopathy and myocarditis	78.4526	137.187	104.802	105.9	123.233	100.696	108.858	85.0529	83.0726	63.2151
	09.06. Atrial fibrillation and flutter	15.9072	16.0685	20.3769	15.9227	15.8791	14.5114	13.7004	12.7723	14.7108	15.9718		09.06. Atrial fibrillation and flutter	111.16	100.479	134.134	106.46	102.709	96.1985	84.8856	79.8791	90.4943	92.7417
	09.07. Aortic aneurysm	11.6226	12.1401	9.18807	9.52748	11.0955	7.26454	8.0019	8.16584	6.51112	6.92306		09.07. Aortic aneurysm	124.323	111.885	87.3637	98.2671	99.8724	76.3707	75.8549	78.4403	58.6939	63.6696
	09.08. Peripheral vascular disease	11.1533	8.18793	8.32227	4.99877	7.63727	8.56758	6.42416	6.11366	3.91524	5.03458		09.08. Peripheral vascular disease	119.683	62.6395	78.3046	41.1218	46.3141	68.399	44.7333	44.0996	23.1244	28.4752
	09.09. Endocarditis	1.3136	1.33306	1.65077	1.02737	0.423913	0.599384	0.78605	0.737059	0.98427	0.240103		09.09. Endocarditis	14.2871	33.9825	22.0348	18.9489	5.18982	6.36467	6.85911	10.134	10.3602	2.50013
	09.10. Other cardiovascular and circulatory diseases	29.7398	25.3478	23.3711	23.9411	21.3082	19.4405	20.5237	18.7679	18.0019	16.0754		09.10. Other cardiovascular and circulatory diseases	440.109	297.567	269.062	267.546	200.565	196.88	193.525	162.893	188.074	141.956
	10.01. Chronic obstructive pulmonary disease	153.297	127.938	114.603	95.4391	80.0949	71.9191	64.7195	52.217	50.7752	38.3653		10.01. Chronic obstructive pulmonary disease	1795.5	1417.23	1212.97	990.213	738.391	664.574	558.878	430.373	411.304	279.459
	10.02. Pneumoconiosis	2.42886	2.23387	1.55666	2.02018	1.36475	1.2839	0.879465	0.924097	0.950919	1.58337		10.02. Pneumoconiosis	22.6429	20.6253	14.5369	23.9631	10.5057	15.5534	7.69643	6.36864	7.68837	12.0571
	10.03. Asthma	4.42597	4.16884	3.75746	2.68836	3.66518	2.85105	1.68401	1.82541	2.10802	2.85487		10.03. Asthma	42.3257	62.7748	47.8169	38.1872	32.5765	50.2668	20.7755	14.044	22.2115	20.8976
	10.04. Interstitial lung disease and pulmonary sarcoidosis	15.5483	16.7501	13.8787	14.7192	13.6088	11.9631	11.525	14.3534	10.1993	9.95035		10.04. Interstitial lung disease and pulmonary sarcoidosis	150.807	164.896	150.798	147.13	121.297	122.475	107.393	134.192	87.6599	77.1286
	10.05. Other chronic respiratory diseases	0.806251	0.972416	0.295932	0.902945	1.03758	0.884451	0.992933	0.68991	0.707976	0.607195		10.05. Other chronic respiratory diseases	11.8215	13.7156	2.63603	14.7816	14.2948	8.27433	11.6582	5.12713	6.46677	7.86748
	11.01. Cirrhosis	43.3987	35.334	27.5587	22.6106	17.2692	16.0922	12.5825	13.639	11.5151	7.98606		11.01. Cirrhosis	1138.51	829.082	617.463	480.366	375.665	314.385	241.753	270.007	204.213	157.414
	12.01. Peptic ulcer disease	11.6883	7.76126	7.40027	6.98697	5.92483	8.01227	5.04053	3.30653	4.0671	5.18162		12.01. Peptic ulcer disease	144.232	87.9436	75.8264	81.0837	62.8977	92.1512	48.2785	24.2509	31.6298	36.8318
	12.02. Gastritis and duodenitis	0.619597	0.728124	0.440722	0.597458	0.229749	0.222444	0.433794	0.295587	0.536107	0.0345994		12.02. Gastritis and duodenitis	5.66417	9.32045	2.87575	6.83658	3.42769	1.83328	3.21506	1.21471	10.045	0.295077
	12.03. Appendicitis	0.720016	0.171855	0.135424	0.138394	0.301136	0.267937	0.119013	0.087077	0.0652291	0.242817		12.03. Appendicitis	5.81911	2.56803	1.80311	1.62134	2.72283	1.73906	1.17014	0.812153	0.616415	3.64699
	12.04. Paralytic ileus and intestinal obstruction without hernia	7.25897	4.18708	7.83778	6.31518	5.19958	4.17099	3.81652	2.42135	3.79689	2.72232		12.04. Paralytic ileus and intestinal obstruction without hernia	78.117	54.4568	77.1375	55.6843	40.6656	36.1789	33.8631	15.2283	28.9868	18.9613
	12.05. Inguinal or femoral hernia	1.99131	1.78043	1.60763	1.6196	1.73903	1.6222	0.639215	2.14293	0.996148	1.04789		12.05. Inguinal or femoral hernia	21.4489	15.1946	19.6451	21.2931	17.7956	15.1251	9.25707	12.3177	7.56025	7.7083
	12.06. Non-infective inflammatory bowel disease	1.13053	2.27479	1.52998	2.60258	1.16527	0.483035	1.39057	0.497258	0.836463	0.602144		12.06. Non-infective inflammatory bowel disease	15.5666	35.0653	18.1413	31.5014	10.9654	5.86823	16.8712	3.59282	11.8335	4.40441
	12.07. Vascular disorders of intestine	12.5708	12.5832	9.2163	6.51514	8.51499	7.57993	6.28422	4.55066	4.92116	3.68416		12.07. Vascular disorders of intestine	159.125	147.739	107.968	70.0046	81.5672	73.7646	55.3973	43.2165	39.4738	27.8478
	12.08. Gall bladder and bile duct disease	11.1102	10.209	6.54625	5.33346	5.41878	4.42121	4.72097	5.08717	2.38483	2.60886		12.08. Gall bladder and bile duct disease	108.272	114.217	50.4088	50.4204	45.7093	36.7559	38.4801	45.7497	15.9316	13.1221
	12.09. Pancreatitis	5.19307	4.18411	2.74004	3.24454	1.68556	2.31974	2.13433	2.46064	1.7688	1.24741		12.09. Pancreatitis	94.2451	63.5427	50.8005	56.3843	37.8664	45.2389	38.2995	27.278	26.7642	27.8206
	12.10. Other digestive diseases	14.006	12.1981	10.814	9.50999	7.29426	9.26559	8.48636	6.55386	4.70616	6.18487		12.10. Other digestive diseases	154.029	146.266	110.99	89.3026	51.8548	69.9453	70.1007	51.2059	34.8512	44.4181
	13.01. Alzheimer's disease and other dementias	131.477	147.366	133.165	115.726	144.677	131.001	137.452	121.064	114.033	109.086		13.01. Alzheimer's disease and other dementias	833.254	887.625	800.689	679.45	882.167	789.157	803.796	694.569	650.332	619.274
	13.02. Parkinson's disease	5.95222	8.45549	7.0352	6.9998	10.051	8.18025	10.3374	11.3615	11.2738	11.7887		13.02. Parkinson's disease	51.4882	70.035	52.1314	58.3687	83.5832	73.1838	79.4523	87.589	84.0394	89.5876
	13.03. Epilepsy	4.54717	2.84538	3.56981	2.48115	3.58239	2.48517	2.11095	1.86768	1.11392	1.21429		13.03. Epilepsy	124.986	65.7868	96.6394	74.9502	81.6372	46.4322	42.6549	40.1716	13.294	22.6854
	13.04. Multiple sclerosis	3.73338	3.13863	4.19487	3.28939	3.94636	3.48289	3.76235	3.58575	3.38468	3.37513		13.04. Multiple sclerosis	67.4254	55.8911	89.1303	60.812	87.5112	74.0102	66.0126	66.6818	63.2534	55.2567
	13.05. Other neurological disorders	7.79283	7.83581	9.01117	8.63377	7.69272	6.37549	8.52474	6.14341	8.35649	7.89097		13.05. Other neurological disorders	140.336	143.936	201.939	144.521	137.587	121.188	145.572	88.0808	127.264	112.124
	14.01. Schizophrenia	0.337824	0.458477	0.207874	0.00777515	0.382968	0.34533	0.356881	0.201122	0.00399223	0.0022432		14.01. Schizophrenia	1.53317	5.39991	1.97368	0.0627284	4.37392	3.63123	3.50018	0.86139	0.0325414	0.0158293
	14.02. Alcohol use disorders	15.1577	11.0074	9.42906	9.12021	6.86042	5.7167	4.59278	3.30295	2.45655	2.42354		14.02. Alcohol use disorders	381.332	268.113	231.743	195.71	144.46	132.469	117.025	82.8486	44.3856	59.5751
	14.03. Drug use disorders	42.6101	24.7109	15.3622	13.2766	7.58809	8.41594	6.64609	2.53606	4.49403	2.32866		14.03. Drug use disorders	1599.18	948.073	583.721	486.318	297.721	331.711	257.054	76.2619	175.034	76.8211
	14.04. Eating disorders	0.236379	0.0538216	0.085442	0.0909268	0.121883	0.158965	0.17333	0.15169	0.0428755	0.0030997		14.04. Eating disorders	1.83617	0.897503	0.759621	0.753428	1.18076	1.60251	6.06316	0.508132	0.276955	0.0431107
	15.01. Diabetes mellitus	21.8973	18.5626	14.0491	11.6033	15.9629	11.3839	14.9767	9.4984	7.08321	6.90137		15.01. Diabetes mellitus	300.712	254.931	161.737	137.632	151.522	139.913	136.622	95.9217	66.8545	62.9818
	15.02. Acute glomerulonephritis	0.0575113	0.0433329	0.0419832	0.033977	0.0341004	0.267629	0.0236878	0.0319159	0.0218802	0.0239525		15.02. Acute glomerulonephritis	0.591597	0.432716	0.360812	0.258701	0.264004	1.01774	0.197407	0.292428	0.137292	0.177799
	15.03. Chronic kidney diseases	24.8789	20.2228	21.4665	21.9378	17.6963	17.3189	17.8837	14.5943	15.7295	13.4403		15.03. Chronic kidney diseases	255.12	178.2	174.678	162.537	150.417	146.589	133.961	101.276	112.004	84.2492
	15.04. Urinary diseases and male infertility	12.4768	17.2872	13.4128	13.4594	12.3859	11.9812	10.1756	10.3091	10.5124	9.21689		15.04. Urinary diseases and male infertility	131.247	167.192	113.29	100.477	95.1452	74.7828	67.0664	80.7394	81.2326	54.0583
	15.05. Gynecological diseases	0.00546378	0.20724	0.219113	0.00247911	0.0149349	0.00294875	0.00505785	0.00162861	0.00197583	0.00210209		15.05. Gynecological diseases	0.180357	1.82288	3.20468	0.0331842	0.525173	0.0512027	0.123291	0.0164605	0.0255496	0.0168086
	15.06. Hemoglobinopathies and hemolytic anemias	0.952966	0.687256	0.703941	0.128931	0.699273	0.623477	0.071233	0.469485	1.0528	0.269899		15.06. Hemoglobinopathies and hemolytic anemias	19.9428	7.00914	9.22949	1.42924	9.6604	10.0827	0.738254	3.5811	12.2371	1.94165
	15.07. Endocrine, metabolic, blood, and immune disorders	6.64465	6.07493	5.44368	5.0139	3.88695	4.2288	6.10599	3.82717	2.72126	2.42003		15.07. Endocrine, metabolic, blood, and immune disorders	146.788	120.117	122.76	98.842	68.2779	74.3135	87.6895	69.7347	55.7758	29.5768
	16.01. Rheumatoid arthritis	2.31765	3.33852	2.83984	2.40506	2.62894	1.77874	1.80541	1.57527	1.57322	1.72172		16.01. Rheumatoid arthritis	35.2558	35.3608	32.4007	29.1364	26.8595	20.3761	15.6083	16.3318	11.9239	21.7194
	16.02. Other musculoskeletal disorders	2.92887	2.67255	3.02439	3.53423	3.99464	3.86634	1.59948	1.83507	2.83354	2.32354		16.02. Other musculoskeletal disorders	38.5158	37.689	30.1215	36.5411	52.2798	37.5767	12.9216	16.444	44.2419	17.4533
	17.01. Congenital anomalies	4.30837	4.04168	4.53662	4.89654	3.62188	4.2366	2.18743	2.38141	2.7635	0.511984		17.01. Congenital anomalies	153.765	138.518	158.728	200.551	115.962	166.129	63.0377	90.0039	122.454	13.1391
	17.02. Skin and subcutaneous diseases	4.31959	4.6277	5.16188	4.94795	3.19899	2.90038	3.62111	3.35787	2.02663	1.75059		17.02. Skin and subcutaneous diseases	44.3172	45.3902	58.4268	46.7539	40.4075	24.0924	22.3936	28.3234	14.2761	20.3294
	17.03. Sudden infant death syndrome	0.822867	0.291843	0.325614	0.526316	0.185736	0.191571	0.394392	0.000569094	0	0.380373		17.03. Sudden infant death syndrome	64.4823	22.4865	25.7374	42.6632	14.3109	15.5287	31.2148	0.0445942	0	30.0704
	17.04. Sense organ diseases	0.0351569	0.0311027	0.214675	0.0271109	0.0273466	0.0233632	0.0191638	0.0239526	0.0185426	0.0157206		17.04. Sense organ diseases	0.440268	0.340235	3.63064	0.235786	0.234323	0.174536	0.175742	0.215836	0.139254	0.144844
	18.01. Road injuries	6.87542	4.63928	5.33532	4.31749	5.81969	5.81932	4.30615	4.3234	2.42494	2.69607		18.01. Road injuries	191.744	136.676	140.186	116.497	185.469	152.679	152.485	116.615	60.2066	68.1722
	18.02. Other transport injury	0.520445	0.244133	0.212228	0.368087	0.180628	0.347475	0.148789	0.160555	0.14915	0.712115		18.02. Other transport injury	8.5685	4.03789	2.9877	10.2821	2.43483	6.57923	1.94294	1.96556	1.91605	29.1169
	19.01. Falls	24.0814	19.6171	21.6892	21.3646	22.283	18.124	16.1414	14.9593	12.8076	15.5677		19.01. Falls	237.979	159.056	163.294	202.291	173.147	130.242	134.368	125.574	95.7065	94.0632
	19.02. Drowning	1.68398	1.1188	0.841183	1.18425	1.27219	0.674362	0.912309	1.23475	0.791227	0.44644		19.02. Drowning	65.933	37.8255	22.8582	23.5191	27.7478	14.843	19.709	33.7331	19.9197	15.0715
	19.03. Fire, heat and hot substances	1.98928	1.25248	1.1743	0.818945	1.05262	1.17948	0.99407	0.691271	0.716745	0.239997		19.03. Fire, heat and hot substances	39.3413	33.7121	29.7473	12.4244	10.8511	31.5416	15.3389	9.22188	16.1397	15.8185
	19.04. Poisonings	2.18635	1.41955	0.897397	1.00081	0.418447	0.471838	0.348856	0.415684	0.224107	0.240401		19.04. Poisonings	57.9059	40.5416	23.6947	25.2569	13.4526	10.2506	15.3434	6.54541	4.5341	11.2484
	19.05. Exposure to mechanical forces	1.17921	0.988098	1.09695	1.09044	0.686637	0.495927	0.725708	0.990604	0.262466	0.411755		19.05. Exposure to mechanical forces	42.8072	31.1295	37.2429	32.594	8.14674	5.52505	9.67363	24.3827	2.34107	7.79925
	19.06. Adverse effects of medical treatment	2.18358	2.27812	2.07426	4.05463	3.24591	1.72355	1.96169	2.12319	2.59785	2.57682		19.06. Adverse effects of medical treatment	27.8328	38.2715	23.3587	50.4749	39.7954	15.8539	19.2438	20.1579	25.7129	31.2781
	19.07. Animal contact	0.0870884	0.0282638	0.0283414	0.0575504	0.0183135	0.293031	0.190562	0.0202312	0.00823768	0.00696665		19.07. Animal contact	1.2403	0.606713	0.343834	0.454451	0.216439	15.8958	4.10179	0.169424	0.100255	0.0658116
	19.08. Foreign body	9.94341	9.20512	6.27778	4.7598	4.89366	4.93042	4.91151	5.00342	3.22237	3.83878		19.08. Foreign body	109.282	130.369	65.5021	48.504	43.4223	46.347	39.646	38.935	22.5624	36.081
	19.09. Unintentional injuries not classified elsewhere	0.372826	0.173042	0.180852	0.154012	0.145665	0.132565	0.101381	0.129288	0.0967797	0.0742027		19.09. Unintentional injuries not classified elsewhere	10.9484	2.46623	2.25615	1.6223	1.55757	1.23727	1.10579	1.26772	0.942971	0.76576
	20.01. Self-harm	18.1707	13.8512	16.023	12.5226	13.3874	9.6238	11.0003	6.41662	7.2087	8.0993		20.01. Self-harm	638.506	501.126	511.864	446.1	474.244	298.766	370.618	227.734	248.041	250.499
	20.02. Interpersonal violence	2.82241	2.03609	1.07663	0.773496	0.981239	0.829527	0.460459	0.446694	0.803465	0.175763		20.02. Interpersonal violence	104.634	77.7172	34.5516	20.6114	38.1071	44.1541	14.1204	16.4012	29.8078	9.10063
	21.01. Exposure to forces of nature	0.547241	0.734466	0.43622	0.293584	0.0538142	0.632279	0.60847	0.236027	0.258598	0.211905		21.01. Exposure to forces of nature	7.54794	7.46955	11.9015	4.24117	1.04921	11.6019	20.2308	2.25793	3.96615	1.14732
	21.02. Collective violence and legal intervention	0.0196874	0.0243365	0.0725521	0.0537755	0.0523463	0.037467	0.0347682	0.0594188	0.000417548	0.00167411		21.02. Collective violence and legal intervention	0.0834553	0.317006	1.53592	0.850621	0.632753	0.673033	0.492752	0.401939	0.00953972	0.013772
	Total	1684.07	1455.2	1337.75	1232.81	1207.19	1098.96	1052.78	970.212	912.56	835.01		Total	23098.8	18495	16071.1	14630.2	13274.2	11881.6	11181.4	9727.69	9132.63	7843.6

## Sheet: T_AllCause
Custom Tables
[SR_AllCauseDep]
European age sex standardised YLL rate per 100,000 population by simd decile for census years since 2001.
		SEX
		Male											Female											Both
		asr_YLL											asr_YLL											asr_YLL
		simd											simd											simd
		1 - Most deprived	2	3	4	5	6	7	8	9	10 - Least deprived	99	1 - Most deprived	2	3	4	5	6	7	8	9	10 - Least deprived	99	1 - Most deprived	2	3	4	5	6	7	8	9	10 - Least deprived	99
Year	2000
	2001	66773.5	54555.6	50049	43987.3	40040.2	36024.1	34553.7	32200.1	28377.8	26353.4		42734.8	38950.6	36079.4	31718.5	28608.6	26447.3	24958.9	23132.3	19196.2	18340.9		54333.1	46410.3	42629.3	37386.9	33761.7	30836.3	29228.2	27018.4	23057	21487
	2002	65230.6	54305.7	50398.1	45092.1	40023.5	37121.8	34236.3	33126.7	28553	26652.9		44243.6	38470.9	34289.5	31746.8	28527.8	26869	23583.1	22678.5	20204.8	19219		54316.7	46089.6	41895.4	37841.7	33793.3	31546	28371.3	27113.8	23645	22230
	2003	62954.6	52313.1	46942.5	42462.8	38845.3	37308.3	34587.6	31358.2	28941.7	28257.1		41116.2	38573.7	36141.5	30894.6	28821.5	26435.8	24660.3	22785.1	20942.4	19615		51479.4	45197.1	41190.8	36133.7	33320.3	31329.6	28980.9	26449.3	24227.6	22983.4
	2004	61907.8	53584.7	45992.7	40827.9	39200.2	33290.4	32192.8	27969.2	25246.9	26677.4		41269.6	39060.2	34583.1	29170.4	28179.8	25531.9	22833.1	20574.6	17973.9	17751		51259.9	45993.5	40116.5	34595.6	33141.8	28987.1	26952	23680.8	21059.7	21454.3
	2005	57409.2	51301.8	44141.8	39367	36154	33705	32315.4	28434.9	25343.8	25420.5		39966.7	37530.8	34498.2	29628.4	27839.8	24509.8	23337.9	20748.3	18781.2	18314.2		48440	44094.4	39118.2	34129	31675.5	28692.7	27243.2	24118.3	21524.5	21092.9
	2006	57322.5	51290.6	44629.7	37776.2	36597.4	32245.6	30582.2	28426.5	24468.6	24076.9		39968.5	36475	33431.3	27519.8	26861.2	23655	23244.5	20914.9	17792.7	17738.1		48410.1	43546.4	38845.5	32422.9	31431.4	27585.4	26459.6	24188.3	20635.9	20328.9
	2007	64149	52007.7	44640.4	39281	35661.1	31911.1	29193.4	27543.3	23474.1	21083.1		40386.7	33232.9	31011.8	27078.3	26622.8	24749.4	22914.4	21000.3	19478.6	16369.9		51320.8	41724.4	37249.8	32663.4	30738.9	28082.2	25851	23996.3	21284.9	18530.8
	2008	60800.8	48489.2	44587.9	37888.5	36214.4	31496.1	27777.6	25636.2	22821.9	21667.3		40374.3	34977	30514.6	28741.3	26539	23437	21582	20679.1	18132.3	16035.8		49939.8	41098.1	37042.2	33010	31052.2	27247	24505.9	22964.2	20368.5	18578.7
	2009	58274.7	46742.6	41936.1	35427.1	33075.9	30247.9	26934.6	24348.5	22887.2	19445.2		38618.5	33014.3	29211.1	27485	25324.4	23516.5	19879.6	20315.9	17173.8	16165.7		47709.6	39280.5	35135.3	31178	28949.8	26793.9	23148.4	22149.9	19762.8	17669.7
	2010	57185.8	44283.9	39049.9	36289.5	33106.4	28233.1	26135.6	24324.3	21823.1	19084.4		39068.6	31730.6	28312.2	26336.8	25385	21939.5	20635.8	19272.7	17291.7	15070.6		47557.8	37393.6	33283.4	30963.2	28914.9	24901.7	23233.2	21639.8	19377	16859.3
	2011	56389.4	44083.2	39637.4	33771.8	31925.7	28189	24887.3	24285.7	19927.4	18642.9		38203.6	30781	28395	26604.4	24066.4	21427.3	19546.9	18018.5	18377.8	15211		46620.9	36953.1	33623.5	29848.7	27682.2	24529.6	22146	20975.9	19090.5	16787
	2012	53089.1	42523.1	38887.3	33153.1	31281.2	28163.3	24407.7	22786	21240.2	17843.3		37289.6	31543.9	28600.2	26043.2	23377.2	21390.7	19964.7	19030.7	17386	15440.7		44743.2	36704.6	33443.2	29376.4	27014.7	24686.3	22112.8	20834.4	19129.6	16590.7
	2013	52769.8	41976.8	38974.7	32265.6	30728.6	26182	24839.8	21763.4	20158.8	17888		35982.6	30726.5	28699.8	24942.8	22121.8	20652.5	19867.1	17655.6	17353.3	15356.7		43892.5	35929.5	33503.6	28295.5	26179.3	23290.7	22174.8	19525.5	18714.7	16532.6
	2014	52638.5	42563.1	36190.3	31615.6	29419.3	25320.5	24338.3	21856.5	19101.3	17484.6		36317.9	31886.3	28164.6	24331.7	22292.9	20135	18798.4	16996	14742.7	14433		43993.4	36896.7	31805.3	27700	25627.3	22580.5	21447.2	19306.1	16797.8	15878.5
	2015	54848.1	42780.3	37559.4	32788.9	30427.2	26814.6	24653.4	22112.5	20806.9	17689.6		38484.9	31787.1	27511.2	26285.7	22969	21054.3	20243	17062.5	15994.2	13909.4		46197.6	36990	32142.2	29260.4	26548.4	23763.1	22362.8	19455.4	18265.3	15687.2
Custom Tables
[SR_AllCauseDep]
European age sex standardised death rate per 100,000 population by simd decile for census years since 2001.
		SEX
		Male											Female											Both
		asr_deathcount											asr_deathcount											asr_deathcount
		simd											simd											simd
		1 - Most deprived	2	3	4	5	6	7	8	9	10 - Least deprived	99	1 - Most deprived	2	3	4	5	6	7	8	9	10 - Least deprived	99	1 - Most deprived	2	3	4	5	6	7	8	9	10 - Least deprived	99
Year	2000
	2001	4394.59	4132.78	3914.68	3700.74	3416.72	3178.52	3138.81	2994.72	2819.6	2726.43		3016.9	2975.17	2815.53	2571.04	2332.63	2316.01	2249.41	2080.18	1860.19	1736.08		3641.82	3488.17	3294.29	3028.09	2762.16	2668.23	2605.45	2431.67	2202.1	2084.51
	2002	4370.59	4179.85	3959.85	3821.39	3464.66	3282.27	3167.23	3229.55	2967.62	2819.63		3067.67	3030.75	2734.57	2578.43	2399.61	2365.81	2206	2133.82	2002.84	1922.44		3652.87	3532.88	3263.4	3066.58	2834.34	2733.02	2586.13	2527.28	2342.08	2233.05
	2003	4313.43	4022.6	3872.68	3757.83	3469.81	3422.49	3329.84	3121.68	3051.64	3101.42		2873.75	3007.21	2886.14	2574.12	2423.52	2373.14	2275.84	2177.58	2087.06	1958.25		3508.88	3461.2	3291.11	3041.99	2822.31	2786.66	2670.41	2522.24	2421.88	2344.57
	2004	4124.1	4186.32	3734.47	3449.58	3618.62	3030.7	3061.44	2791.5	2496.43	2792.13		2920.16	3051.67	2870.83	2429.23	2471.25	2194.98	2143.56	1929.24	1700.87	1803.55		3467.03	3551.53	3254.63	2836.46	2911.58	2528.35	2500.27	2246.58	2000.97	2156.51
	2005	3902.44	4038.55	3565.3	3384.97	3313.28	2996.7	3036.19	2705.11	2487.98	2838.99		2839.94	2950.94	2780.76	2445.65	2425.64	2109.17	2100.67	1947.98	1696.44	1826.11		3343.58	3427.82	3129.16	2820.72	2784.68	2470.54	2459.66	2246.1	1991.8	2165.85
	2006	3734.78	3951.6	3547.85	3131.73	3209.64	2887.79	2843.91	2712.75	2473.21	2608.02		2757.59	2825.33	2723.37	2332.38	2347.05	2103.18	2051.16	1921.68	1701.81	1775.55		3214.08	3303.62	3093.61	2666.54	2703.83	2427.49	2364.9	2223.28	1984.14	2070.5
	2007	4385.12	4022.61	3601.44	3314.84	3164.26	2921.77	2738.21	2669.92	2402.97	2153.32		2846.67	2555.21	2504.07	2271.92	2264.37	2198.47	2080.58	1969.61	1857.08	1607.23		3505.79	3143.86	2957.29	2695.78	2627.02	2498.89	2354.13	2236.74	2080.89	1837.02
	2008	4169.84	3844.5	3502.38	3173.17	3182.28	2883.81	2618.97	2590.17	2268.23	2236.53		2904.19	2655.78	2435.48	2401.28	2300.67	2136.66	1995.23	2001.46	1784.76	1578.96		3463.01	3128.6	2872.19	2733.04	2664.22	2458.33	2251.04	2236.38	1991.79	1839.45
	2009	4140.99	3685.55	3355.37	2979.07	2935.48	2656.4	2578.16	2431.99	2365.84	1995.12		2771.73	2535.95	2370.59	2227.05	2181.73	2101.85	1859.73	1901.8	1674.17	1549.12		3351.22	2997	2790.16	2551.25	2502.61	2355.76	2159.75	2112.16	1945.71	1730.31
	2010	4029.69	3515.35	3139.48	3052.31	2993.95	2622.9	2479.62	2421.14	2234.94	2036.66		2817.52	2411.49	2260.25	2165.45	2158.85	1988.39	1894.96	1850.03	1660.51	1479.59		3347.71	2853.9	2628.59	2540.12	2505.42	2253.27	2145.66	2090	1890.26	1695.89
	2011	4038.87	3410.98	3146.79	2933.07	2841.37	2635.58	2346.37	2328.52	2081.5	1918.08		2736.55	2388.21	2231.33	2135.46	2033.47	1854.59	1856	1709.15	1722.77	1470.96		3282.97	2815.35	2617.43	2465.66	2366.41	2172.39	2077.88	1977.01	1881.51	1664.14
	2012	3938.23	3368.7	3116.62	2894.76	2860.14	2543.59	2331.68	2185.03	2216.66	1856.24		2831.56	2522.92	2272.3	2206.63	2025.79	1971.42	1863.1	1779.02	1689.86	1535.77		3315.2	2890.17	2635.55	2495.47	2365.24	2228.53	2074.69	1961	1900.03	1679.41
	2013	3881.96	3364.6	3139.19	2899.55	2739.16	2437.92	2451.11	2251.05	2004.96	1851.55		2717.11	2443.07	2266.9	2111.96	1950.38	1860.48	1832.8	1686.72	1671.72	1499.3		3221.13	2841.15	2631.8	2431.72	2283.98	2119.72	2096.81	1919.3	1826.63	1650.16
	2014	3852.34	3336.33	3053.66	2747.01	2665.69	2416.84	2318.64	2175.9	1951.08	1811.02		2646.15	2483.17	2200.12	2007.03	1939.73	1834.76	1764.47	1659.07	1481.64	1429.59		3163.98	2851.73	2555.07	2321.59	2240.06	2086.63	2011.55	1885	1685.59	1594.5
	2015	4056.86	3344.09	3224.93	2894.57	2795.63	2560.08	2371.08	2263.31	2121.16	1930.59		2830.98	2553.49	2284.73	2154.44	2107.16	1910.52	1889.31	1700.58	1599.27	1468.51		3368.15	2910.4	2675.51	2465.61	2414.37	2197.91	2105.56	1940.42	1825.12	1670.02

## Sheet: T_Data
YEAR	disease	SEX	sYLLRII	sYLLSII
2000	total	Male
2001	total	Male	0.97287	20303.2
2001	total	Male	0.976307	20303.2
2001	total	Male	0.974901	20303.2
2001	total	Male	0.976557	20303.2
2001	total	Male	0.97427	20303.2
2001	total	Male	0.986257	20303.2
2002	total	Male	0.937132	19699.5
2002	total	Male	0.941678	19699.5
2002	total	Male	0.940888	19699.5
2002	total	Male	0.940001	19699.5
2002	total	Male	0.939001	19699.5
2002	total	Male	0.94378	19699.5
2002	total	Male	0.939011	19699.5
2002	total	Male	0.951074	19699.5
2003	total	Male	0.858504	17567.1
2003	total	Male	0.857075	17567.1
2003	total	Male	0.858027	17567.1
2003	total	Male	0.861496	17567.1
2003	total	Male	0.860417	17567.1
2003	total	Male	0.864219	17567.1
2004	total	Male	0.987199	19318.5
2004	total	Male	0.989682	19318.5
2004	total	Male	0.987199	19318.5
2004	total	Male	0.988941	19318.5
2004	total	Male	0.991568	19318.5
2004	total	Male	0.993334	19318.5
2005	total	Male	0.914608	17293.7
2005	total	Male	0.915433	17293.7
2005	total	Male	0.913512	17293.7
2005	total	Male	0.914471	17293.7
2005	total	Male	0.916534	17293.7
2005	total	Male	0.969274	17293.7
2006	total	Male	0.966103	17937.7
2006	total	Male	0.96377	17937.7
2006	total	Male	0.965956	17937.7
2006	total	Male	0.968593	17937.7
2006	total	Male	0.966249	17937.7
2006	total	Male	0.966542	17937.7
2006	total	Male	0.968593	17937.7
2007	total	Male	1.15563	21353.7
2007	total	Male	1.15889	21353.7
2007	total	Male	1.16148	21353.7
2007	total	Male	1.16045	21353.7
2007	total	Male	1.16114	21353.7
2007	total	Male	1.15821	21353.7
2007	total	Male	1.1702	21353.7
2008	total	Male	1.11776	19989.3
2008	total	Male	1.11927	19989.3
2008	total	Male	1.11708	19989.3
2008	total	Male	1.1186	19989.3
2008	total	Male	1.11708	19989.3
2008	total	Male	1.12485	19989.3
2008	total	Male	1.12795	19989.3
2009	total	Male	1.12814	19085.5
2009	total	Male	1.12515	19085.5
2009	total	Male	1.12656	19085.5
2009	total	Male	1.1308	19085.5
2009	total	Male	1.1297	19085.5
2009	total	Male	1.13129	19085.5
2009	total	Male	1.12515	19085.5
2009	total	Male	1.16926	19085.5
2010	total	Male	1.11912	18465.3
2010	total	Male	1.11965	18465.3
2010	total	Male	1.12392	18465.3
2010	total	Male	1.12321	18465.3
2010	total	Male	1.12161	18465.3
2010	total	Male	1.12573	18465.3
2010	total	Male	1.13206	18465.3
2011	total	Male	1.15874	18651.3
2011	total	Male	1.1619	18651.3
2011	total	Male	1.1606	18651.3
2011	total	Male	1.1719	18651.3
2011	total	Male	1.16527	18651.3
2011	total	Male	1.17513	18651.3
2012	total	Male	1.11257	17414.8
2012	total	Male	1.11421	17414.8
2012	total	Male	1.11421	17414.8
2012	total	Male	1.11749	17414.8
2012	total	Male	1.12135	17414.8
2012	total	Male	1.11585	17414.8
2012	total	Male	1.12135	17414.8
2012	total	Male	1.12579	17414.8
2013	total	Male	1.14051	17528
2013	total	Male	1.14128	17528
2013	total	Male	1.14051	17528
2013	total	Male	1.14456	17528
2013	total	Male	1.14631	17528
2013	total	Male	1.14051	17528
2013	total	Male	1.14302	17528
2013	total	Male	1.153	17528
2014	total	Male	1.16538	17468.8
2014	total	Male	1.17103	17468.8
2014	total	Male	1.16679	17468.8
2014	total	Male	1.16699	17468.8
2014	total	Male	1.16961	17468.8
2014	total	Male	1.17351	17468.8
2014	total	Male	1.1774	17468.8
2015	total	Male	1.15987	17937.2
2015	total	Male	1.16163	17937.2
2015	total	Male	1.16361	17937.2
2015	total	Male	1.15987	17937.2
2015	total	Male	1.1688	17937.2
2015	total	Male	1.1636	17937.2
2015	total	Male	1.16283	17937.2
2015	total	Male	1.16859	17937.2
2015	total	Male	1.16638	17937.2
2000	total	Female
2001	total	Female	0.932558	13482.8
2001	total	Female	0.93578	13482.8
2001	total	Female	0.935286	13482.8
2001	total	Female	0.932695	13482.8
2001	total	Female	0.935485	13482.8
2001	total	Female	0.935424	13482.8
2001	total	Female	0.938626	13482.8
2001	total	Female	0.933374	13482.8
2001	total	Female	0.947618	13482.8
2002	total	Female	0.913181	13234.1
2002	total	Female	0.916294	13234.1
2002	total	Female	0.91688	13234.1
2002	total	Female	0.917662	13234.1
2002	total	Female	0.914735	13234.1
2002	total	Female	0.918446	13234.1
2002	total	Female	0.923375	13234.1
2002	total	Female	0.916295	13234.1
2002	total	Female	0.927055	13234.1
2003	total	Female	0.842575	12244.4
2003	total	Female	0.842575	12244.4
2003	total	Female	0.845141	12244.4
2003	total	Female	0.844043	12244.4
2003	total	Female	0.844609	12244.4
2003	total	Female	0.846617	12244.4
2003	total	Female	0.879632	12244.4
2004	total	Female	0.987273	13637.7
2004	total	Female	0.990657	13637.7
2004	total	Female	0.989301	13637.7
2004	total	Female	0.995204	13637.7
2004	total	Female	0.991847	13637.7
2004	total	Female	0.989752	13637.7
2004	total	Female	0.993153	13637.7
2004	total	Female	1.03744	13637.7
2005	total	Female	0.916473	12599.4
2005	total	Female	0.91898	12599.4
2005	total	Female	0.924987	12599.4
2005	total	Female	0.922015	12599.4
2005	total	Female	0.919129	12599.4
2005	total	Female	0.923224	12599.4
2005	total	Female	0.921022	12599.4
2005	total	Female	0.924657	12599.4
2005	total	Female	0.93039	12599.4
2006	total	Female	0.920782	12350.8
2006	total	Female	0.924494	12350.8
2006	total	Female	0.922309	12350.8
2006	total	Female	0.920782	12350.8
2006	total	Female	0.922337	12350.8
2006	total	Female	0.920781	12350.8
2006	total	Female	0.92486	12350.8
2006	total	Female	0.926643	12350.8
2006	total	Female	0.931615	12350.8
2006	total	Female	0.926708	12350.8
2007	total	Female	0.868403	11474.5
2007	total	Female	0.873236	11474.5
2007	total	Female	0.874042	11474.5
2007	total	Female	0.873235	11474.5
2007	total	Female	0.870804	11474.5
2007	total	Female	0.871405	11474.5
2007	total	Female	0.882126	11474.5
2008	total	Female	0.954076	12492.1
2008	total	Female	0.9558	12492.1
2008	total	Female	0.95688	12492.1
2008	total	Female	0.96014	12492.1
2008	total	Female	0.958244	12492.1
2008	total	Female	0.955432	12492.1
2008	total	Female	0.958614	12492.1
2008	total	Female	0.967538	12492.1
2009	total	Female	0.923413	11609.6
2009	total	Female	0.928359	11609.6
2009	total	Female	0.927502	11609.6
2009	total	Female	0.926608	11609.6
2009	total	Female	0.92686	11609.6
2009	total	Female	0.927716	11609.6
2009	total	Female	0.928789	11609.6
2009	total	Female	0.936594	11609.6
2010	total	Female	0.951014	11683.3
2010	total	Female	0.952338	11683.3
2010	total	Female	0.953689	11683.3
2010	total	Female	0.953664	11683.3
2010	total	Female	0.955019	11683.3
2010	total	Female	0.953696	11683.3
2010	total	Female	0.95816	11683.3
2010	total	Female	0.962201	11683.3
2010	total	Female	0.960023	11683.3
2010	total	Female	0.96683	11683.3
2011	total	Female	0.936049	11265.1
2011	total	Female	0.938884	11265.1
2011	total	Female	0.934455	11265.1
2011	total	Female	0.934674	11265.1
2011	total	Female	0.942008	11265.1
2011	total	Female	0.945875	11265.1
2011	total	Female	0.936223	11265.1
2011	total	Female	0.9431	11265.1
2011	total	Female	0.948168	11265.1
2012	total	Female	0.923313	11079.8
2012	total	Female	0.925062	11079.8
2012	total	Female	0.924176	11079.8
2012	total	Female	0.924392	11079.8
2012	total	Female	0.931835	11079.8
2012	total	Female	0.92699	11079.8
2012	total	Female	0.930501	11079.8
2012	total	Female	0.935144	11079.8
2013	total	Female	0.916395	10692
2013	total	Female	0.917298	10692
2013	total	Female	0.920438	10692
2013	total	Female	0.918856	10692
2013	total	Female	0.921756	10692
2013	total	Female	0.916786	10692
2013	total	Female	0.928984	10692
2014	total	Female	1.04296	11892.6
2014	total	Female	1.04478	11892.6
2014	total	Female	1.04244	11892.6
2014	total	Female	1.04845	11892.6
2014	total	Female	1.05083	11892.6
2014	total	Female	1.04531	11892.6
2014	total	Female	1.04714	11892.6
2014	total	Female	1.05268	11892.6
2014	total	Female	1.17336	11892.6
2015	total	Female	1.0467	12259.6
2015	total	Female	1.04903	12259.6
2015	total	Female	1.04566	12259.6
2015	total	Female	1.05582	12259.6
2015	total	Female	1.04554	12259.6
2015	total	Female	1.05138	12259.6
2015	total	Female	1.04658	12259.6
2015	total	Female	1.0604	12259.6
2000	total	Both
2001	total	Both	0.984675	17110.1
2001	total	Both	0.98472	17110.1
2001	total	Both	0.984737	17110.1
2001	total	Both	0.986871	17110.1
2001	total	Both	0.985041	17110.1
2001	total	Both	0.99857	17110.1
2002	total	Both	0.954996	16679.5
2002	total	Both	0.957081	16679.5
2002	total	Both	0.957455	16679.5
2002	total	Both	0.956828	16679.5
2002	total	Both	0.954996	16679.5
2002	total	Both	0.968093	16679.5
2003	total	Both	0.879867	15149.6
2003	total	Both	0.879866	15149.6
2003	total	Both	0.879867	15149.6
2003	total	Both	0.881094	15149.6
2003	total	Both	0.888843	15149.6
2004	total	Both	1.01569	16701.5
2004	total	Both	1.01569	16701.5
2004	total	Both	1.01763	16701.5
2004	total	Both	1.01837	16701.5
2004	total	Both	1.02079	16701.5
2005	total	Both	0.942455	15191.5
2005	total	Both	0.942714	15191.5
2005	total	Both	0.942519	15191.5
2005	total	Both	0.94237	15191.5
2005	total	Both	0.944272	15191.5
2005	total	Both	0.945191	15191.5
2005	total	Both	0.949198	15191.5
2006	total	Both	0.969111	15332.7
2006	total	Both	0.9711	15332.7
2006	total	Both	0.969111	15332.7
2006	total	Both	0.969111	15332.7
2006	total	Both	0.971729	15332.7
2006	total	Both	0.969174	15332.7
2006	total	Both	0.97193	15332.7
2006	total	Both	0.973958	15332.7
2007	total	Both	1.02349	16014.5
2007	total	Both	1.02632	16014.5
2007	total	Both	1.02879	16014.5
2007	total	Both	1.02633	16014.5
2007	total	Both	1.03545	16014.5
2008	total	Both	1.04228	15987.8
2008	total	Both	1.04228	15987.8
2008	total	Both	1.04447	15987.8
2008	total	Both	1.04556	15987.8
2008	total	Both	1.05439	15987.8
2009	total	Both	1.03204	15093.4
2009	total	Both	1.03434	15093.4
2009	total	Both	1.03204	15093.4
2009	total	Both	1.04678	15093.4
2010	total	Both	1.04184	14845.5
2010	total	Both	1.04275	14845.5
2010	total	Both	1.04433	14845.5
2010	total	Both	1.04604	14845.5
2010	total	Both	1.04275	14845.5
2010	total	Both	1.04445	14845.5
2010	total	Both	1.0447	14845.5
2010	total	Both	1.05628	14845.5
2011	total	Both	1.05284	14682.6
2011	total	Both	1.05294	14682.6
2011	total	Both	1.0531	14682.6
2011	total	Both	1.05468	14682.6
2011	total	Both	1.05847	14682.6
2011	total	Both	1.0669	14682.6
2012	total	Both	1.02429	14068.3
2012	total	Both	1.02558	14068.3
2012	total	Both	1.02568	14068.3
2012	total	Both	1.03058	14068.3
2012	total	Both	1.03353	14068.3
2013	total	Both	1.0364	13897.9
2013	total	Both	1.03725	13897.9
2013	total	Both	1.0364	13897.9
2013	total	Both	1.03648	13897.9
2013	total	Both	1.0366	13897.9
2013	total	Both	1.04911	13897.9
2014	total	Both	1.10598	14483.2
2014	total	Both	1.10872	14483.2
2014	total	Both	1.10711	14483.2
2014	total	Both	1.10759	14483.2
2014	total	Both	1.11914	14483.2
2015	total	Both	1.10556	14921.7
2015	total	Both	1.10706	14921.7
2015	total	Both	1.10561	14921.7
2015	total	Both	1.10775	14921.7
2015	total	Both	1.10701	14921.7
2015	total	Both	1.11339	14921.7
2000	07.02. Hepatitis	Male
2000	07.03. Other infectious diseases	Male
2000	08.01. Esophageal cancer	Male
2000	08.02. Stomach cancer	Male
2000	08.03. Liver cancer	Male
2000	08.04. Larynx cancer	Male
2000	08.05. Trachea, bronchus, and lung cancers	Male
2000	08.06. Breast cancer	Male
2000	08.09. Prostate cancer	Male
2000	08.10. Colon and rectum cancer	Male
2000	08.11. Mouth cancer	Male
2000	08.12. Nasopharynx cancer	Male
2000	08.13. Cancer of other part of pharynx and oropharynx	Male
2000	08.14. Gallbladder and biliary tract cancer	Male
2000	08.15. Pancreatic cancer	Male
2000	08.16. Malignant melanoma of skin	Male
2000	08.17. Non-melanoma skin cancer	Male
2000	08.19. Testicular cancer	Male
2000	08.20. Kidney and other urinary organ cancers	Male
2000	08.21. Bladder cancer	Male
2000	08.22. Brain and nervous system cancer	Male
2000	08.23. Thyroid cancer	Male
2000	08.24. Mesothelioma	Male
2000	08.25. Hodgkin's disease	Male
2000	08.26. Non-Hodgkin lymphoma	Male
2000	08.27. Multiple myeloma	Male
2000	08.28. Leukemia	Male
2000	08.29. Other malignant cancers	Male
2000	08.30. Other non-malignant neoplasms	Male
2000	01.01. Tuberculosis	Male
2000	09.01. Rheumatic heart disease	Male
2000	09.02. Ischemic heart disease	Male
2000	09.03. Cerebrovascular disease	Male
2000	09.04. Hypertensive heart disease	Male
2000	09.05. Cardiomyopathy and myocarditis	Male
2000	09.06. Atrial fibrillation and flutter	Male
2000	09.07. Aortic aneurysm	Male
2000	09.08. Peripheral vascular disease	Male
2000	09.09. Endocarditis	Male
2000	09.10. Other cardiovascular and circulatory diseases	Male
2000	10.01. Chronic obstructive pulmonary disease	Male
2000	10.02. Pneumoconiosis	Male
2000	02.02. Intestinal infectious diseases	Male
2000	10.03. Asthma	Male
2000	10.04. Interstitial lung disease and pulmonary sarcoidosis	Male
2000	10.05. Other chronic respiratory diseases	Male
2000	11.01. Cirrhosis	Male
2000	12.01. Peptic ulcer disease	Male
2000	12.02. Gastritis and duodenitis	Male
2000	12.03. Appendicitis	Male
2000	12.04. Paralytic ileus and intestinal obstruction without hernia	Male
2000	12.05. Inguinal or femoral hernia	Male
2000	12.06. Non-infective inflammatory bowel disease	Male
2000	12.07. Vascular disorders of intestine	Male
2000	12.08. Gall bladder and bile duct disease	Male
2000	12.09. Pancreatitis	Male
2000	12.10. Other digestive diseases	Male
2000	13.01. Alzheimer's disease and other dementias	Male
2000	13.02. Parkinson's disease	Male
2000	13.03. Epilepsy	Male
2000	13.04. Multiple sclerosis	Male
2000	13.05. Other neurological disorders	Male
2000	02.03. Lower respiratory infections	Male
2000	14.01. Schizophrenia	Male
2000	14.02. Alcohol use disorders	Male
2000	14.03. Drug use disorders	Male
2000	14.04. Eating disorders	Male
2000	15.01. Diabetes mellitus	Male
2000	15.02. Acute glomerulonephritis	Male
2000	15.03. Chronic kidney diseases	Male
2000	01.02. HIV/AIDS	Male
2000	15.04. Urinary diseases and male infertility	Male
2000	02.04. Upper respiratory infections	Male
2000	15.06. Hemoglobinopathies and hemolytic anemias	Male
2000	15.07. Endocrine, metabolic, blood, and immune disorders	Male
2000	02.05. Otitis media	Male
2000	16.01. Rheumatoid arthritis	Male
2000	16.02. Other musculoskeletal disorders	Male
2000	02.06. Meningitis	Male
2000	17.01. Congenital anomalies	Male
2000	17.02. Skin and subcutaneous diseases	Male
2000	17.03. Sudden infant death syndrome	Male
2000	17.04. Sense organ diseases	Male
2000	02.07. Encephalitis	Male
2000	18.01. Road injuries	Male
2000	18.02. Other transport injury	Male
2000	19.01. Falls	Male
2000	19.02. Drowning	Male
2000	19.03. Fire, heat and hot substances	Male
2000	19.04. Poisonings	Male
2000	19.05. Exposure to mechanical forces	Male
2000	19.06. Adverse effects of medical treatment	Male
2000	02.09. Whooping cough	Male
2000	19.07. Animal contact	Male
2000	19.08. Foreign body	Male
2000	19.09. Unintentional injuries not classified elsewhere	Male
2000	20.01. Self-harm	Male
2000	20.02. Interpersonal violence	Male
2000	21.01. Exposure to forces of nature	Male
2000	02.11. Measles	Male
2000	21.02. Collective violence and legal intervention	Male
2000	02.12. Varicella and herpes zoster	Male
2000	03.01. Malaria	Male
2000	03.02. Chagas disease	Male
2000	03.05. Food-borne trematodiases	Male
2000	03.09. Leishmaniasis	Male
2000	03.10. Cysticercosis	Male
2000	03.14. Yellow fever	Male
2000	03.16. Other neglected tropical diseases	Male
2000	02.01. Diarrheal diseases	Male
2000	04.02. Maternal sepsis and other pregnancy related infection	Male
2000	05.01. Preterm birth complications	Male
2000	05.02. Neonatal encephalopathy (birth asphyxia and birth trauma)	Male
2000	05.03. Sepsis and other infectious disorders of the newborn baby	Male
2000	05.05. Other neonatal disorders	Male
2000	06.02. Protein-energy malnutrition	Male
2000	06.03. Iodine deficiency	Male
2000	06.04. Iron-deficiency anemia	Male
2000	06.05. Other nutritional deficiencies	Male
2000	07.01. Sexually transmitted diseases excluding HIV	Male
2000	07.02. Hepatitis	Female
2000	07.03. Other infectious diseases	Female
2000	08.01. Esophageal cancer	Female
2000	08.02. Stomach cancer	Female
2000	08.03. Liver cancer	Female
2000	08.04. Larynx cancer	Female
2000	08.05. Trachea, bronchus, and lung cancers	Female
2000	08.06. Breast cancer	Female
2000	08.07. Cervical cancer	Female
2000	08.08. Uterine cancer	Female
2000	08.10. Colon and rectum cancer	Female
2000	08.11. Mouth cancer	Female
2000	08.12. Nasopharynx cancer	Female
2000	08.13. Cancer of other part of pharynx and oropharynx	Female
2000	08.14. Gallbladder and biliary tract cancer	Female
2000	08.15. Pancreatic cancer	Female
2000	08.16. Malignant melanoma of skin	Female
2000	08.17. Non-melanoma skin cancer	Female
2000	08.18. Ovarian cancer	Female
2000	08.20. Kidney and other urinary organ cancers	Female
2000	08.21. Bladder cancer	Female
2000	08.22. Brain and nervous system cancer	Female
2000	08.23. Thyroid cancer	Female
2000	08.24. Mesothelioma	Female
2000	08.25. Hodgkin's disease	Female
2000	08.26. Non-Hodgkin lymphoma	Female
2000	08.27. Multiple myeloma	Female
2000	08.28. Leukemia	Female
2000	08.29. Other malignant cancers	Female
2000	08.30. Other non-malignant neoplasms	Female
2000	01.01. Tuberculosis	Female
2000	09.01. Rheumatic heart disease	Female
2000	09.02. Ischemic heart disease	Female
2000	09.03. Cerebrovascular disease	Female
2000	09.04. Hypertensive heart disease	Female
2000	09.05. Cardiomyopathy and myocarditis	Female
2000	09.06. Atrial fibrillation and flutter	Female
2000	09.07. Aortic aneurysm	Female
2000	09.08. Peripheral vascular disease	Female
2000	09.09. Endocarditis	Female
2000	09.10. Other cardiovascular and circulatory diseases	Female
2000	10.01. Chronic obstructive pulmonary disease	Female
2000	10.02. Pneumoconiosis	Female
2000	02.02. Intestinal infectious diseases	Female
2000	10.03. Asthma	Female
2000	10.04. Interstitial lung disease and pulmonary sarcoidosis	Female
2000	10.05. Other chronic respiratory diseases	Female
2000	11.01. Cirrhosis	Female
2000	12.01. Peptic ulcer disease	Female
2000	12.02. Gastritis and duodenitis	Female
2000	12.03. Appendicitis	Female
2000	12.04. Paralytic ileus and intestinal obstruction without hernia	Female
2000	12.05. Inguinal or femoral hernia	Female
2000	12.06. Non-infective inflammatory bowel disease	Female
2000	12.07. Vascular disorders of intestine	Female
2000	12.08. Gall bladder and bile duct disease	Female
2000	12.09. Pancreatitis	Female
2000	12.10. Other digestive diseases	Female
2000	13.01. Alzheimer's disease and other dementias	Female
2000	13.02. Parkinson's disease	Female
2000	13.03. Epilepsy	Female
2000	13.04. Multiple sclerosis	Female
2000	13.05. Other neurological disorders	Female
2000	02.03. Lower respiratory infections	Female
2000	14.01. Schizophrenia	Female
2000	14.02. Alcohol use disorders	Female
2000	14.03. Drug use disorders	Female
2000	14.04. Eating disorders	Female
2000	15.01. Diabetes mellitus	Female
2000	15.02. Acute glomerulonephritis	Female
2000	15.03. Chronic kidney diseases	Female
2000	01.02. HIV/AIDS	Female
2000	15.04. Urinary diseases and male infertility	Female
2000	15.05. Gynecological diseases	Female
2000	02.04. Upper respiratory infections	Female
2000	15.06. Hemoglobinopathies and hemolytic anemias	Female
2000	15.07. Endocrine, metabolic, blood, and immune disorders	Female
2000	02.05. Otitis media	Female
2000	16.01. Rheumatoid arthritis	Female
2000	16.02. Other musculoskeletal disorders	Female
2000	02.06. Meningitis	Female
2000	17.01. Congenital anomalies	Female
2000	17.02. Skin and subcutaneous diseases	Female
2000	17.03. Sudden infant death syndrome	Female
2000	17.04. Sense organ diseases	Female
2000	02.07. Encephalitis	Female
2000	18.01. Road injuries	Female
2000	18.02. Other transport injury	Female
2000	19.01. Falls	Female
2000	19.02. Drowning	Female
2000	19.03. Fire, heat and hot substances	Female
2000	19.04. Poisonings	Female
2000	19.05. Exposure to mechanical forces	Female
2000	19.06. Adverse effects of medical treatment	Female
2000	02.09. Whooping cough	Female
2000	19.07. Animal contact	Female
2000	19.08. Foreign body	Female
2000	19.09. Unintentional injuries not classified elsewhere	Female
2000	20.01. Self-harm	Female
2000	20.02. Interpersonal violence	Female
2000	21.01. Exposure to forces of nature	Female
2000	02.11. Measles	Female
2000	21.02. Collective violence and legal intervention	Female
2000	02.12. Varicella and herpes zoster	Female
2000	03.01. Malaria	Female
2000	03.02. Chagas disease	Female
2000	03.05. Food-borne trematodiases	Female
2000	03.09. Leishmaniasis	Female
2000	03.14. Yellow fever	Female
2000	03.16. Other neglected tropical diseases	Female
2000	02.01. Diarrheal diseases	Female
2000	04.01. Maternal hemorrhage	Female
2000	04.02. Maternal sepsis and other pregnancy related infection	Female
2000	04.03. Hypertensive disorders of pregnancy	Female
2000	04.04. Obstructed labor	Female
2000	04.05. Maternal abortive outcome	Female
2000	04.06. Indirect maternal causes	Female
2000	04.09. Other maternal disorders	Female
2000	05.01. Preterm birth complications	Female
2000	05.02. Neonatal encephalopathy (birth asphyxia and birth trauma)	Female
2000	05.03. Sepsis and other infectious disorders of the newborn baby	Female
2000	05.05. Other neonatal disorders	Female
2000	06.02. Protein-energy malnutrition	Female
2000	06.03. Iodine deficiency	Female
2000	06.04. Iron-deficiency anemia	Female
2000	06.05. Other nutritional deficiencies	Female
2000	07.01. Sexually transmitted diseases excluding HIV	Female
2000	05.04. Hemolytic disease in fetus and newborn and other neonatal jaundice	Female
2000	07.02. Hepatitis	Both
2000	07.03. Other infectious diseases	Both
2000	08.01. Esophageal cancer	Both
2000	08.02. Stomach cancer	Both
2000	08.03. Liver cancer	Both
2000	08.04. Larynx cancer	Both
2000	08.05. Trachea, bronchus, and lung cancers	Both
2000	08.06. Breast cancer	Both
2000	08.07. Cervical cancer	Both
2000	08.08. Uterine cancer	Both
2000	08.09. Prostate cancer	Both
2000	08.10. Colon and rectum cancer	Both
2000	08.11. Mouth cancer	Both
2000	08.12. Nasopharynx cancer	Both
2000	08.13. Cancer of other part of pharynx and oropharynx	Both
2000	08.14. Gallbladder and biliary tract cancer	Both
2000	08.15. Pancreatic cancer	Both
2000	08.16. Malignant melanoma of skin	Both
2000	08.17. Non-melanoma skin cancer	Both
2000	08.18. Ovarian cancer	Both
2000	08.19. Testicular cancer	Both
2000	08.20. Kidney and other urinary organ cancers	Both
2000	08.21. Bladder cancer	Both
2000	08.22. Brain and nervous system cancer	Both
2000	08.23. Thyroid cancer	Both
2000	08.24. Mesothelioma	Both
2000	08.25. Hodgkin's disease	Both
2000	08.26. Non-Hodgkin lymphoma	Both
2000	08.27. Multiple myeloma	Both
2000	08.28. Leukemia	Both
2000	08.29. Other malignant cancers	Both
2000	08.30. Other non-malignant neoplasms	Both
2000	01.01. Tuberculosis	Both
2000	09.01. Rheumatic heart disease	Both
2000	09.02. Ischemic heart disease	Both
2000	09.03. Cerebrovascular disease	Both
2000	09.04. Hypertensive heart disease	Both
2000	09.05. Cardiomyopathy and myocarditis	Both
2000	09.06. Atrial fibrillation and flutter	Both
2000	09.07. Aortic aneurysm	Both
2000	09.08. Peripheral vascular disease	Both
2000	09.09. Endocarditis	Both
2000	09.10. Other cardiovascular and circulatory diseases	Both
2000	10.01. Chronic obstructive pulmonary disease	Both
2000	10.02. Pneumoconiosis	Both
2000	02.02. Intestinal infectious diseases	Both
2000	10.03. Asthma	Both
2000	10.04. Interstitial lung disease and pulmonary sarcoidosis	Both
2000	10.05. Other chronic respiratory diseases	Both
2000	11.01. Cirrhosis	Both
2000	12.01. Peptic ulcer disease	Both
2000	12.02. Gastritis and duodenitis	Both
2000	12.03. Appendicitis	Both
2000	12.04. Paralytic ileus and intestinal obstruction without hernia	Both
2000	12.05. Inguinal or femoral hernia	Both
2000	12.06. Non-infective inflammatory bowel disease	Both
2000	12.07. Vascular disorders of intestine	Both
2000	12.08. Gall bladder and bile duct disease	Both
2000	12.09. Pancreatitis	Both
2000	12.10. Other digestive diseases	Both
2000	13.01. Alzheimer's disease and other dementias	Both
2000	13.02. Parkinson's disease	Both
2000	13.03. Epilepsy	Both
2000	13.04. Multiple sclerosis	Both
2000	13.05. Other neurological disorders	Both
2000	02.03. Lower respiratory infections	Both
2000	14.01. Schizophrenia	Both
2000	14.02. Alcohol use disorders	Both
2000	14.03. Drug use disorders	Both
2000	14.04. Eating disorders	Both
2000	15.01. Diabetes mellitus	Both
2000	15.02. Acute glomerulonephritis	Both
2000	15.03. Chronic kidney diseases	Both
2000	01.02. HIV/AIDS	Both
2000	15.04. Urinary diseases and male infertility	Both
2000	15.05. Gynecological diseases	Both
2000	02.04. Upper respiratory infections	Both
2000	15.06. Hemoglobinopathies and hemolytic anemias	Both
2000	15.07. Endocrine, metabolic, blood, and immune disorders	Both
2000	02.05. Otitis media	Both
2000	16.01. Rheumatoid arthritis	Both
2000	16.02. Other musculoskeletal disorders	Both
2000	02.06. Meningitis	Both
2000	17.01. Congenital anomalies	Both
2000	17.02. Skin and subcutaneous diseases	Both
2000	17.03. Sudden infant death syndrome	Both
2000	17.04. Sense organ diseases	Both
2000	02.07. Encephalitis	Both
2000	18.01. Road injuries	Both
2000	18.02. Other transport injury	Both
2000	19.01. Falls	Both
2000	19.02. Drowning	Both
2000	19.03. Fire, heat and hot substances	Both
2000	19.04. Poisonings	Both
2000	19.05. Exposure to mechanical forces	Both
2000	19.06. Adverse effects of medical treatment	Both
2000	02.09. Whooping cough	Both
2000	19.07. Animal contact	Both
2000	19.08. Foreign body	Both
2000	19.09. Unintentional injuries not classified elsewhere	Both
2000	20.01. Self-harm	Both
2000	20.02. Interpersonal violence	Both
2000	21.01. Exposure to forces of nature	Both
2000	02.11. Measles	Both
2000	21.02. Collective violence and legal intervention	Both
2000	02.12. Varicella and herpes zoster	Both
2000	03.01. Malaria	Both
2000	03.02. Chagas disease	Both
2000	03.05. Food-borne trematodiases	Both
2000	03.09. Leishmaniasis	Both
2000	03.10. Cysticercosis	Both
2000	03.14. Yellow fever	Both
2000	03.16. Other neglected tropical diseases	Both
2000	02.01. Diarrheal diseases	Both
2000	04.01. Maternal hemorrhage	Both
2000	04.02. Maternal sepsis and other pregnancy related infection	Both
2000	04.03. Hypertensive disorders of pregnancy	Both
2000	04.04. Obstructed labor	Both
2000	04.05. Maternal abortive outcome	Both
2000	04.06. Indirect maternal causes	Both
2000	04.09. Other maternal disorders	Both
2000	05.01. Preterm birth complications	Both
2000	05.02. Neonatal encephalopathy (birth asphyxia and birth trauma)	Both
2000	05.03. Sepsis and other infectious disorders of the newborn baby	Both
2000	05.05. Other neonatal disorders	Both
2000	06.02. Protein-energy malnutrition	Both
2000	06.03. Iodine deficiency	Both
2000	06.04. Iron-deficiency anemia	Both
2000	06.05. Other nutritional deficiencies	Both
2000	07.01. Sexually transmitted diseases excluding HIV	Both
2000	05.04. Hemolytic disease in fetus and newborn and other neonatal jaundice	Both
2001	07.02. Hepatitis	Male	1.98622	11.84
2001	07.03. Other infectious diseases	Male	2.77867	52.8398
2001	08.01. Esophageal cancer	Male	0.379205	159.683
2001	08.02. Stomach cancer	Male	0.826245	244.053
2001	08.03. Liver cancer	Male	1.04305	130.537
2001	08.04. Larynx cancer	Male	1.66891	135.789
2001	08.05. Trachea, bronchus, and lung cancers	Male	1.3773	2471.05
2001	08.06. Breast cancer	Male	1.32574	7.70407
2001	08.09. Prostate cancer	Male	0.0470684	24.0181
2001	08.10. Colon and rectum cancer	Male	0.334012	238.293
2001	08.11. Mouth cancer	Male	1.74012	148.328
2001	08.12. Nasopharynx cancer	Male	1.28016	10.7513
2001	08.13. Cancer of other part of pharynx and oropharynx	Male	1.02224	59.8878
2001	08.14. Gallbladder and biliary tract cancer	Male	0.802124	16.5594
2001	08.15. Pancreatic cancer	Male	0.201245	50.618
2001	08.16. Malignant melanoma of skin	Male	-0.318597	-24.5751
2001	08.17. Non-melanoma skin cancer	Male	-0.137434	-3.38333
2001	08.19. Testicular cancer	Male	0.909551	8.0726
2001	08.20. Kidney and other urinary organ cancers	Male	0.116007	19.5467
2001	08.21. Bladder cancer	Male	0.506181	103.427
2001	08.22. Brain and nervous system cancer	Male	-0.101131	-21.5639
2001	08.23. Thyroid cancer	Male	-0.326226	-3.23058
2001	08.24. Mesothelioma	Male	0.247408	22.544
2001	08.25. Hodgkin's disease	Male	0.618555	15.0519
2001	08.26. Non-Hodgkin lymphoma	Male	0.184054	42.3836
2001	08.27. Multiple myeloma	Male	-0.0519663	-4.59885
2001	08.28. Leukemia	Male	0.18857	30.7767
2001	08.29. Other malignant cancers	Male	0.301015	43.7807
2001	08.30. Other non-malignant neoplasms	Male	1.29317	34.8916
2001	01.01. Tuberculosis	Male	1.27589	31.7911
2001	09.01. Rheumatic heart disease	Male	-0.136511	-7.33775
2001	09.02. Ischemic heart disease	Male	1.02465	4673.64
2001	09.03. Cerebrovascular disease	Male	0.648466	1012.62
2001	09.04. Hypertensive heart disease	Male	1.73946	196.245
2001	09.05. Cardiomyopathy and myocarditis	Male	0.60294	88.6869
2001	09.06. Atrial fibrillation and flutter	Male	0.371593	17.5276
2001	09.07. Aortic aneurysm	Male	0.357495	82.4263
2001	09.08. Peripheral vascular disease	Male	1.35989	127.864
2001	09.09. Endocarditis	Male	0.0209953	0.331952
2001	09.10. Other cardiovascular and circulatory diseases	Male	0.659564	209.737
2001	10.01. Chronic obstructive pulmonary disease	Male	1.35646	1385.71
2001	10.02. Pneumoconiosis	Male	1.51513	34.1669
2001	02.02. Intestinal infectious diseases	Male	1.47727	2.32684
2001	10.03. Asthma	Male	1.77145	57.395
2001	10.04. Interstitial lung disease and pulmonary sarcoidosis	Male	0.566928	61.514
2001	10.05. Other chronic respiratory diseases	Male	0.504091	4.14698
2001	11.01. Cirrhosis	Male	2.22681	1922.1
2001	12.01. Peptic ulcer disease	Male	1.36076	171.044
2001	12.02. Gastritis and duodenitis	Male	2.44919	21.4805
2001	12.03. Appendicitis	Male	-1.2579	-4.44098
2001	12.04. Paralytic ileus and intestinal obstruction without hernia	Male	0.674657	42.2822
2001	12.05. Inguinal or femoral hernia	Male	1.22699	12.4342
2001	12.06. Non-infective inflammatory bowel disease	Male	0.0910212	3.12608
2001	12.07. Vascular disorders of intestine	Male	0.267379	14.1176
2001	12.08. Gall bladder and bile duct disease	Male	1.42332	63.9032
2001	12.09. Pancreatitis	Male	1.22652	71.0276
2001	12.10. Other digestive diseases	Male	0.943199	92.5583
2001	13.01. Alzheimer's disease and other dementias	Male	-0.272206	-88.7484
2001	13.02. Parkinson's disease	Male	-0.353992	-33.1112
2001	13.03. Epilepsy	Male	1.8261	144.566
2001	13.04. Multiple sclerosis	Male	0.0312193	1.52094
2001	13.05. Other neurological disorders	Male	-0.0558648	-6.01207
2001	02.03. Lower respiratory infections	Male	0.756651	470.858
2001	14.01. Schizophrenia	Male	-2.85254	-4.80792
2001	14.02. Alcohol use disorders	Male	1.88147	541.432
2001	14.03. Drug use disorders	Male	3.0251	1509.01
2001	14.04. Eating disorders	Male	2.5335	1.98916
2001	15.01. Diabetes mellitus	Male	1.00386	222.405
2001	15.02. Acute glomerulonephritis	Male	0.0728358	0.0714723
2001	15.03. Chronic kidney diseases	Male	0.782171	151.338
2001	01.02. HIV/AIDS	Male	2.33188	100.339
2001	15.04. Urinary diseases and male infertility	Male	0.311801	30.5259
2001	02.04. Upper respiratory infections	Male	0.710352	0.075716
2001	15.06. Hemoglobinopathies and hemolytic anemias	Male	2.09003	22.8754
2001	15.07. Endocrine, metabolic, blood, and immune disorders	Male	0.377002	30.43
2001	02.05. Otitis media	Male	0.804901	0.243336
2001	16.01. Rheumatoid arthritis	Male	-0.174588	-2.71613
2001	16.02. Other musculoskeletal disorders	Male	0.410929	9.65022
2001	02.06. Meningitis	Male	-0.490441	-14.6692
2001	17.01. Congenital anomalies	Male	0.20927	41.4782
2001	17.02. Skin and subcutaneous diseases	Male	0.442139	7.52769
2001	17.03. Sudden infant death syndrome	Male	3.38575	147.226
2001	17.04. Sense organ diseases	Male	0.801129	0.239762
2001	02.07. Encephalitis	Male	-0.690307	-1.98877
2001	18.01. Road injuries	Male	0.524332	244.559
2001	18.02. Other transport injury	Male	-0.0784439	-1.71825
2001	19.01. Falls	Male	0.920849	213.258
2001	19.02. Drowning	Male	0.254804	17.5896
2001	19.03. Fire, heat and hot substances	Male	1.09309	80.8348
2001	19.04. Poisonings	Male	0.533295	6.37464
2001	19.05. Exposure to mechanical forces	Male	-0.366021	-11.2763
2001	19.06. Adverse effects of medical treatment	Male	0.375482	12.3518
2001	02.09. Whooping cough	Male	1.42685	0.759844
2001	19.07. Animal contact	Male	-1.19565	-1.18716
2001	19.08. Foreign body	Male	2.39948	155.432
2001	19.09. Unintentional injuries not classified elsewhere	Male	1.52586	11.1134
2001	20.01. Self-harm	Male	1.30542	1017.49
2001	20.02. Interpersonal violence	Male	3.16404	415.849
2001	21.01. Exposure to forces of nature	Male	2.40615	65.93
2001	02.11. Measles	Male	1.40203	0.0925997
2001	21.02. Collective violence and legal intervention	Male	-1.18154	-1.3921
2001	02.12. Varicella and herpes zoster	Male	4.91197	9.44334
2001	03.01. Malaria	Male	-6.24643	-8.94317
2001	03.02. Chagas disease	Male	2.5797	0.479339
2001	03.05. Food-borne trematodiases	Male	2.26702	0.230138
2001	03.09. Leishmaniasis	Male	2.26702	0.230138
2001	03.10. Cysticercosis	Male	1.15661	0.00187604
2001	03.14. Yellow fever	Male	2.46746	0.186062
2001	03.16. Other neglected tropical diseases	Male	0.0677229	0.00249309
2001	02.01. Diarrheal diseases	Male	1.19603	17.4995
2001	04.02. Maternal sepsis and other pregnancy related infection	Male	2.26702	0.153426
2001	05.01. Preterm birth complications	Male	1.44144	173.14
2001	05.02. Neonatal encephalopathy (birth asphyxia and birth trauma)	Male	1.90331	103.465
2001	05.03. Sepsis and other infectious disorders of the newborn baby	Male	0.275534	9.73332
2001	05.05. Other neonatal disorders	Male	1.32218	39.6583
2001	06.02. Protein-energy malnutrition	Male	2.02328	7.55392
2001	06.03. Iodine deficiency	Male	0.24118	0.338596
2001	06.04. Iron-deficiency anemia	Male	0.703251	6.62775
2001	06.05. Other nutritional deficiencies	Male	2.18832	4.98935
2001	07.01. Sexually transmitted diseases excluding HIV	Male	0.459456	0.000935485
2001	07.02. Hepatitis	Female	-0.984597	-0.432357
2001	07.03. Other infectious diseases	Female	1.61859	36.9559
2001	08.01. Esophageal cancer	Female	0.879931	146.122
2001	08.02. Stomach cancer	Female	1.13162	211.143
2001	08.03. Liver cancer	Female	1.22285	100.963
2001	08.04. Larynx cancer	Female	2.56629	45.3785
2001	08.05. Trachea, bronchus, and lung cancers	Female	1.44258	1612.27
2001	08.06. Breast cancer	Female	0.0707478	63.4887
2001	08.07. Cervical cancer	Female	1.28815	151.346
2001	08.08. Uterine cancer	Female	0.291903	25.8305
2001	08.10. Colon and rectum cancer	Female	0.464779	229.552
2001	08.11. Mouth cancer	Female	1.25206	41.2714
2001	08.12. Nasopharynx cancer	Female	-0.433126	-1.19536
2001	08.13. Cancer of other part of pharynx and oropharynx	Female	0.175053	2.14723
2001	08.14. Gallbladder and biliary tract cancer	Female	0.492206	13.193
2001	08.15. Pancreatic cancer	Female	0.721202	154.44
2001	08.16. Malignant melanoma of skin	Female	-1.50795	-81.9221
2001	08.17. Non-melanoma skin cancer	Female	0.958774	11.624
2001	08.18. Ovarian cancer	Female	-0.279843	-79.4239
2001	08.20. Kidney and other urinary organ cancers	Female	1.1288	86.9287
2001	08.21. Bladder cancer	Female	0.755985	65.5667
2001	08.22. Brain and nervous system cancer	Female	-0.217422	-37.8193
2001	08.23. Thyroid cancer	Female	-1.15658	-14.8456
2001	08.24. Mesothelioma	Female	-0.514254	-7.11192
2001	08.25. Hodgkin's disease	Female	2.26787	12.0664
2001	08.26. Non-Hodgkin lymphoma	Female	0.68393	115.243
2001	08.27. Multiple myeloma	Female	0.626384	46.5774
2001	08.28. Leukemia	Female	0.133703	14.9845
2001	08.29. Other malignant cancers	Female	0.64395	91.4035
2001	08.30. Other non-malignant neoplasms	Female	0.868706	15.1207
2001	01.01. Tuberculosis	Female	1.1923	18.9372
2001	09.01. Rheumatic heart disease	Female	1.47124	123.1
2001	09.02. Ischemic heart disease	Female	1.22853	2947.52
2001	09.03. Cerebrovascular disease	Female	0.741817	1094.3
2001	09.04. Hypertensive heart disease	Female	0.8371	51.5043
2001	09.05. Cardiomyopathy and myocarditis	Female	-0.368748	-25.2112
2001	09.06. Atrial fibrillation and flutter	Female	1.22241	68.396
2001	09.07. Aortic aneurysm	Female	0.483935	53.4907
2001	09.08. Peripheral vascular disease	Female	0.595911	42.1276
2001	09.09. Endocarditis	Female	1.01233	9.2239
2001	09.10. Other cardiovascular and circulatory diseases	Female	0.848899	232.737
2001	10.01. Chronic obstructive pulmonary disease	Female	1.72813	1372.04
2001	10.02. Pneumoconiosis	Female	0.844304	7.66781
2001	02.02. Intestinal infectious diseases	Female	1.76586	1.47098
2001	10.03. Asthma	Female	1.8448	115.92
2001	10.04. Interstitial lung disease and pulmonary sarcoidosis	Female	1.60923	85.7104
2001	10.05. Other chronic respiratory diseases	Female	-0.259241	-1.50288
2001	11.01. Cirrhosis	Female	1.77716	816.863
2001	12.01. Peptic ulcer disease	Female	1.54019	144.92
2001	12.02. Gastritis and duodenitis	Female	-1.86165	-6.47033
2001	12.03. Appendicitis	Female	-0.0672135	-0.161643
2001	12.04. Paralytic ileus and intestinal obstruction without hernia	Female	0.37763	13.2928
2001	12.05. Inguinal or femoral hernia	Female	0.529637	5.29296
2001	12.06. Non-infective inflammatory bowel disease	Female	0.17366	5.65092
2001	12.07. Vascular disorders of intestine	Female	1.51271	138.526
2001	12.08. Gall bladder and bile duct disease	Female	1.54154	59.8472
2001	12.09. Pancreatitis	Female	1.97526	63.5355
2001	12.10. Other digestive diseases	Female	1.20979	136.067
2001	13.01. Alzheimer's disease and other dementias	Female	0.0464264	18.7232
2001	13.02. Parkinson's disease	Female	-0.282411	-13.6205
2001	13.03. Epilepsy	Female	0.945521	69.0568
2001	13.04. Multiple sclerosis	Female	0.248608	16.4974
2001	13.05. Other neurological disorders	Female	0.239626	19.505
2001	02.03. Lower respiratory infections	Female	0.769061	361.751
2001	14.01. Schizophrenia	Female	0.0759469	0.276669
2001	14.02. Alcohol use disorders	Female	1.97072	222.182
2001	14.03. Drug use disorders	Female	3.56652	341.053
2001	14.04. Eating disorders	Female	0.194668	0.37836
2001	15.01. Diabetes mellitus	Female	1.22334	190.444
2001	15.02. Acute glomerulonephritis	Female	0.475753	0.176525
2001	15.03. Chronic kidney diseases	Female	0.789134	109.805
2001	01.02. HIV/AIDS	Female	0.534618	4.42045
2001	15.04. Urinary diseases and male infertility	Female	0.785979	62.2958
2001	15.05. Gynecological diseases	Female	-2.03929	-7.05201
2001	02.04. Upper respiratory infections	Female	1.41223	0.00895262
2001	15.06. Hemoglobinopathies and hemolytic anemias	Female	1.2453	14.204
2001	15.07. Endocrine, metabolic, blood, and immune disorders	Female	1.24431	96.7958
2001	02.05. Otitis media	Female	1.45155	0.337807
2001	16.01. Rheumatoid arthritis	Female	1.2022	58.6279
2001	16.02. Other musculoskeletal disorders	Female	0.728111	25.4014
2001	02.06. Meningitis	Female	-1.37847	-25.6343
2001	17.01. Congenital anomalies	Female	0.590586	107.264
2001	17.02. Skin and subcutaneous diseases	Female	1.32224	33.5701
2001	17.03. Sudden infant death syndrome	Female	3.25585	157.048
2001	17.04. Sense organ diseases	Female	1.53147	0.347223
2001	02.07. Encephalitis	Female	2.56745	13.5955
2001	18.01. Road injuries	Female	0.517137	78.8254
2001	18.02. Other transport injury	Female	1.43399	2.84614
2001	19.01. Falls	Female	0.4378	66.1246
2001	19.02. Drowning	Female	1.75824	24.8491
2001	19.03. Fire, heat and hot substances	Female	0.785949	31.5025
2001	19.04. Poisonings	Female	2.9782	38.1803
2001	19.05. Exposure to mechanical forces	Female	0.551361	2.49679
2001	19.06. Adverse effects of medical treatment	Female	1.03135	31.0411
2001	02.09. Whooping cough	Female	2.88622	0.337753
2001	19.07. Animal contact	Female	1.07517	0.378959
2001	19.08. Foreign body	Female	0.691983	29.2775
2001	19.09. Unintentional injuries not classified elsewhere	Female	2.01882	10.8131
2001	20.01. Self-harm	Female	1.38559	428.4
2001	20.02. Interpersonal violence	Female	3.30215	122.421
2001	21.01. Exposure to forces of nature	Female	0.803618	4.58499
2001	02.11. Measles	Female	1.75057	0.12349
2001	21.02. Collective violence and legal intervention	Female	0.752469	0.436585
2001	02.12. Varicella and herpes zoster	Female	1.68383	2.1629
2001	03.01. Malaria	Female	2.25537	0.00214207
2001	03.02. Chagas disease	Female	1.44492	0.192552
2001	03.05. Food-borne trematodiases	Female	1.67624	0.145637
2001	03.09. Leishmaniasis	Female	1.67624	0.145637
2001	03.14. Yellow fever	Female	0.404522	0.0483614
2001	03.16. Other neglected tropical diseases	Female	0.0147492	0.000947713
2001	02.01. Diarrheal diseases	Female	1.5376	29.3386
2001	04.01. Maternal hemorrhage	Female	4.08748	0.738166
2001	04.02. Maternal sepsis and other pregnancy related infection	Female	1.79345	0.754533
2001	04.03. Hypertensive disorders of pregnancy	Female	0.00109986	0.0017018
2001	04.04. Obstructed labor	Female	3.94692	0.789205
2001	04.05. Maternal abortive outcome	Female	2.4314	2.32045
2001	04.06. Indirect maternal causes	Female	-0.709155	-6.77939
2001	04.09. Other maternal disorders	Female	2.75763	0.544024
2001	05.01. Preterm birth complications	Female	0.210935	19.8276
2001	05.02. Neonatal encephalopathy (birth asphyxia and birth trauma)	Female	0.665924	30.1279
2001	05.03. Sepsis and other infectious disorders of the newborn baby	Female	0.484267	20.4271
2001	05.05. Other neonatal disorders	Female	-0.695563	-29.7285
2001	06.02. Protein-energy malnutrition	Female	1.13725	5.42546
2001	06.03. Iodine deficiency	Female	0.773095	1.01153
2001	06.04. Iron-deficiency anemia	Female	0.566452	3.79177
2001	06.05. Other nutritional deficiencies	Female	2.82728	4.28874
2001	07.01. Sexually transmitted diseases excluding HIV	Female	1.97887	11.2395
2001	07.02. Hepatitis	Both	1.79547	5.66041
2001	07.03. Other infectious diseases	Both	2.15528	45.0791
2001	08.01. Esophageal cancer	Both	0.54337	153.867
2001	08.02. Stomach cancer	Both	0.996215	233.052
2001	08.03. Liver cancer	Both	1.13942	115.918
2001	08.04. Larynx cancer	Both	1.93594	88.5812
2001	08.05. Trachea, bronchus, and lung cancers	Both	1.43402	2017.75
2001	08.06. Breast cancer	Both	0.0516621	25.2665
2001	08.07. Cervical cancer	Both	1.26838	79.2228
2001	08.08. Uterine cancer	Both	0.246094	12.2135
2001	08.09. Prostate cancer	Both	0.159929	32.0844
2001	08.10. Colon and rectum cancer	Both	0.43924	259.284
2001	08.11. Mouth cancer	Both	1.6481	93.9641
2001	08.12. Nasopharynx cancer	Both	0.837618	4.58634
2001	08.13. Cancer of other part of pharynx and oropharynx	Both	0.89641	30.6825
2001	08.14. Gallbladder and biliary tract cancer	Both	0.723021	17.3048
2001	08.15. Pancreatic cancer	Both	0.467844	108.746
2001	08.16. Malignant melanoma of skin	Both	-0.810555	-52.7921
2001	08.17. Non-melanoma skin cancer	Both	0.346951	5.95469
2001	08.18. Ovarian cancer	Both	-0.293007	-45.5743
2001	08.19. Testicular cancer	Both	0.963895	4.0771
2001	08.20. Kidney and other urinary organ cancers	Both	0.52958	62.8766
2001	08.21. Bladder cancer	Both	0.669607	90.4113
2001	08.22. Brain and nervous system cancer	Both	-0.146264	-28.1243
2001	08.23. Thyroid cancer	Both	-0.692386	-8.15176
2001	08.24. Mesothelioma	Both	0.166435	7.82249
2001	08.25. Hodgkin's disease	Both	1.02016	14.5417
2001	08.26. Non-Hodgkin lymphoma	Both	0.421577	82.8789
2001	08.27. Multiple myeloma	Both	0.342464	27.0942
2001	08.28. Leukemia	Both	0.168698	22.6076
2001	08.29. Other malignant cancers	Both	0.473334	68.3766
2001	08.30. Other non-malignant neoplasms	Both	1.11443	23.8459
2001	01.01. Tuberculosis	Both	1.29181	25.4855
2001	09.01. Rheumatic heart disease	Both	0.889338	64.1762
2001	09.02. Ischemic heart disease	Both	1.14691	3871.31
2001	09.03. Cerebrovascular disease	Both	0.699444	1066.55
2001	09.04. Hypertensive heart disease	Both	1.3967	120.992
2001	09.05. Cardiomyopathy and myocarditis	Both	0.248736	26.5629
2001	09.06. Atrial fibrillation and flutter	Both	0.899204	48.3328
2001	09.07. Aortic aneurysm	Both	0.425927	68.2705
2001	09.08. Peripheral vascular disease	Both	0.977381	79.555
2001	09.09. Endocarditis	Both	0.423795	5.23493
2001	09.10. Other cardiovascular and circulatory diseases	Both	0.767925	227.221
2001	10.01. Chronic obstructive pulmonary disease	Both	1.58221	1386.2
2001	10.02. Pneumoconiosis	Both	1.30321	19.3419
2001	02.02. Intestinal infectious diseases	Both	1.66035	1.94101
2001	10.03. Asthma	Both	1.7934	87.987
2001	10.04. Interstitial lung disease and pulmonary sarcoidosis	Both	0.993851	75.6495
2001	10.05. Other chronic respiratory diseases	Both	0.0843953	0.595948
2001	11.01. Cirrhosis	Both	2.06921	1353.16
2001	12.01. Peptic ulcer disease	Both	1.49835	162.048
2001	12.02. Gastritis and duodenitis	Both	1.08139	6.39762
2001	12.03. Appendicitis	Both	-0.750268	-2.25604
2001	12.04. Paralytic ileus and intestinal obstruction without hernia	Both	0.575871	27.4097
2001	12.05. Inguinal or femoral hernia	Both	0.838324	8.49197
2001	12.06. Non-infective inflammatory bowel disease	Both	0.133041	4.62228
2001	12.07. Vascular disorders of intestine	Both	1.09376	82.3517
2001	12.08. Gall bladder and bile duct disease	Both	1.51187	63.2778
2001	12.09. Pancreatitis	Both	1.60038	70.6336
2001	12.10. Other digestive diseases	Both	1.15022	122.927
2001	13.01. Alzheimer's disease and other dementias	Both	-0.0762666	-29.1807
2001	13.02. Parkinson's disease	Both	-0.24456	-15.9984
2001	13.03. Epilepsy	Both	1.40161	106.496
2001	13.04. Multiple sclerosis	Both	0.157664	9.18599
2001	13.05. Other neurological disorders	Both	0.0868889	8.19263
2001	02.03. Lower respiratory infections	Both	0.802362	427.312
2001	14.01. Schizophrenia	Both	-0.726627	-1.87396
2001	14.02. Alcohol use disorders	Both	1.92202	378.508
2001	14.03. Drug use disorders	Both	3.14898	921.288
2001	14.04. Eating disorders	Both	0.622877	0.949278
2001	15.01. Diabetes mellitus	Both	1.15651	214.104
2001	15.02. Acute glomerulonephritis	Both	0.336529	0.198174
2001	15.03. Chronic kidney diseases	Both	0.827079	134.657
2001	01.02. HIV/AIDS	Both	2.03402	51.0641
2001	15.04. Urinary diseases and male infertility	Both	0.613562	53.5113
2001	15.05. Gynecological diseases	Both	-2.00301	-3.70366
2001	02.04. Upper respiratory infections	Both	0.89166	0.0490828
2001	15.06. Hemoglobinopathies and hemolytic anemias	Both	1.65824	18.2576
2001	15.07. Endocrine, metabolic, blood, and immune disorders	Both	0.859374	68.3606
2001	02.05. Otitis media	Both	1.22566	0.31989
2001	16.01. Rheumatoid arthritis	Both	0.853101	30.0454
2001	16.02. Other musculoskeletal disorders	Both	0.600605	17.8334
2001	02.06. Meningitis	Both	-0.790201	-19.1215
2001	17.01. Congenital anomalies	Both	0.379165	72.0796
2001	17.02. Skin and subcutaneous diseases	Both	1.0373	22.7938
2001	17.03. Sudden infant death syndrome	Both	2.68803	123.104
2001	17.04. Sense organ diseases	Both	1.25995	0.323141
2001	02.07. Encephalitis	Both	1.54426	6.25188
2001	18.01. Road injuries	Both	0.568464	174.35
2001	18.02. Other transport injury	Both	0.0815587	0.946368
2001	19.01. Falls	Both	0.729559	140.805
2001	19.02. Drowning	Both	0.572097	23.2283
2001	19.03. Fire, heat and hot substances	Both	0.9854	55.6311
2001	19.04. Poisonings	Both	1.79888	22.41
2001	19.05. Exposure to mechanical forces	Both	-0.190575	-3.30823
2001	19.06. Adverse effects of medical treatment	Both	0.777666	24.3673
2001	02.09. Whooping cough	Both	2.1689	0.601303
2001	19.07. Animal contact	Both	-0.39961	-0.255619
2001	19.08. Foreign body	Both	1.69638	87.9699
2001	19.09. Unintentional injuries not classified elsewhere	Both	1.77684	10.9796
2001	20.01. Self-harm	Both	1.36058	733.332
2001	20.02. Interpersonal violence	Both	3.22623	269.097
2001	21.01. Exposure to forces of nature	Both	2.03914	34.0054
2001	02.11. Measles	Both	1.65601	0.11255
2001	21.02. Collective violence and legal intervention	Both	-0.35224	-0.289974
2001	02.12. Varicella and herpes zoster	Both	3.43068	6.01589
2001	03.01. Malaria	Both	-6.33148	-4.48471
2001	03.02. Chagas disease	Both	2.04951	0.334463
2001	03.05. Food-borne trematodiases	Both	2.18009	0.207047
2001	03.09. Leishmaniasis	Both	2.18009	0.207047
2001	03.10. Cysticercosis	Both	1.21191	0.000970208
2001	03.14. Yellow fever	Both	0.957162	0.10344
2001	03.16. Other neglected tropical diseases	Both	0.17278	0.00818543
2001	02.01. Diarrheal diseases	Both	1.33616	23.3012
2001	04.01. Maternal hemorrhage	Both	4.00912	0.371821
2001	04.02. Maternal sepsis and other pregnancy related infection	Both	1.884	0.469275
2001	04.03. Hypertensive disorders of pregnancy	Both	0.000320641	0.000256552
2001	04.04. Obstructed labor	Both	3.85949	0.395578
2001	04.05. Maternal abortive outcome	Both	2.37185	1.15778
2001	04.06. Indirect maternal causes	Both	-0.777558	-3.78992
2001	04.09. Other maternal disorders	Both	2.66627	0.268186
2001	05.01. Preterm birth complications	Both	0.921241	98.9428
2001	05.02. Neonatal encephalopathy (birth asphyxia and birth trauma)	Both	1.57036	78.395
2001	05.03. Sepsis and other infectious disorders of the newborn baby	Both	0.690663	26.7031
2001	05.05. Other neonatal disorders	Both	0.160635	5.81487
2001	06.02. Protein-energy malnutrition	Both	1.49903	6.49057
2001	06.03. Iodine deficiency	Both	0.486915	0.687944
2001	06.04. Iron-deficiency anemia	Both	0.533952	4.04073
2001	06.05. Other nutritional deficiencies	Both	2.68252	4.86447
2001	07.01. Sexually transmitted diseases excluding HIV	Both	2.04322	6.25864
2002	07.02. Hepatitis	Male	1.48287	16.1852
2002	07.03. Other infectious diseases	Male	0.685449	14.9828
2002	08.01. Esophageal cancer	Male	0.517394	206.709
2002	08.02. Stomach cancer	Male	0.912474	288.246
2002	08.03. Liver cancer	Male	0.91933	137.905
2002	08.04. Larynx cancer	Male	2.17345	184.487
2002	08.05. Trachea, bronchus, and lung cancers	Male	1.13023	2036.04
2002	08.06. Breast cancer	Male	0.994005	4.25468
2002	08.09. Prostate cancer	Male	0.100926	51.754
2002	08.10. Colon and rectum cancer	Male	0.278661	195.991
2002	08.11. Mouth cancer	Male	0.981845	86.8029
2002	08.12. Nasopharynx cancer	Male	1.44057	10.584
2002	08.13. Cancer of other part of pharynx and oropharynx	Male	1.40667	70.3083
2002	08.14. Gallbladder and biliary tract cancer	Male	0.352549	7.37322
2002	08.15. Pancreatic cancer	Male	0.627334	155.166
2002	08.16. Malignant melanoma of skin	Male	-0.460825	-33.3094
2002	08.17. Non-melanoma skin cancer	Male	1.02817	26.3308
2002	08.19. Testicular cancer	Male	-0.591519	-7.07775
2002	08.20. Kidney and other urinary organ cancers	Male	0.220381	32.7312
2002	08.21. Bladder cancer	Male	0.612896	113.365
2002	08.22. Brain and nervous system cancer	Male	-0.373372	-79.1919
2002	08.23. Thyroid cancer	Male	0.82983	8.06117
2002	08.24. Mesothelioma	Male	0.764332	74.5534
2002	08.25. Hodgkin's disease	Male	0.916028	9.33379
2002	08.26. Non-Hodgkin lymphoma	Male	-0.0659525	-13.4551
2002	08.27. Multiple myeloma	Male	0.143217	13.5144
2002	08.28. Leukemia	Male	0.395534	75.1677
2002	08.29. Other malignant cancers	Male	-0.390651	-53.4917
2002	08.30. Other non-malignant neoplasms	Male	-0.254284	-9.82643
2002	01.01. Tuberculosis	Male	3.08322	95.4114
2002	09.01. Rheumatic heart disease	Male	0.370775	14.4407
2002	09.02. Ischemic heart disease	Male	0.840434	3742.4
2002	09.03. Cerebrovascular disease	Male	0.442201	678.697
2002	09.04. Hypertensive heart disease	Male	1.44009	143.545
2002	09.05. Cardiomyopathy and myocarditis	Male	0.283284	44.9695
2002	09.06. Atrial fibrillation and flutter	Male	-0.0850452	-4.55705
2002	09.07. Aortic aneurysm	Male	0.503507	124.318
2002	09.08. Peripheral vascular disease	Male	1.12822	94.5883
2002	09.09. Endocarditis	Male	0.568763	14.0601
2002	09.10. Other cardiovascular and circulatory diseases	Male	0.984787	304.367
2002	10.01. Chronic obstructive pulmonary disease	Male	1.3941	1444
2002	10.02. Pneumoconiosis	Male	1.3046	38.356
2002	02.02. Intestinal infectious diseases	Male	0.717467	0.696794
2002	10.03. Asthma	Male	0.632301	38.1538
2002	10.04. Interstitial lung disease and pulmonary sarcoidosis	Male	0.599263	76.5502
2002	10.05. Other chronic respiratory diseases	Male	-0.410984	-3.32821
2002	11.01. Cirrhosis	Male	2.365	2110.72
2002	12.01. Peptic ulcer disease	Male	1.48034	200.524
2002	12.02. Gastritis and duodenitis	Male	1.50326	14.026
2002	12.03. Appendicitis	Male	-0.457541	-1.94606
2002	12.04. Paralytic ileus and intestinal obstruction without hernia	Male	0.651476	38.2356
2002	12.05. Inguinal or femoral hernia	Male	0.361597	6.12749
2002	12.06. Non-infective inflammatory bowel disease	Male	0.22178	6.20469
2002	12.07. Vascular disorders of intestine	Male	0.802447	47.4588
2002	12.08. Gall bladder and bile duct disease	Male	0.95543	44.2533
2002	12.09. Pancreatitis	Male	1.11331	63.9254
2002	12.10. Other digestive diseases	Male	0.505125	45.8082
2002	13.01. Alzheimer's disease and other dementias	Male	-0.0226272	-7.90758
2002	13.02. Parkinson's disease	Male	-0.497633	-43.739
2002	13.03. Epilepsy	Male	1.12456	109.546
2002	13.04. Multiple sclerosis	Male	0.890456	30.0139
2002	13.05. Other neurological disorders	Male	0.330925	39.6631
2002	02.03. Lower respiratory infections	Male	0.91906	602.375
2002	14.01. Schizophrenia	Male	-1.88277	-1.80547
2002	14.02. Alcohol use disorders	Male	2.08214	585.072
2002	14.03. Drug use disorders	Male	2.94741	1721.62
2002	14.04. Eating disorders	Male	0.352875	0.395486
2002	15.01. Diabetes mellitus	Male	0.957297	216.762
2002	15.02. Acute glomerulonephritis	Male	-0.536308	-0.740932
2002	15.03. Chronic kidney diseases	Male	0.548578	97.0597
2002	01.02. HIV/AIDS	Male	1.75989	60.7398
2002	15.04. Urinary diseases and male infertility	Male	0.800507	85.9912
2002	02.04. Upper respiratory infections	Male	2.84362	0.501904
2002	15.06. Hemoglobinopathies and hemolytic anemias	Male	0.867268	6.21735
2002	15.07. Endocrine, metabolic, blood, and immune disorders	Male	1.02213	96.6538
2002	02.05. Otitis media	Male	-2.59881	-4.02861
2002	16.01. Rheumatoid arthritis	Male	0.00297328	0.0583664
2002	16.02. Other musculoskeletal disorders	Male	-0.308211	-9.33695
2002	02.06. Meningitis	Male	0.921479	21.1637
2002	17.01. Congenital anomalies	Male	0.676358	135.726
2002	17.02. Skin and subcutaneous diseases	Male	0.942115	22.9145
2002	17.03. Sudden infant death syndrome	Male	2.55927	164.237
2002	17.04. Sense organ diseases	Male	0.77551	0.235159
2002	02.07. Encephalitis	Male	2.07489	9.96391
2002	18.01. Road injuries	Male	0.109696	43.8816
2002	18.02. Other transport injury	Male	-0.551139	-9.91767
2002	19.01. Falls	Male	1.18399	286.821
2002	19.02. Drowning	Male	1.12758	74.3549
2002	19.03. Fire, heat and hot substances	Male	1.23071	67.3845
2002	19.04. Poisonings	Male	1.97621	22.3026
2002	19.05. Exposure to mechanical forces	Male	0.757364	34.394
2002	19.06. Adverse effects of medical treatment	Male	0.82745	23.3413
2002	02.09. Whooping cough	Male	0.798104	0.539979
2002	19.07. Animal contact	Male	-1.98293	-7.31303
2002	19.08. Foreign body	Male	1.24244	78.7726
2002	19.09. Unintentional injuries not classified elsewhere	Male	1.86062	15.8975
2002	20.01. Self-harm	Male	1.43729	1179.76
2002	20.02. Interpersonal violence	Male	2.95568	489.331
2002	21.01. Exposure to forces of nature	Male	2.10359	29.9298
2002	02.11. Measles	Male	0.696345	0.0566142
2002	21.02. Collective violence and legal intervention	Male	0.348164	0.276294
2002	02.12. Varicella and herpes zoster	Male	1.01275	3.78876
2002	03.01. Malaria	Male	0.506225	1.08613
2002	03.02. Chagas disease	Male	1.22106	0.158169
2002	03.05. Food-borne trematodiases	Male	1.3351	0.187369
2002	03.09. Leishmaniasis	Male	1.3351	0.187369
2002	03.10. Cysticercosis	Male	0.992893	0.00151439
2002	03.14. Yellow fever	Male	-2.8318	-0.512805
2002	03.16. Other neglected tropical diseases	Male	0.484058	0.511835
2002	02.01. Diarrheal diseases	Male	1.08377	30.4065
2002	04.02. Maternal sepsis and other pregnancy related infection	Male	1.3351	0.124913
2002	05.01. Preterm birth complications	Male	0.812272	82.4271
2002	05.02. Neonatal encephalopathy (birth asphyxia and birth trauma)	Male	1.84367	108.036
2002	05.03. Sepsis and other infectious disorders of the newborn baby	Male	2.39406	100.197
2002	05.05. Other neonatal disorders	Male	-0.794789	-33.432
2002	06.02. Protein-energy malnutrition	Male	0.197659	1.26458
2002	06.03. Iodine deficiency	Male	0.368471	0.725209
2002	06.04. Iron-deficiency anemia	Male	1.9863	15.3803
2002	06.05. Other nutritional deficiencies	Male	3.03188	7.18065
2002	07.01. Sexually transmitted diseases excluding HIV	Male	0.82614	0.0014009
2002	07.02. Hepatitis	Female	2.04887	5.3586
2002	07.03. Other infectious diseases	Female	0.806224	11.6838
2002	08.01. Esophageal cancer	Female	0.753636	138.336
2002	08.02. Stomach cancer	Female	0.861645	136.66
2002	08.03. Liver cancer	Female	0.745751	56.7747
2002	08.04. Larynx cancer	Female	1.39319	25.972
2002	08.05. Trachea, bronchus, and lung cancers	Female	1.42961	1676.79
2002	08.06. Breast cancer	Female	0.116221	96.818
2002	08.07. Cervical cancer	Female	0.884572	95.9172
2002	08.08. Uterine cancer	Female	-0.109483	-10.3575
2002	08.10. Colon and rectum cancer	Female	0.208771	96.8773
2002	08.11. Mouth cancer	Female	0.81076	26.9219
2002	08.12. Nasopharynx cancer	Female	0.760997	1.98569
2002	08.13. Cancer of other part of pharynx and oropharynx	Female	2.44951	43.3776
2002	08.14. Gallbladder and biliary tract cancer	Female	1.28781	41.4767
2002	08.15. Pancreatic cancer	Female	0.331107	65.0867
2002	08.16. Malignant melanoma of skin	Female	0.104056	4.64644
2002	08.17. Non-melanoma skin cancer	Female	1.28004	12.1886
2002	08.18. Ovarian cancer	Female	0.0866884	25.9672
2002	08.20. Kidney and other urinary organ cancers	Female	0.843487	78.6013
2002	08.21. Bladder cancer	Female	1.56714	127.418
2002	08.22. Brain and nervous system cancer	Female	-0.0379608	-6.90109
2002	08.23. Thyroid cancer	Female	2.93939	21.3674
2002	08.24. Mesothelioma	Female	0.909606	14.985
2002	08.25. Hodgkin's disease	Female	1.23058	10.2524
2002	08.26. Non-Hodgkin lymphoma	Female	0.608733	101.886
2002	08.27. Multiple myeloma	Female	-0.0328252	-2.11865
2002	08.28. Leukemia	Female	0.842602	81.2898
2002	08.29. Other malignant cancers	Female	0.689145	94.3981
2002	08.30. Other non-malignant neoplasms	Female	-0.106414	-2.22688
2002	01.01. Tuberculosis	Female	0.924824	13.7984
2002	09.01. Rheumatic heart disease	Female	1.10656	72.2698
2002	09.02. Ischemic heart disease	Female	1.09968	2604.98
2002	09.03. Cerebrovascular disease	Female	0.514011	777.161
2002	09.04. Hypertensive heart disease	Female	0.845021	70.3308
2002	09.05. Cardiomyopathy and myocarditis	Female	0.880623	81.8626
2002	09.06. Atrial fibrillation and flutter	Female	0.913068	52.5421
2002	09.07. Aortic aneurysm	Female	0.716372	80.4546
2002	09.08. Peripheral vascular disease	Female	1.02348	67.0594
2002	09.09. Endocarditis	Female	0.10623	1.66961
2002	09.10. Other cardiovascular and circulatory diseases	Female	0.866	252.7
2002	10.01. Chronic obstructive pulmonary disease	Female	1.77423	1402.57
2002	10.02. Pneumoconiosis	Female	0.981046	9.05997
2002	02.02. Intestinal infectious diseases	Female	0.744042	0.74551
2002	10.03. Asthma	Female	1.10135	75.0197
2002	10.04. Interstitial lung disease and pulmonary sarcoidosis	Female	1.60838	113.52
2002	10.05. Other chronic respiratory diseases	Female	3.18882	26.2258
2002	11.01. Cirrhosis	Female	1.80679	866.994
2002	12.01. Peptic ulcer disease	Female	1.34897	143.698
2002	12.02. Gastritis and duodenitis	Female	-0.4535	-2.4941
2002	12.03. Appendicitis	Female	2.64245	10.7593
2002	12.04. Paralytic ileus and intestinal obstruction without hernia	Female	0.796295	31.3646
2002	12.05. Inguinal or femoral hernia	Female	1.86498	26.5097
2002	12.06. Non-infective inflammatory bowel disease	Female	1.05015	40.0355
2002	12.07. Vascular disorders of intestine	Female	1.58253	136.174
2002	12.08. Gall bladder and bile duct disease	Female	1.64724	60.6899
2002	12.09. Pancreatitis	Female	1.69717	51.2521
2002	12.10. Other digestive diseases	Female	0.941735	99.6935
2002	13.01. Alzheimer's disease and other dementias	Female	-0.1244	-49.5248
2002	13.02. Parkinson's disease	Female	-0.420097	-17.8003
2002	13.03. Epilepsy	Female	0.826416	52.18
2002	13.04. Multiple sclerosis	Female	-0.229377	-16.8026
2002	13.05. Other neurological disorders	Female	0.199113	18.1726
2002	02.03. Lower respiratory infections	Female	0.79434	423.216
2002	14.01. Schizophrenia	Female	1.83728	4.3972
2002	14.02. Alcohol use disorders	Female	1.88181	212.506
2002	14.03. Drug use disorders	Female	3.8304	401.005
2002	14.04. Eating disorders	Female	-1.62752	-9.14181
2002	15.01. Diabetes mellitus	Female	1.37209	203.894
2002	15.02. Acute glomerulonephritis	Female	0.686321	0.28566
2002	15.03. Chronic kidney diseases	Female	0.862244	130.265
2002	01.02. HIV/AIDS	Female	2.4135	45.3497
2002	15.04. Urinary diseases and male infertility	Female	0.973968	96.3207
2002	15.05. Gynecological diseases	Female	-1.20621	-5.24805
2002	02.04. Upper respiratory infections	Female	-2.80534	-0.0572048
2002	15.06. Hemoglobinopathies and hemolytic anemias	Female	0.570091	6.33778
2002	15.07. Endocrine, metabolic, blood, and immune disorders	Female	1.04044	80.2284
2002	02.05. Otitis media	Female	1.04633	0.293274
2002	16.01. Rheumatoid arthritis	Female	0.138817	7.55588
2002	16.02. Other musculoskeletal disorders	Female	0.796567	37.1625
2002	02.06. Meningitis	Female	1.78743	33.7577
2002	17.01. Congenital anomalies	Female	0.669682	99.223
2002	17.02. Skin and subcutaneous diseases	Female	1.15229	33.7111
2002	17.03. Sudden infant death syndrome	Female	1.26944	31.2471
2002	17.04. Sense organ diseases	Female	1.13341	0.309425
2002	02.07. Encephalitis	Female	1.63403	9.5324
2002	18.01. Road injuries	Female	0.178197	22.4359
2002	18.02. Other transport injury	Female	1.15202	2.67825
2002	19.01. Falls	Female	0.453373	68.8353
2002	19.02. Drowning	Female	0.334822	5.33459
2002	19.03. Fire, heat and hot substances	Female	1.54642	65.0557
2002	19.04. Poisonings	Female	2.26089	17.8414
2002	19.05. Exposure to mechanical forces	Female	-0.0621811	-0.614373
2002	19.06. Adverse effects of medical treatment	Female	0.632762	21.3819
2002	02.09. Whooping cough	Female	1.0514	0.420249
2002	19.07. Animal contact	Female	0.206735	0.0719494
2002	19.08. Foreign body	Female	1.60857	56.8715
2002	19.09. Unintentional injuries not classified elsewhere	Female	0.662544	4.33849
2002	20.01. Self-harm	Female	1.78624	488.847
2002	20.02. Interpersonal violence	Female	2.23516	87.8552
2002	21.01. Exposure to forces of nature	Female	0.202773	2.39391
2002	02.11. Measles	Female	0.653517	0.0554879
2002	21.02. Collective violence and legal intervention	Female	2.3904	2.34543
2002	02.12. Varicella and herpes zoster	Female	2.58534	2.06795
2002	03.01. Malaria	Female	6.13929	0.0700854
2002	03.02. Chagas disease	Female	0.546241	0.0570673
2002	03.05. Food-borne trematodiases	Female	2.45878	0.230703
2002	03.09. Leishmaniasis	Female	2.45878	0.230703
2002	03.14. Yellow fever	Female	-0.474241	-0.066772
2002	03.16. Other neglected tropical diseases	Female	-5.44242	-7.04101
2002	02.01. Diarrheal diseases	Female	1.07177	28.6379
2002	04.01. Maternal hemorrhage	Female	0.672169	1.05753
2002	04.02. Maternal sepsis and other pregnancy related infection	Female	1.1708	0.555491
2002	04.03. Hypertensive disorders of pregnancy	Female	1.82905	0.0158803
2002	04.04. Obstructed labor	Female	1.60321	0.0761543
2002	04.05. Maternal abortive outcome	Female	1.19967	0.876405
2002	04.06. Indirect maternal causes	Female	4.83359	39.2313
2002	04.09. Other maternal disorders	Female	1.77358	0.16649
2002	05.01. Preterm birth complications	Female	0.938409	92.3955
2002	05.02. Neonatal encephalopathy (birth asphyxia and birth trauma)	Female	1.87861	69.3636
2002	05.03. Sepsis and other infectious disorders of the newborn baby	Female	2.50575	61.6789
2002	05.05. Other neonatal disorders	Female	0.587674	19.8901
2002	06.02. Protein-energy malnutrition	Female	2.2237	11.0519
2002	06.03. Iodine deficiency	Female	0.197027	0.287488
2002	06.04. Iron-deficiency anemia	Female	0.378798	3.19068
2002	06.05. Other nutritional deficiencies	Female	0.109963	0.186518
2002	07.01. Sexually transmitted diseases excluding HIV	Female	-0.0261507	-0.155717
2002	07.02. Hepatitis	Both	1.54477	10.3449
2002	07.03. Other infectious diseases	Both	0.757109	13.5896
2002	08.01. Esophageal cancer	Both	0.624539	176.335
2002	08.02. Stomach cancer	Both	0.942573	213.351
2002	08.03. Liver cancer	Both	0.866263	94.4532
2002	08.04. Larynx cancer	Both	2.10336	101.418
2002	08.05. Trachea, bronchus, and lung cancers	Both	1.29639	1869.76
2002	08.06. Breast cancer	Both	0.0924853	42.1754
2002	08.07. Cervical cancer	Both	0.822205	47.1787
2002	08.08. Uterine cancer	Both	-0.127396	-6.7082
2002	08.09. Prostate cancer	Both	0.267517	54.1758
2002	08.10. Colon and rectum cancer	Both	0.261671	148.714
2002	08.11. Mouth cancer	Both	1.02953	60.0934
2002	08.12. Nasopharynx cancer	Both	1.2711	6.24639
2002	08.13. Cancer of other part of pharynx and oropharynx	Both	1.71218	56.385
2002	08.14. Gallbladder and biliary tract cancer	Both	0.996289	27.1386
2002	08.15. Pancreatic cancer	Both	0.481737	106.076
2002	08.16. Malignant melanoma of skin	Both	-0.216936	-12.3647
2002	08.17. Non-melanoma skin cancer	Both	1.14474	18.3627
2002	08.18. Ovarian cancer	Both	0.0650788	10.6799
2002	08.19. Testicular cancer	Both	-0.629192	-3.56278
2002	08.20. Kidney and other urinary organ cancers	Both	0.495765	58.0118
2002	08.21. Bladder cancer	Both	1.01105	124.552
2002	08.22. Brain and nervous system cancer	Both	-0.183874	-36.1436
2002	08.23. Thyroid cancer	Both	1.80569	15.7777
2002	08.24. Mesothelioma	Both	0.82826	43.4568
2002	08.25. Hodgkin's disease	Both	1.06647	9.79163
2002	08.26. Non-Hodgkin lymphoma	Both	0.300276	55.0196
2002	08.27. Multiple myeloma	Both	0.0781536	6.08076
2002	08.28. Leukemia	Both	0.596388	81.7103
2002	08.29. Other malignant cancers	Both	0.196831	27.0674
2002	08.30. Other non-malignant neoplasms	Both	-0.128071	-3.6281
2002	01.01. Tuberculosis	Both	2.3276	51.3166
2002	09.01. Rheumatic heart disease	Both	0.792156	43.7404
2002	09.02. Ischemic heart disease	Both	0.980451	3236.22
2002	09.03. Cerebrovascular disease	Both	0.492623	756.515
2002	09.04. Hypertensive heart disease	Both	1.11527	104.339
2002	09.05. Cardiomyopathy and myocarditis	Both	0.485759	60.4173
2002	09.06. Atrial fibrillation and flutter	Both	0.524666	29.7663
2002	09.07. Aortic aneurysm	Both	0.670504	113.832
2002	09.08. Peripheral vascular disease	Both	1.09138	81.414
2002	09.09. Endocarditis	Both	0.316706	6.32963
2002	09.10. Other cardiovascular and circulatory diseases	Both	0.910815	276.406
2002	10.01. Chronic obstructive pulmonary disease	Both	1.6151	1423.03
2002	10.02. Pneumoconiosis	Both	1.3142	22.7293
2002	02.02. Intestinal infectious diseases	Both	0.778927	0.768688
2002	10.03. Asthma	Both	0.93358	60.4002
2002	10.04. Interstitial lung disease and pulmonary sarcoidosis	Both	1.09437	102.234
2002	10.05. Other chronic respiratory diseases	Both	1.71671	13.1737
2002	11.01. Cirrhosis	Both	2.16417	1468.51
2002	12.01. Peptic ulcer disease	Both	1.46876	176.343
2002	12.02. Gastritis and duodenitis	Both	0.758572	5.36399
2002	12.03. Appendicitis	Both	1.24823	5.28418
2002	12.04. Paralytic ileus and intestinal obstruction without hernia	Both	0.740776	35.3244
2002	12.05. Inguinal or femoral hernia	Both	1.24324	18.7277
2002	12.06. Non-infective inflammatory bowel disease	Both	0.737191	24.4049
2002	12.07. Vascular disorders of intestine	Both	1.28545	95.1913
2002	12.08. Gall bladder and bile duct disease	Both	1.33205	54.8678
2002	12.09. Pancreatitis	Both	1.34901	58.946
2002	12.10. Other digestive diseases	Both	0.792448	78.8923
2002	13.01. Alzheimer's disease and other dementias	Both	-0.108916	-42.378
2002	13.02. Parkinson's disease	Both	-0.415739	-24.8511
2002	13.03. Epilepsy	Both	0.9927	78.7674
2002	13.04. Multiple sclerosis	Both	0.0802563	4.38374
2002	13.05. Other neurological disorders	Both	0.268511	27.7074
2002	02.03. Lower respiratory infections	Both	0.905775	530.007
2002	14.01. Schizophrenia	Both	0.840039	1.5506
2002	14.02. Alcohol use disorders	Both	2.03135	394.668
2002	14.03. Drug use disorders	Both	3.11756	1056.62
2002	14.04. Eating disorders	Both	-1.2404	-4.30543
2002	15.01. Diabetes mellitus	Both	1.13402	209.187
2002	15.02. Acute glomerulonephritis	Both	0.00337386	0.00254629
2002	15.03. Chronic kidney diseases	Both	0.773595	125.377
2002	01.02. HIV/AIDS	Both	2.00991	53.1673
2002	15.04. Urinary diseases and male infertility	Both	0.981009	99.2857
2002	15.05. Gynecological diseases	Both	-1.16396	-2.74611
2002	02.04. Upper respiratory infections	Both	2.16869	0.21505
2002	15.06. Hemoglobinopathies and hemolytic anemias	Both	0.578892	5.69299
2002	15.07. Endocrine, metabolic, blood, and immune disorders	Both	1.01634	87.6345
2002	02.05. Otitis media	Both	-1.97813	-1.79551
2002	16.01. Rheumatoid arthritis	Both	0.0827795	3.26749
2002	16.02. Other musculoskeletal disorders	Both	0.425653	16.7358
2002	02.06. Meningitis	Both	1.29689	27.1745
2002	17.01. Congenital anomalies	Both	0.6739	118.369
2002	17.02. Skin and subcutaneous diseases	Both	1.11841	31.3517
2002	17.03. Sudden infant death syndrome	Both	2.17554	97.594
2002	17.04. Sense organ diseases	Both	1.05708	0.302542
2002	02.07. Encephalitis	Both	1.79945	9.85562
2002	18.01. Road injuries	Both	0.164239	42.6989
2002	18.02. Other transport injury	Both	-0.328539	-3.25176
2002	19.01. Falls	Both	0.874585	172.613
2002	19.02. Drowning	Both	1.00052	40.5517
2002	19.03. Fire, heat and hot substances	Both	1.35807	65.4417
2002	19.04. Poisonings	Both	2.10152	20.2167
2002	19.05. Exposure to mechanical forces	Both	0.655381	18.0715
2002	19.06. Adverse effects of medical treatment	Both	0.697614	22.0462
2002	02.09. Whooping cough	Both	0.786185	0.406695
2002	19.07. Animal contact	Both	-1.7921	-3.64879
2002	19.08. Foreign body	Both	1.47637	69.3019
2002	19.09. Unintentional injuries not classified elsewhere	Both	1.11896	8.11355
2002	20.01. Self-harm	Both	1.55332	838.467
2002	20.02. Interpersonal violence	Both	2.8569	287.721
2002	21.01. Exposure to forces of nature	Both	1.25863	16.9777
2002	02.11. Measles	Both	0.713922	0.0592956
2002	21.02. Collective violence and legal intervention	Both	1.57108	1.40274
2002	02.12. Varicella and herpes zoster	Both	1.4879	3.29728
2002	03.01. Malaria	Both	0.607263	0.641882
2002	03.02. Chagas disease	Both	0.979203	0.107941
2002	03.05. Food-borne trematodiases	Both	1.82812	0.209636
2002	03.09. Leishmaniasis	Both	1.82812	0.209636
2002	03.10. Cysticercosis	Both	1.01471	0.000757707
2002	03.14. Yellow fever	Both	-1.61297	-0.273221
2002	03.16. Other neglected tropical diseases	Both	-2.75659	-3.238
2002	02.01. Diarrheal diseases	Both	1.14706	31.3771
2002	04.01. Maternal hemorrhage	Both	0.599744	0.488953
2002	04.02. Maternal sepsis and other pregnancy related infection	Both	1.19212	0.342519
2002	04.03. Hypertensive disorders of pregnancy	Both	1.80524	0.00801322
2002	04.04. Obstructed labor	Both	1.58937	0.0387163
2002	04.05. Maternal abortive outcome	Both	1.18279	0.44253
2002	04.06. Indirect maternal causes	Both	4.74077	19.4313
2002	04.09. Other maternal disorders	Both	1.75617	0.0844225
2002	05.01. Preterm birth complications	Both	0.794625	79.4656
2002	05.02. Neonatal encephalopathy (birth asphyxia and birth trauma)	Both	1.90283	91.3658
2002	05.03. Sepsis and other infectious disorders of the newborn baby	Both	2.41038	80.5944
2002	05.05. Other neonatal disorders	Both	0.708593	26.963
2002	06.02. Protein-energy malnutrition	Both	1.35107	7.27326
2002	06.03. Iodine deficiency	Both	0.324897	0.562079
2002	06.04. Iron-deficiency anemia	Both	1.06646	8.75376
2002	06.05. Other nutritional deficiencies	Both	1.71354	3.58671
2002	07.01. Sexually transmitted diseases excluding HIV	Both	-0.0186559	-0.0593034
2003	07.02. Hepatitis	Male	2.76711	26.4889
2003	07.03. Other infectious diseases	Male	0.340569	11.3529
2003	08.01. Esophageal cancer	Male	0.0899578	37.5051
2003	08.02. Stomach cancer	Male	0.925407	270.065
2003	08.03. Liver cancer	Male	0.690695	99.3083
2003	08.04. Larynx cancer	Male	1.96841	119.903
2003	08.05. Trachea, bronchus, and lung cancers	Male	1.21698	2012.35
2003	08.06. Breast cancer	Male	-1.55782	-13.6594
2003	08.09. Prostate cancer	Male	-0.143367	-71.0586
2003	08.10. Colon and rectum cancer	Male	0.0229456	15.0158
2003	08.11. Mouth cancer	Male	1.02555	81.4206
2003	08.12. Nasopharynx cancer	Male	0.722642	9.3698
2003	08.13. Cancer of other part of pharynx and oropharynx	Male	1.44562	94.7262
2003	08.14. Gallbladder and biliary tract cancer	Male	-0.142952	-2.47221
2003	08.15. Pancreatic cancer	Male	0.108552	27.3123
2003	08.16. Malignant melanoma of skin	Male	-0.743637	-55.8469
2003	08.17. Non-melanoma skin cancer	Male	1.10347	27.8979
2003	08.19. Testicular cancer	Male	0.336988	5.86405
2003	08.20. Kidney and other urinary organ cancers	Male	0.684289	93.7917
2003	08.21. Bladder cancer	Male	0.603895	115.817
2003	08.22. Brain and nervous system cancer	Male	-0.251444	-54.9156
2003	08.23. Thyroid cancer	Male	0.447241	3.83324
2003	08.24. Mesothelioma	Male	0.595475	59.7498
2003	08.25. Hodgkin's disease	Male	0.708609	8.97889
2003	08.26. Non-Hodgkin lymphoma	Male	0.192134	37.7829
2003	08.27. Multiple myeloma	Male	-0.162473	-12.4528
2003	08.28. Leukemia	Male	-0.536376	-86.0366
2003	08.29. Other malignant cancers	Male	0.0783863	10.1976
2003	08.30. Other non-malignant neoplasms	Male	0.206721	6.93571
2003	01.01. Tuberculosis	Male	1.63634	40.7209
2003	09.01. Rheumatic heart disease	Male	0.298484	12.0488
2003	09.02. Ischemic heart disease	Male	0.885097	3861.94
2003	09.03. Cerebrovascular disease	Male	0.412433	627.985
2003	09.04. Hypertensive heart disease	Male	0.235798	22.2135
2003	09.05. Cardiomyopathy and myocarditis	Male	-0.0614768	-8.41171
2003	09.06. Atrial fibrillation and flutter	Male	-0.261528	-14.9163
2003	09.07. Aortic aneurysm	Male	0.428925	103.119
2003	09.08. Peripheral vascular disease	Male	0.931201	87.4815
2003	09.09. Endocarditis	Male	1.55202	31.0346
2003	09.10. Other cardiovascular and circulatory diseases	Male	0.485857	143.76
2003	10.01. Chronic obstructive pulmonary disease	Male	1.32248	1391.33
2003	10.02. Pneumoconiosis	Male	1.03018	27.7366
2003	02.02. Intestinal infectious diseases	Male	1.99606	2.05879
2003	10.03. Asthma	Male	0.278234	11.1548
2003	10.04. Interstitial lung disease and pulmonary sarcoidosis	Male	0.592014	76.7138
2003	10.05. Other chronic respiratory diseases	Male	0.67419	7.27018
2003	11.01. Cirrhosis	Male	2.11816	1964.29
2003	12.01. Peptic ulcer disease	Male	1.40805	185.523
2003	12.02. Gastritis and duodenitis	Male	1.99931	20.9368
2003	12.03. Appendicitis	Male	4.14798	18.7201
2003	12.04. Paralytic ileus and intestinal obstruction without hernia	Male	1.44056	75.1404
2003	12.05. Inguinal or femoral hernia	Male	-1.00346	-6.25682
2003	12.06. Non-infective inflammatory bowel disease	Male	0.666001	25.4072
2003	12.07. Vascular disorders of intestine	Male	0.507393	26.7
2003	12.08. Gall bladder and bile duct disease	Male	0.82263	41.1667
2003	12.09. Pancreatitis	Male	0.797823	41.7726
2003	12.10. Other digestive diseases	Male	0.647686	57.0821
2003	13.01. Alzheimer's disease and other dementias	Male	-0.320848	-110.858
2003	13.02. Parkinson's disease	Male	-0.28344	-24.3753
2003	13.03. Epilepsy	Male	1.80835	194.509
2003	13.04. Multiple sclerosis	Male	-0.310853	-9.12861
2003	13.05. Other neurological disorders	Male	-0.0541576	-6.57551
2003	02.03. Lower respiratory infections	Male	0.905471	705.313
2003	14.01. Schizophrenia	Male	1.2827	4.32821
2003	14.02. Alcohol use disorders	Male	1.92691	550.097
2003	14.03. Drug use disorders	Male	2.78988	1260.99
2003	14.04. Eating disorders	Male	2.74882	10.7517
2003	15.01. Diabetes mellitus	Male	1.24339	263.535
2003	15.02. Acute glomerulonephritis	Male	-1.46405	-1.76294
2003	15.03. Chronic kidney diseases	Male	0.754568	169.274
2003	01.02. HIV/AIDS	Male	2.35224	89.7572
2003	15.04. Urinary diseases and male infertility	Male	0.272011	22.7116
2003	02.04. Upper respiratory infections	Male	-1.34246	-0.161918
2003	15.06. Hemoglobinopathies and hemolytic anemias	Male	-1.08745	-10.8752
2003	15.07. Endocrine, metabolic, blood, and immune disorders	Male	1.50451	156.015
2003	02.05. Otitis media	Male	0.805181	0.248846
2003	16.01. Rheumatoid arthritis	Male	0.0830503	1.41236
2003	16.02. Other musculoskeletal disorders	Male	-0.324053	-8.17163
2003	02.06. Meningitis	Male	1.09549	21.9225
2003	17.01. Congenital anomalies	Male	0.691023	133.39
2003	17.02. Skin and subcutaneous diseases	Male	1.01103	31.9125
2003	17.03. Sudden infant death syndrome	Male	2.17673	179.416
2003	17.04. Sense organ diseases	Male	0.703511	0.21064
2003	02.07. Encephalitis	Male	1.13711	10.9152
2003	18.01. Road injuries	Male	-0.0049022	-2.0614
2003	18.02. Other transport injury	Male	-0.138123	-3.08348
2003	19.01. Falls	Male	1.37518	323.425
2003	19.02. Drowning	Male	0.781412	49.7981
2003	19.03. Fire, heat and hot substances	Male	1.65628	108.277
2003	19.04. Poisonings	Male	1.18077	4.88618
2003	19.05. Exposure to mechanical forces	Male	1.57075	35.6057
2003	19.06. Adverse effects of medical treatment	Male	1.15267	46.6023
2003	02.09. Whooping cough	Male	0.362292	0.189682
2003	19.07. Animal contact	Male	-0.900707	-2.11275
2003	19.08. Foreign body	Male	0.874392	66.8864
2003	19.09. Unintentional injuries not classified elsewhere	Male	0.728605	7.01847
2003	20.01. Self-harm	Male	1.138	795.953
2003	20.02. Interpersonal violence	Male	3.33045	482.27
2003	21.01. Exposure to forces of nature	Male	1.75491	25.3447
2003	02.11. Measles	Male	2.19584	0.190908
2003	21.02. Collective violence and legal intervention	Male	1.11249	1.26923
2003	02.12. Varicella and herpes zoster	Male	-0.50341	-0.833563
2003	03.01. Malaria	Male	-0.709065	-1.23429
2003	03.02. Chagas disease	Male	2.31762	0.738265
2003	03.05. Food-borne trematodiases	Male	1.47949	0.210999
2003	03.09. Leishmaniasis	Male	1.47949	0.210999
2003	03.10. Cysticercosis	Male	2.54432	0.00381603
2003	03.14. Yellow fever	Male	0.388907	0.0691543
2003	03.16. Other neglected tropical diseases	Male	-1.46388	-2.79126
2003	02.01. Diarrheal diseases	Male	-0.267027	-4.79491
2003	04.02. Maternal sepsis and other pregnancy related infection	Male	1.47949	0.140666
2003	05.01. Preterm birth complications	Male	1.05065	116.435
2003	05.02. Neonatal encephalopathy (birth asphyxia and birth trauma)	Male	-0.0695301	-3.95304
2003	05.03. Sepsis and other infectious disorders of the newborn baby	Male	1.93096	43.9059
2003	06.02. Protein-energy malnutrition	Male	2.81996	17.8202
2003	06.03. Iodine deficiency	Male	1.16974	1.76524
2003	06.04. Iron-deficiency anemia	Male	1.96382	12.3394
2003	06.05. Other nutritional deficiencies	Male	0.09729	0.131767
2003	07.01. Sexually transmitted diseases excluding HIV	Male	0.622483	0.00228359
2003	05.05. Other neonatal disorders	Male	1.57561	53.7401
2003	07.02. Hepatitis	Female	1.85549	10.4666
2003	07.03. Other infectious diseases	Female	2.50403	41.7308
2003	08.01. Esophageal cancer	Female	0.673019	108.628
2003	08.02. Stomach cancer	Female	1.33389	161.875
2003	08.03. Liver cancer	Female	1.01058	86.2735
2003	08.04. Larynx cancer	Female	2.54129	45.5159
2003	08.05. Trachea, bronchus, and lung cancers	Female	1.34034	1524.05
2003	08.06. Breast cancer	Female	-0.102682	-88.9248
2003	08.07. Cervical cancer	Female	0.688424	90.8307
2003	08.08. Uterine cancer	Female	0.663355	50.8914
2003	08.10. Colon and rectum cancer	Female	0.335837	170.676
2003	08.11. Mouth cancer	Female	0.638248	25.4828
2003	08.12. Nasopharynx cancer	Female	-3.12197	-14.3769
2003	08.13. Cancer of other part of pharynx and oropharynx	Female	1.9467	36.3656
2003	08.14. Gallbladder and biliary tract cancer	Female	0.735011	18.0247
2003	08.15. Pancreatic cancer	Female	0.634008	143.069
2003	08.16. Malignant melanoma of skin	Female	0.312363	20.5669
2003	08.17. Non-melanoma skin cancer	Female	0.876257	6.46365
2003	08.18. Ovarian cancer	Female	0.0637326	19.4926
2003	08.20. Kidney and other urinary organ cancers	Female	0.298346	25.9184
2003	08.21. Bladder cancer	Female	1.01434	89.5556
2003	08.22. Brain and nervous system cancer	Female	-0.13024	-20.4447
2003	08.23. Thyroid cancer	Female	2.42615	30.7426
2003	08.24. Mesothelioma	Female	0.586632	8.40926
2003	08.25. Hodgkin's disease	Female	1.1268	10.2622
2003	08.26. Non-Hodgkin lymphoma	Female	0.108369	19.4487
2003	08.27. Multiple myeloma	Female	0.0377462	2.6311
2003	08.28. Leukemia	Female	0.262212	34.4286
2003	08.29. Other malignant cancers	Female	-0.158655	-19.3802
2003	08.30. Other non-malignant neoplasms	Female	-0.84025	-16.2733
2003	01.01. Tuberculosis	Female	1.1969	21.1638
2003	09.01. Rheumatic heart disease	Female	0.889043	54.0231
2003	09.02. Ischemic heart disease	Female	1.08763	2385.83
2003	09.03. Cerebrovascular disease	Female	0.540126	772.218
2003	09.04. Hypertensive heart disease	Female	0.594008	34.9142
2003	09.05. Cardiomyopathy and myocarditis	Female	0.71782	70.1395
2003	09.06. Atrial fibrillation and flutter	Female	0.16166	9.95094
2003	09.07. Aortic aneurysm	Female	0.543237	56.3069
2003	09.08. Peripheral vascular disease	Female	0.65017	49.7427
2003	09.09. Endocarditis	Female	1.24342	18.581
2003	09.10. Other cardiovascular and circulatory diseases	Female	0.809372	247.289
2003	10.01. Chronic obstructive pulmonary disease	Female	1.7302	1491.5
2003	10.02. Pneumoconiosis	Female	0.492039	4.24515
2003	02.02. Intestinal infectious diseases	Female	-0.503476	-0.794664
2003	10.03. Asthma	Female	0.487146	19.8521
2003	10.04. Interstitial lung disease and pulmonary sarcoidosis	Female	0.590922	44.2914
2003	10.05. Other chronic respiratory diseases	Female	1.10432	5.34092
2003	11.01. Cirrhosis	Female	1.90842	979.72
2003	12.01. Peptic ulcer disease	Female	1.20087	97.5709
2003	12.02. Gastritis and duodenitis	Female	2.74343	10.7847
2003	12.03. Appendicitis	Female	0.359952	1.55689
2003	12.04. Paralytic ileus and intestinal obstruction without hernia	Female	0.808885	37.241
2003	12.05. Inguinal or femoral hernia	Female	1.43182	21.5645
2003	12.06. Non-infective inflammatory bowel disease	Female	1.02351	24.5191
2003	12.07. Vascular disorders of intestine	Female	0.72426	59.8882
2003	12.08. Gall bladder and bile duct disease	Female	1.14157	55.188
2003	12.09. Pancreatitis	Female	1.38325	54.0309
2003	12.10. Other digestive diseases	Female	0.955947	95.3441
2003	13.01. Alzheimer's disease and other dementias	Female	0.00528907	2.36335
2003	13.02. Parkinson's disease	Female	-0.00739712	-0.322157
2003	13.03. Epilepsy	Female	1.92148	125.515
2003	13.04. Multiple sclerosis	Female	-0.185365	-10.6085
2003	13.05. Other neurological disorders	Female	-0.0131277	-1.08282
2003	02.03. Lower respiratory infections	Female	0.73374	435.772
2003	14.01. Schizophrenia	Female	-1.45561	-1.72296
2003	14.02. Alcohol use disorders	Female	1.17374	129.369
2003	14.03. Drug use disorders	Female	3.84118	311.083
2003	14.04. Eating disorders	Female	0.684533	4.98741
2003	15.01. Diabetes mellitus	Female	1.16963	160.174
2003	15.02. Acute glomerulonephritis	Female	0.331438	0.143055
2003	15.03. Chronic kidney diseases	Female	0.948482	149.319
2003	01.02. HIV/AIDS	Female	1.57751	26.8494
2003	15.04. Urinary diseases and male infertility	Female	0.985631	106.683
2003	15.05. Gynecological diseases	Female	-2.51341	-5.54956
2003	02.04. Upper respiratory infections	Female	3.22909	0.0346002
2003	15.06. Hemoglobinopathies and hemolytic anemias	Female	1.05811	12.0098
2003	15.07. Endocrine, metabolic, blood, and immune disorders	Female	0.905594	89.6004
2003	02.05. Otitis media	Female	1.11989	0.341904
2003	16.01. Rheumatoid arthritis	Female	0.308629	11.2977
2003	16.02. Other musculoskeletal disorders	Female	0.150891	7.35386
2003	02.06. Meningitis	Female	-0.732169	-13.1013
2003	17.01. Congenital anomalies	Female	0.837364	156.469
2003	17.02. Skin and subcutaneous diseases	Female	0.727408	24.8869
2003	17.03. Sudden infant death syndrome	Female	2.02485	89.33
2003	17.04. Sense organ diseases	Female	1.16601	0.348011
2003	02.07. Encephalitis	Female	2.76434	6.30341
2003	18.01. Road injuries	Female	0.396515	71.2221
2003	18.02. Other transport injury	Female	0.459007	2.17529
2003	19.01. Falls	Female	0.260685	39.045
2003	19.02. Drowning	Female	1.1906	11.5333
2003	19.03. Fire, heat and hot substances	Female	1.74221	49.7053
2003	19.04. Poisonings	Female	1.52751	8.45489
2003	19.05. Exposure to mechanical forces	Female	0.925836	5.33145
2003	19.06. Adverse effects of medical treatment	Female	0.364084	12.1467
2003	02.09. Whooping cough	Female	-0.162571	-0.0416509
2003	19.07. Animal contact	Female	1.43236	1.98506
2003	19.08. Foreign body	Female	1.33031	51.8756
2003	19.09. Unintentional injuries not classified elsewhere	Female	1.5752	3.79811
2003	20.01. Self-harm	Female	1.55317	425.281
2003	20.02. Interpersonal violence	Female	2.41016	81.281
2003	21.01. Exposure to forces of nature	Female	2.84581	16.8427
2003	02.11. Measles	Female	0.889476	0.0697325
2003	21.02. Collective violence and legal intervention	Female	0.883263	0.894294
2003	02.12. Varicella and herpes zoster	Female	1.3497	13.1665
2003	03.01. Malaria	Female	1.62062	0.00228186
2003	03.02. Chagas disease	Female	1.17581	0.0697931
2003	03.05. Food-borne trematodiases	Female	0.71254	0.0940393
2003	03.09. Leishmaniasis	Female	0.71254	0.0940393
2003	03.14. Yellow fever	Female	0.832045	0.126282
2003	03.16. Other neglected tropical diseases	Female	0.538792	0.771336
2003	02.01. Diarrheal diseases	Female	0.665709	16.4406
2003	04.01. Maternal hemorrhage	Female	-1.65381	-0.0996289
2003	04.02. Maternal sepsis and other pregnancy related infection	Female	1.3582	0.518041
2003	04.03. Hypertensive disorders of pregnancy	Female	3.39796	7.36647
2003	04.04. Obstructed labor	Female	-1.89553	-0.159154
2003	04.05. Maternal abortive outcome	Female	5.50806	16.0453
2003	04.06. Indirect maternal causes	Female	2.91314	24.6348
2003	04.09. Other maternal disorders	Female	-0.612585	-1.03106
2003	05.01. Preterm birth complications	Female	0.991289	106.457
2003	05.02. Neonatal encephalopathy (birth asphyxia and birth trauma)	Female	1.04969	39.8293
2003	05.03. Sepsis and other infectious disorders of the newborn baby	Female	1.15479	29.1843
2003	05.05. Other neonatal disorders	Female	-0.13294	-4.65279
2003	06.02. Protein-energy malnutrition	Female	0.564994	3.34303
2003	06.03. Iodine deficiency	Female	0.372633	0.448261
2003	06.04. Iron-deficiency anemia	Female	1.00484	11.8785
2003	06.05. Other nutritional deficiencies	Female	2.6147	5.51817
2003	07.01. Sexually transmitted diseases excluding HIV	Female	2.43666	9.53257
2003	05.04. Hemolytic disease in fetus and newborn and other neonatal jaundice	Female
2003	07.02. Hepatitis	Both	2.48145	18.4675
2003	07.03. Other infectious diseases	Both	1.10426	27.3899
2003	08.01. Esophageal cancer	Both	0.306632	85.1175
2003	08.02. Stomach cancer	Both	1.0974	216.51
2003	08.03. Liver cancer	Both	0.889301	99.1759
2003	08.04. Larynx cancer	Both	2.1587	80.0007
2003	08.05. Trachea, bronchus, and lung cancers	Both	1.30458	1770.13
2003	08.06. Breast cancer	Both	-0.138926	-65.8911
2003	08.07. Cervical cancer	Both	0.641169	44.8531
2003	08.08. Uterine cancer	Both	0.600533	26.0431
2003	08.09. Prostate cancer	Both	0.0626258	12.2849
2003	08.10. Colon and rectum cancer	Both	0.190673	108.462
2003	08.11. Mouth cancer	Both	0.922365	54.0508
2003	08.12. Nasopharynx cancer	Both	-0.420055	-3.61923
2003	08.13. Cancer of other part of pharynx and oropharynx	Both	1.59718	64.7221
2003	08.14. Gallbladder and biliary tract cancer	Both	0.335245	7.07587
2003	08.15. Pancreatic cancer	Both	0.381625	91.3534
2003	08.16. Malignant melanoma of skin	Both	-0.21336	-14.9335
2003	08.17. Non-melanoma skin cancer	Both	1.25543	18.6414
2003	08.18. Ovarian cancer	Both	0.00397201	0.665991
2003	08.19. Testicular cancer	Both	0.380717	3.15256
2003	08.20. Kidney and other urinary organ cancers	Both	0.528901	57.3003
2003	08.21. Bladder cancer	Both	0.809743	105.381
2003	08.22. Brain and nervous system cancer	Both	-0.156634	-29.3428
2003	08.23. Thyroid cancer	Both	1.71996	19.2372
2003	08.24. Mesothelioma	Both	0.633155	32.798
2003	08.25. Hodgkin's disease	Both	0.940696	10.2358
2003	08.26. Non-Hodgkin lymphoma	Both	0.192987	35.5078
2003	08.27. Multiple myeloma	Both	-0.00115334	-0.0832136
2003	08.28. Leukemia	Both	-0.121698	-17.368
2003	08.29. Other malignant cancers	Both	-0.0473341	-6.00217
2003	08.30. Other non-malignant neoplasms	Both	-0.16119	-3.99836
2003	01.01. Tuberculosis	Both	1.47574	30.3426
2003	09.01. Rheumatic heart disease	Both	0.695262	36.6633
2003	09.02. Ischemic heart disease	Both	1.00354	3175.48
2003	09.03. Cerebrovascular disease	Both	0.484664	717.657
2003	09.04. Hypertensive heart disease	Both	0.43147	33.1032
2003	09.05. Cardiomyopathy and myocarditis	Both	0.322876	37.4031
2003	09.06. Atrial fibrillation and flutter	Both	0.0172379	1.05424
2003	09.07. Aortic aneurysm	Both	0.562048	89.8697
2003	09.08. Peripheral vascular disease	Both	0.834655	70.9987
2003	09.09. Endocarditis	Both	1.40271	24.1439
2003	09.10. Other cardiovascular and circulatory diseases	Both	0.695722	210.626
2003	10.01. Chronic obstructive pulmonary disease	Both	1.5597	1446.15
2003	10.02. Pneumoconiosis	Both	0.904781	14.3813
2003	02.02. Intestinal infectious diseases	Both	0.39269	0.527742
2003	10.03. Asthma	Both	0.443738	18.3657
2003	10.04. Interstitial lung disease and pulmonary sarcoidosis	Both	0.65961	63.8196
2003	10.05. Other chronic respiratory diseases	Both	0.88045	6.56534
2003	11.01. Cirrhosis	Both	2.05222	1459.73
2003	12.01. Peptic ulcer disease	Both	1.37088	142.558
2003	12.02. Gastritis and duodenitis	Both	2.27755	16.8998
2003	12.03. Appendicitis	Both	2.17081	9.78271
2003	12.04. Paralytic ileus and intestinal obstruction without hernia	Both	1.14522	56.4399
2003	12.05. Inguinal or femoral hernia	Both	0.801442	9.13047
2003	12.06. Non-infective inflammatory bowel disease	Both	0.905993	27.9941
2003	12.07. Vascular disorders of intestine	Both	0.615035	43.0408
2003	12.08. Gall bladder and bile duct disease	Both	1.00816	49.8835
2003	12.09. Pancreatitis	Both	1.16508	52.5585
2003	12.10. Other digestive diseases	Both	0.807672	78.7862
2003	13.01. Alzheimer's disease and other dementias	Both	-0.0983698	-41.041
2003	13.02. Parkinson's disease	Both	-0.129708	-7.72361
2003	13.03. Epilepsy	Both	1.82762	156.543
2003	13.04. Multiple sclerosis	Both	-0.237994	-10.4118
2003	13.05. Other neurological disorders	Both	-0.0424034	-4.29369
2003	02.03. Lower respiratory infections	Both	0.859689	569.674
2003	14.01. Schizophrenia	Both	0.437258	0.868356
2003	14.02. Alcohol use disorders	Both	1.71253	332.524
2003	14.03. Drug use disorders	Both	2.98394	783.142
2003	14.04. Eating disorders	Both	1.36707	7.7992
2003	15.01. Diabetes mellitus	Both	1.2284	211.062
2003	15.02. Acute glomerulonephritis	Both	-0.851638	-0.643907
2003	15.03. Chronic kidney diseases	Both	0.916122	166.916
2003	01.02. HIV/AIDS	Both	2.13326	58.0511
2003	15.04. Urinary diseases and male infertility	Both	0.724495	69.9886
2003	15.05. Gynecological diseases	Both	-2.52934	-2.92282
2003	02.04. Upper respiratory infections	Both	-0.802892	-0.0516252
2003	15.06. Hemoglobinopathies and hemolytic anemias	Both	0.155843	1.68585
2003	15.07. Endocrine, metabolic, blood, and immune disorders	Both	1.18405	119.635
2003	02.05. Otitis media	Both	1.03385	0.314858
2003	16.01. Rheumatoid arthritis	Both	0.252611	7.26297
2003	16.02. Other musculoskeletal disorders	Both	0.0553783	2.06965
2003	02.06. Meningitis	Both	0.235113	4.48014
2003	17.01. Congenital anomalies	Both	0.751636	143.061
2003	17.02. Skin and subcutaneous diseases	Both	0.798125	27.2995
2003	17.03. Sudden infant death syndrome	Both	2.18019	138.883
2003	17.04. Sense organ diseases	Both	1.00887	0.29901
2003	02.07. Encephalitis	Both	1.58196	9.33408
2003	18.01. Road injuries	Both	0.158451	47.0016
2003	18.02. Other transport injury	Both	0.0177971	0.237353
2003	19.01. Falls	Both	0.882572	171.138
2003	19.02. Drowning	Both	0.859175	31.0284
2003	19.03. Fire, heat and hot substances	Both	1.70156	78.7433
2003	19.04. Poisonings	Both	1.37125	6.68891
2003	19.05. Exposure to mechanical forces	Both	1.52432	21.6235
2003	19.06. Adverse effects of medical treatment	Both	0.771271	27.3101
2003	02.09. Whooping cough	Both	0.0321187	0.0123031
2003	19.07. Animal contact	Both	-0.00784747	-0.0142539
2003	19.08. Foreign body	Both	1.12506	62.2105
2003	19.09. Unintentional injuries not classified elsewhere	Both	0.942585	5.65172
2003	20.01. Self-harm	Both	1.26817	609.017
2003	20.02. Interpersonal violence	Both	3.1771	280.15
2003	21.01. Exposure to forces of nature	Both	2.0432	20.7886
2003	02.11. Measles	Both	1.60935	0.133061
2003	21.02. Collective violence and legal intervention	Both	1.04014	1.08727
2003	02.12. Varicella and herpes zoster	Both	0.946906	5.66945
2003	03.01. Malaria	Both	-0.650151	-0.545021
2003	03.02. Chagas disease	Both	2.20297	0.41035
2003	03.05. Food-borne trematodiases	Both	1.28029	0.170793
2003	03.09. Leishmaniasis	Both	1.28029	0.170793
2003	03.10. Cysticercosis	Both	2.60472	0.00191825
2003	03.14. Yellow fever	Both	0.562328	0.0928805
2003	03.16. Other neglected tropical diseases	Both	-0.606964	-1.00083
2003	02.01. Diarrheal diseases	Both	0.491902	10.7982
2003	04.01. Maternal hemorrhage	Both	-1.70966	-0.0523865
2003	04.02. Maternal sepsis and other pregnancy related infection	Both	1.42953	0.342273
2003	04.03. Hypertensive disorders of pregnancy	Both	3.37511	3.72166
2003	04.04. Obstructed labor	Both	-1.95358	-0.0834195
2003	04.05. Maternal abortive outcome	Both	5.29015	7.84783
2003	04.06. Indirect maternal causes	Both	2.77853	11.8953
2003	04.09. Other maternal disorders	Both	-0.673783	-0.586813
2003	05.01. Preterm birth complications	Both	1.02839	112.244
2003	05.02. Neonatal encephalopathy (birth asphyxia and birth trauma)	Both	0.753358	35.8688
2003	05.03. Sepsis and other infectious disorders of the newborn baby	Both	1.52328	36.523
2003	05.05. Other neonatal disorders	Both	0.377257	13.0317
2003	06.02. Protein-energy malnutrition	Both	1.49409	9.12946
2003	06.03. Iodine deficiency	Both	0.833319	1.16726
2003	06.04. Iron-deficiency anemia	Both	1.19182	11.9926
2003	06.05. Other nutritional deficiencies	Both	1.76102	3.08307
2003	07.01. Sexually transmitted diseases excluding HIV	Both	2.32875	5.12769
2003	05.04. Hemolytic disease in fetus and newborn and other neonatal jaundice	Both
2004	07.02. Hepatitis	Male	2.36001	26.3972
2004	07.03. Other infectious diseases	Male	1.18667	18.0761
2004	08.01. Esophageal cancer	Male	0.585888	243.943
2004	08.02. Stomach cancer	Male	1.1502	311.701
2004	08.03. Liver cancer	Male	0.964874	142.594
2004	08.04. Larynx cancer	Male	1.26091	73.8492
2004	08.05. Trachea, bronchus, and lung cancers	Male	1.23729	1995.97
2004	08.06. Breast cancer	Male	1.35175	10.5508
2004	08.09. Prostate cancer	Male	0.0677726	33.6647
2004	08.10. Colon and rectum cancer	Male	0.495692	328.904
2004	08.11. Mouth cancer	Male	1.35506	115.347
2004	08.12. Nasopharynx cancer	Male	2.96525	16.7434
2004	08.13. Cancer of other part of pharynx and oropharynx	Male	1.75201	104.655
2004	08.14. Gallbladder and biliary tract cancer	Male	0.0781998	1.41426
2004	08.15. Pancreatic cancer	Male	-0.00673079	-1.64052
2004	08.16. Malignant melanoma of skin	Male	-0.383599	-32.0717
2004	08.17. Non-melanoma skin cancer	Male	0.926389	18.4549
2004	08.19. Testicular cancer	Male	1.7554	19.0715
2004	08.20. Kidney and other urinary organ cancers	Male	0.116427	18.1916
2004	08.21. Bladder cancer	Male	0.704083	129.968
2004	08.22. Brain and nervous system cancer	Male	0.138419	29.9411
2004	08.23. Thyroid cancer	Male	-0.891385	-6.78584
2004	08.24. Mesothelioma	Male	0.337098	36.495
2004	08.25. Hodgkin's disease	Male	2.08265	20.0788
2004	08.26. Non-Hodgkin lymphoma	Male	0.791694	152.728
2004	08.27. Multiple myeloma	Male	0.894956	75.5449
2004	08.28. Leukemia	Male	-0.0850695	-12.5172
2004	08.29. Other malignant cancers	Male	0.310666	47.7076
2004	08.30. Other non-malignant neoplasms	Male	0.0860902	2.66965
2004	01.01. Tuberculosis	Male	2.08059	47.2311
2004	09.01. Rheumatic heart disease	Male	0.241877	7.63519
2004	09.02. Ischemic heart disease	Male	0.862724	3475.39
2004	09.03. Cerebrovascular disease	Male	0.600496	846.495
2004	09.04. Hypertensive heart disease	Male	0.869287	67.2602
2004	09.05. Cardiomyopathy and myocarditis	Male	0.714807	93.6364
2004	09.06. Atrial fibrillation and flutter	Male	-0.170565	-9.38374
2004	09.07. Aortic aneurysm	Male	0.210422	43.8925
2004	09.08. Peripheral vascular disease	Male	1.35636	122.285
2004	09.09. Endocarditis	Male	1.65766	37.073
2004	09.10. Other cardiovascular and circulatory diseases	Male	0.597985	160.635
2004	10.01. Chronic obstructive pulmonary disease	Male	1.42632	1363.72
2004	10.02. Pneumoconiosis	Male	1.12582	24.7705
2004	02.02. Intestinal infectious diseases	Male	1.64402	2.14804
2004	10.03. Asthma	Male	0.766578	26.9794
2004	10.04. Interstitial lung disease and pulmonary sarcoidosis	Male	0.836459	105.061
2004	10.05. Other chronic respiratory diseases	Male	0.268636	3.03989
2004	11.01. Cirrhosis	Male	2.3433	2016
2004	12.01. Peptic ulcer disease	Male	1.32296	145.931
2004	12.02. Gastritis and duodenitis	Male	0.797166	7.78413
2004	12.03. Appendicitis	Male	-0.131016	-0.578351
2004	12.04. Paralytic ileus and intestinal obstruction without hernia	Male	0.245767	11.711
2004	12.05. Inguinal or femoral hernia	Male	0.330621	3.73558
2004	12.06. Non-infective inflammatory bowel disease	Male	1.05965	25.7479
2004	12.07. Vascular disorders of intestine	Male	1.42076	84.2968
2004	12.08. Gall bladder and bile duct disease	Male	0.932097	33.8326
2004	12.09. Pancreatitis	Male	1.14088	57.697
2004	12.10. Other digestive diseases	Male	1.22648	119.151
2004	13.01. Alzheimer's disease and other dementias	Male	-0.15253	-54.2933
2004	13.02. Parkinson's disease	Male	-0.70387	-44.3031
2004	13.03. Epilepsy	Male	2.26079	144.384
2004	13.04. Multiple sclerosis	Male	0.341083	11.1568
2004	13.05. Other neurological disorders	Male	0.11616	14.6915
2004	02.03. Lower respiratory infections	Male	1.01436	661.939
2004	14.01. Schizophrenia	Male	-3.25631	-3.23673
2004	14.02. Alcohol use disorders	Male	2.10259	702.193
2004	14.03. Drug use disorders	Male	2.77602	1409.87
2004	14.04. Eating disorders	Male	-0.645119	-0.725602
2004	15.01. Diabetes mellitus	Male	1.24948	321.672
2004	15.02. Acute glomerulonephritis	Male	1.20153	0.519673
2004	15.03. Chronic kidney diseases	Male	0.685531	109.734
2004	01.02. HIV/AIDS	Male	3.05064	47.466
2004	15.04. Urinary diseases and male infertility	Male	0.698415	63.9787
2004	02.04. Upper respiratory infections	Male	-0.405427	-0.0102834
2004	15.06. Hemoglobinopathies and hemolytic anemias	Male	-0.143378	-1.28137
2004	15.07. Endocrine, metabolic, blood, and immune disorders	Male	1.71609	129.173
2004	02.05. Otitis media	Male	3.52205	3.34361
2004	16.01. Rheumatoid arthritis	Male	0.139788	2.08043
2004	16.02. Other musculoskeletal disorders	Male	0.976847	27.0007
2004	02.06. Meningitis	Male	-0.682152	-14.8339
2004	17.01. Congenital anomalies	Male	1.14281	202.664
2004	17.02. Skin and subcutaneous diseases	Male	1.00426	28.649
2004	17.03. Sudden infant death syndrome	Male	2.00195	103.602
2004	17.04. Sense organ diseases	Male	1.14603	0.368176
2004	02.07. Encephalitis	Male	3.53686	25.9868
2004	18.01. Road injuries	Male	0.243311	98.1461
2004	18.02. Other transport injury	Male	0.0560261	0.690896
2004	19.01. Falls	Male	1.15102	289.969
2004	19.02. Drowning	Male	2.09046	97.2495
2004	19.03. Fire, heat and hot substances	Male	2.04433	126.068
2004	19.04. Poisonings	Male	3.84144	22.8633
2004	19.05. Exposure to mechanical forces	Male	0.44592	18.2636
2004	19.06. Adverse effects of medical treatment	Male	0.660067	25.0385
2004	02.09. Whooping cough	Male	4.10585	12.1973
2004	19.07. Animal contact	Male	0.858367	0.44862
2004	19.08. Foreign body	Male	1.02619	61.0863
2004	19.09. Unintentional injuries not classified elsewhere	Male	2.06367	15.8241
2004	20.01. Self-harm	Male	1.21	893.885
2004	20.02. Interpersonal violence	Male	2.95925	511.34
2004	21.01. Exposure to forces of nature	Male	3.00817	37.0473
2004	02.11. Measles	Male	1.7373	0.185922
2004	21.02. Collective violence and legal intervention	Male	-0.843585	-0.746393
2004	02.12. Varicella and herpes zoster	Male	4.16574	20.1692
2004	03.01. Malaria	Male	1.24629	0.00350749
2004	03.02. Chagas disease	Male	1.3211	0.160622
2004	03.05. Food-borne trematodiases	Male	4.26717	0.465908
2004	03.09. Leishmaniasis	Male	4.26717	0.465908
2004	03.10. Cysticercosis	Male	1.90177	0.00278104
2004	03.14. Yellow fever	Male	-0.806756	-0.0878987
2004	03.16. Other neglected tropical diseases	Male	-2.36828	-1.15696
2004	02.01. Diarrheal diseases	Male	1.56198	38.335
2004	04.02. Maternal sepsis and other pregnancy related infection	Male	4.26717	0.310605
2004	05.01. Preterm birth complications	Male	1.02928	149.001
2004	05.02. Neonatal encephalopathy (birth asphyxia and birth trauma)	Male	0.561158	19.4335
2004	05.03. Sepsis and other infectious disorders of the newborn baby	Male	5.83527	201.161
2004	05.05. Other neonatal disorders	Male	0.132908	6.52496
2004	06.02. Protein-energy malnutrition	Male	1.29691	6.11748
2004	06.03. Iodine deficiency	Male	0.631223	0.895679
2004	06.04. Iron-deficiency anemia	Male	-0.762117	-4.90406
2004	06.05. Other nutritional deficiencies	Male	1.64447	0.642749
2004	07.01. Sexually transmitted diseases excluding HIV	Male	2.47077	0.00783222
2004	05.04. Hemolytic disease in fetus and newborn and other neonatal jaundice	Male
2004	07.02. Hepatitis	Female	2.50266	7.12653
2004	07.03. Other infectious diseases	Female	1.10039	27.8017
2004	08.01. Esophageal cancer	Female	0.545214	95.3421
2004	08.02. Stomach cancer	Female	0.587338	93.5567
2004	08.03. Liver cancer	Female	0.618697	57.0348
2004	08.04. Larynx cancer	Female	1.46446	24.7909
2004	08.05. Trachea, bronchus, and lung cancers	Female	1.45191	1696.14
2004	08.06. Breast cancer	Female	0.268988	215.445
2004	08.07. Cervical cancer	Female	1.91793	195.284
2004	08.08. Uterine cancer	Female	0.309784	25.2081
2004	08.10. Colon and rectum cancer	Female	0.6085	269.387
2004	08.11. Mouth cancer	Female	0.486581	16.3402
2004	08.12. Nasopharynx cancer	Female	2.01692	1.16764
2004	08.13. Cancer of other part of pharynx and oropharynx	Female	1.87811	33.4009
2004	08.14. Gallbladder and biliary tract cancer	Female	0.788963	24.0917
2004	08.15. Pancreatic cancer	Female	1.07876	241.144
2004	08.16. Malignant melanoma of skin	Female	-0.50253	-22.2938
2004	08.17. Non-melanoma skin cancer	Female	1.35078	13.2729
2004	08.18. Ovarian cancer	Female	0.130738	38.02
2004	08.20. Kidney and other urinary organ cancers	Female	0.454703	47.4708
2004	08.21. Bladder cancer	Female	1.25841	100.977
2004	08.22. Brain and nervous system cancer	Female	0.0428917	7.35792
2004	08.23. Thyroid cancer	Female	2.21321	21.4335
2004	08.24. Mesothelioma	Female	-0.0902461	-0.909433
2004	08.25. Hodgkin's disease	Female	-0.825377	-2.68998
2004	08.26. Non-Hodgkin lymphoma	Female	0.329934	49.0389
2004	08.27. Multiple myeloma	Female	0.127187	6.3651
2004	08.28. Leukemia	Female	-0.118941	-15.7688
2004	08.29. Other malignant cancers	Female	-0.0446894	-6.23542
2004	08.30. Other non-malignant neoplasms	Female	-0.376959	-5.33999
2004	01.01. Tuberculosis	Female	2.20983	39.4163
2004	09.01. Rheumatic heart disease	Female	0.950322	61.6116
2004	09.02. Ischemic heart disease	Female	1.21047	2472.83
2004	09.03. Cerebrovascular disease	Female	0.718428	960.352
2004	09.04. Hypertensive heart disease	Female	0.82639	45.8627
2004	09.05. Cardiomyopathy and myocarditis	Female	0.715142	64.0471
2004	09.06. Atrial fibrillation and flutter	Female	1.08874	61.2859
2004	09.07. Aortic aneurysm	Female	1.02774	114.014
2004	09.08. Peripheral vascular disease	Female	1.0412	74.361
2004	09.09. Endocarditis	Female	0.763662	11.2015
2004	09.10. Other cardiovascular and circulatory diseases	Female	0.699029	183.222
2004	10.01. Chronic obstructive pulmonary disease	Female	1.67485	1316.07
2004	10.02. Pneumoconiosis	Female	0.987339	7.46191
2004	02.02. Intestinal infectious diseases	Female	1.58861	1.61542
[truncated: 4,379 more rows]

## Sheet: T_Data_2
YEAR	disease	SEX	sYLLRII	sYLLSII
2000	total	Male
2002	total	Male	0.922139	19168
2002	total	Male	0.930177	19168
2005	total	Male	0.954781	18168.8
2005	total	Male	0.954734	18168.8
2005	total	Male	0.956829	18168.8
2008	total	Male	1.13357	20143.5
2008	total	Male	1.13357	20143.5
2008	total	Male	1.135	20143.5
2008	total	Male	1.13596	20143.5
2008	total	Male	1.14361	20143.5
2011	total	Male	1.13098	18179.8
2011	total	Male	1.13231	18179.8
2011	total	Male	1.13329	18179.8
2011	total	Male	1.1418	18179.8
2014	total	Male	1.15496	17642.5
2014	total	Male	1.15496	17642.5
2014	total	Male	1.15634	17642.5
2014	total	Male	1.16108	17642.5
2000	total	Female
2002	total	Female	0.895173	12969.7
2002	total	Female	0.895173	12969.7
2002	total	Female	0.89708	12969.7
2002	total	Female	0.90637	12969.7
2005	total	Female	0.941629	12859.5
2005	total	Female	0.941628	12859.5
2005	total	Female	0.946644	12859.5
2008	total	Female	0.915568	11862.6
2008	total	Female	0.917492	11862.6
2008	total	Female	0.917943	11862.6
2008	total	Female	0.927218	11862.6
2011	total	Female	0.936358	11342.3
2011	total	Female	0.936504	11342.3
2011	total	Female	0.939135	11342.3
2011	total	Female	0.93782	11342.3
2011	total	Female	0.947798	11342.3
2014	total	Female	1.00101	11611.2
2014	total	Female	1.00184	11611.2
2014	total	Female	1.00097	11611.2
2014	total	Female	1.01491	11611.2
2000	total	Both
2002	total	Both	0.939293	16293.6
2002	total	Both	0.939293	16293.6
2002	total	Both	0.945041	16293.6
2005	total	Both	0.975778	15734
2005	total	Both	0.975748	15734
2005	total	Both	0.976013	15734
2008	total	Both	1.0331	15702.2
2008	total	Both	1.0331	15702.2
2008	total	Both	1.04312	15702.2
2011	total	Both	1.03987	14530.6
2011	total	Both	1.03994	14530.6
2011	total	Both	1.04742	14530.6
2014	total	Both	1.08231	14431.8
2014	total	Both	1.08233	14431.8
2014	total	Both	1.08946	14431.8
2000	07.02. Hepatitis	Male
2000	07.03. Other infectious diseases	Male
2000	08.01. Esophageal cancer	Male
2000	08.02. Stomach cancer	Male
2000	08.03. Liver cancer	Male
2000	08.04. Larynx cancer	Male
2000	08.05. Trachea, bronchus, and lung cancers	Male
2000	08.06. Breast cancer	Male
2000	08.09. Prostate cancer	Male
2000	08.10. Colon and rectum cancer	Male
2000	08.11. Mouth cancer	Male
2000	08.12. Nasopharynx cancer	Male
2000	08.13. Cancer of other part of pharynx and oropharynx	Male
2000	08.14. Gallbladder and biliary tract cancer	Male
2000	08.15. Pancreatic cancer	Male
2000	08.16. Malignant melanoma of skin	Male
2000	08.17. Non-melanoma skin cancer	Male
2000	08.19. Testicular cancer	Male
2000	08.20. Kidney and other urinary organ cancers	Male
2000	08.21. Bladder cancer	Male
2000	08.22. Brain and nervous system cancer	Male
2000	08.23. Thyroid cancer	Male
2000	08.24. Mesothelioma	Male
2000	08.25. Hodgkin's disease	Male
2000	08.26. Non-Hodgkin lymphoma	Male
2000	08.27. Multiple myeloma	Male
2000	08.28. Leukemia	Male
2000	08.29. Other malignant cancers	Male
2000	08.30. Other non-malignant neoplasms	Male
2000	01.01. Tuberculosis	Male
2000	09.01. Rheumatic heart disease	Male
2000	09.02. Ischemic heart disease	Male
2000	09.03. Cerebrovascular disease	Male
2000	09.04. Hypertensive heart disease	Male
2000	09.05. Cardiomyopathy and myocarditis	Male
2000	09.06. Atrial fibrillation and flutter	Male
2000	09.07. Aortic aneurysm	Male
2000	09.08. Peripheral vascular disease	Male
2000	09.09. Endocarditis	Male
2000	09.10. Other cardiovascular and circulatory diseases	Male
2000	10.01. Chronic obstructive pulmonary disease	Male
2000	10.02. Pneumoconiosis	Male
2000	02.02. Intestinal infectious diseases	Male
2000	10.03. Asthma	Male
2000	10.04. Interstitial lung disease and pulmonary sarcoidosis	Male
2000	10.05. Other chronic respiratory diseases	Male
2000	11.01. Cirrhosis	Male
2000	12.01. Peptic ulcer disease	Male
2000	12.02. Gastritis and duodenitis	Male
2000	12.03. Appendicitis	Male
2000	12.04. Paralytic ileus and intestinal obstruction without hernia	Male
2000	12.05. Inguinal or femoral hernia	Male
2000	12.06. Non-infective inflammatory bowel disease	Male
2000	12.07. Vascular disorders of intestine	Male
2000	12.08. Gall bladder and bile duct disease	Male
2000	12.09. Pancreatitis	Male
2000	12.10. Other digestive diseases	Male
2000	13.01. Alzheimer's disease and other dementias	Male
2000	13.02. Parkinson's disease	Male
2000	13.03. Epilepsy	Male
2000	13.04. Multiple sclerosis	Male
2000	13.05. Other neurological disorders	Male
2000	02.03. Lower respiratory infections	Male
2000	14.01. Schizophrenia	Male
2000	14.02. Alcohol use disorders	Male
2000	14.03. Drug use disorders	Male
2000	14.04. Eating disorders	Male
2000	15.01. Diabetes mellitus	Male
2000	15.02. Acute glomerulonephritis	Male
2000	15.03. Chronic kidney diseases	Male
2000	01.02. HIV/AIDS	Male
2000	15.04. Urinary diseases and male infertility	Male
2000	02.04. Upper respiratory infections	Male
2000	15.06. Hemoglobinopathies and hemolytic anemias	Male
2000	15.07. Endocrine, metabolic, blood, and immune disorders	Male
2000	02.05. Otitis media	Male
2000	16.01. Rheumatoid arthritis	Male
2000	16.02. Other musculoskeletal disorders	Male
2000	02.06. Meningitis	Male
2000	17.01. Congenital anomalies	Male
2000	17.02. Skin and subcutaneous diseases	Male
2000	17.03. Sudden infant death syndrome	Male
2000	17.04. Sense organ diseases	Male
2000	02.07. Encephalitis	Male
2000	18.01. Road injuries	Male
2000	18.02. Other transport injury	Male
2000	19.01. Falls	Male
2000	19.02. Drowning	Male
2000	19.03. Fire, heat and hot substances	Male
2000	19.04. Poisonings	Male
2000	19.05. Exposure to mechanical forces	Male
2000	19.06. Adverse effects of medical treatment	Male
2000	02.09. Whooping cough	Male
2000	19.07. Animal contact	Male
2000	19.08. Foreign body	Male
2000	19.09. Unintentional injuries not classified elsewhere	Male
2000	20.01. Self-harm	Male
2000	20.02. Interpersonal violence	Male
2000	21.01. Exposure to forces of nature	Male
2000	02.11. Measles	Male
2000	21.02. Collective violence and legal intervention	Male
2000	02.12. Varicella and herpes zoster	Male
2000	03.01. Malaria	Male
2000	03.02. Chagas disease	Male
2000	03.05. Food-borne trematodiases	Male
2000	03.09. Leishmaniasis	Male
2000	03.10. Cysticercosis	Male
2000	03.14. Yellow fever	Male
2000	03.16. Other neglected tropical diseases	Male
2000	02.01. Diarrheal diseases	Male
2000	04.02. Maternal sepsis and other pregnancy related infection	Male
2000	05.01. Preterm birth complications	Male
2000	05.02. Neonatal encephalopathy (birth asphyxia and birth trauma)	Male
2000	05.03. Sepsis and other infectious disorders of the newborn baby	Male
2000	05.05. Other neonatal disorders	Male
2000	06.02. Protein-energy malnutrition	Male
2000	06.03. Iodine deficiency	Male
2000	06.04. Iron-deficiency anemia	Male
2000	06.05. Other nutritional deficiencies	Male
2000	07.01. Sexually transmitted diseases excluding HIV	Male
2000	07.02. Hepatitis	Female
2000	07.03. Other infectious diseases	Female
2000	08.01. Esophageal cancer	Female
2000	08.02. Stomach cancer	Female
2000	08.03. Liver cancer	Female
2000	08.04. Larynx cancer	Female
2000	08.05. Trachea, bronchus, and lung cancers	Female
2000	08.06. Breast cancer	Female
2000	08.07. Cervical cancer	Female
2000	08.08. Uterine cancer	Female
2000	08.10. Colon and rectum cancer	Female
2000	08.11. Mouth cancer	Female
2000	08.12. Nasopharynx cancer	Female
2000	08.13. Cancer of other part of pharynx and oropharynx	Female
2000	08.14. Gallbladder and biliary tract cancer	Female
2000	08.15. Pancreatic cancer	Female
2000	08.16. Malignant melanoma of skin	Female
2000	08.17. Non-melanoma skin cancer	Female
2000	08.18. Ovarian cancer	Female
2000	08.20. Kidney and other urinary organ cancers	Female
2000	08.21. Bladder cancer	Female
2000	08.22. Brain and nervous system cancer	Female
2000	08.23. Thyroid cancer	Female
2000	08.24. Mesothelioma	Female
2000	08.25. Hodgkin's disease	Female
2000	08.26. Non-Hodgkin lymphoma	Female
2000	08.27. Multiple myeloma	Female
2000	08.28. Leukemia	Female
2000	08.29. Other malignant cancers	Female
2000	08.30. Other non-malignant neoplasms	Female
2000	01.01. Tuberculosis	Female
2000	09.01. Rheumatic heart disease	Female
2000	09.02. Ischemic heart disease	Female
2000	09.03. Cerebrovascular disease	Female
2000	09.04. Hypertensive heart disease	Female
2000	09.05. Cardiomyopathy and myocarditis	Female
2000	09.06. Atrial fibrillation and flutter	Female
2000	09.07. Aortic aneurysm	Female
2000	09.08. Peripheral vascular disease	Female
2000	09.09. Endocarditis	Female
2000	09.10. Other cardiovascular and circulatory diseases	Female
2000	10.01. Chronic obstructive pulmonary disease	Female
2000	10.02. Pneumoconiosis	Female
2000	02.02. Intestinal infectious diseases	Female
2000	10.03. Asthma	Female
2000	10.04. Interstitial lung disease and pulmonary sarcoidosis	Female
2000	10.05. Other chronic respiratory diseases	Female
2000	11.01. Cirrhosis	Female
2000	12.01. Peptic ulcer disease	Female
2000	12.02. Gastritis and duodenitis	Female
2000	12.03. Appendicitis	Female
2000	12.04. Paralytic ileus and intestinal obstruction without hernia	Female
2000	12.05. Inguinal or femoral hernia	Female
2000	12.06. Non-infective inflammatory bowel disease	Female
2000	12.07. Vascular disorders of intestine	Female
2000	12.08. Gall bladder and bile duct disease	Female
2000	12.09. Pancreatitis	Female
2000	12.10. Other digestive diseases	Female
2000	13.01. Alzheimer's disease and other dementias	Female
2000	13.02. Parkinson's disease	Female
2000	13.03. Epilepsy	Female
2000	13.04. Multiple sclerosis	Female
2000	13.05. Other neurological disorders	Female
2000	02.03. Lower respiratory infections	Female
2000	14.01. Schizophrenia	Female
2000	14.02. Alcohol use disorders	Female
2000	14.03. Drug use disorders	Female
2000	14.04. Eating disorders	Female
2000	15.01. Diabetes mellitus	Female
2000	15.02. Acute glomerulonephritis	Female
2000	15.03. Chronic kidney diseases	Female
2000	01.02. HIV/AIDS	Female
2000	15.04. Urinary diseases and male infertility	Female
2000	15.05. Gynecological diseases	Female
2000	02.04. Upper respiratory infections	Female
2000	15.06. Hemoglobinopathies and hemolytic anemias	Female
2000	15.07. Endocrine, metabolic, blood, and immune disorders	Female
2000	02.05. Otitis media	Female
2000	16.01. Rheumatoid arthritis	Female
2000	16.02. Other musculoskeletal disorders	Female
2000	02.06. Meningitis	Female
2000	17.01. Congenital anomalies	Female
2000	17.02. Skin and subcutaneous diseases	Female
2000	17.03. Sudden infant death syndrome	Female
2000	17.04. Sense organ diseases	Female
2000	02.07. Encephalitis	Female
2000	18.01. Road injuries	Female
2000	18.02. Other transport injury	Female
2000	19.01. Falls	Female
2000	19.02. Drowning	Female
2000	19.03. Fire, heat and hot substances	Female
2000	19.04. Poisonings	Female
2000	19.05. Exposure to mechanical forces	Female
2000	19.06. Adverse effects of medical treatment	Female
2000	02.09. Whooping cough	Female
2000	19.07. Animal contact	Female
2000	19.08. Foreign body	Female
2000	19.09. Unintentional injuries not classified elsewhere	Female
2000	20.01. Self-harm	Female
2000	20.02. Interpersonal violence	Female
2000	21.01. Exposure to forces of nature	Female
2000	02.11. Measles	Female
2000	21.02. Collective violence and legal intervention	Female
2000	02.12. Varicella and herpes zoster	Female
2000	03.01. Malaria	Female
2000	03.02. Chagas disease	Female
2000	03.05. Food-borne trematodiases	Female
2000	03.09. Leishmaniasis	Female
2000	03.14. Yellow fever	Female
2000	03.16. Other neglected tropical diseases	Female
2000	02.01. Diarrheal diseases	Female
2000	04.01. Maternal hemorrhage	Female
2000	04.02. Maternal sepsis and other pregnancy related infection	Female
2000	04.03. Hypertensive disorders of pregnancy	Female
2000	04.04. Obstructed labor	Female
2000	04.05. Maternal abortive outcome	Female
2000	04.06. Indirect maternal causes	Female
2000	04.09. Other maternal disorders	Female
2000	05.01. Preterm birth complications	Female
2000	05.02. Neonatal encephalopathy (birth asphyxia and birth trauma)	Female
2000	05.03. Sepsis and other infectious disorders of the newborn baby	Female
2000	05.05. Other neonatal disorders	Female
2000	06.02. Protein-energy malnutrition	Female
2000	06.03. Iodine deficiency	Female
2000	06.04. Iron-deficiency anemia	Female
2000	06.05. Other nutritional deficiencies	Female
2000	07.01. Sexually transmitted diseases excluding HIV	Female
2000	05.04. Hemolytic disease in fetus and newborn and other neonatal jaundice	Female
2000	07.02. Hepatitis	Both
2000	07.03. Other infectious diseases	Both
2000	08.01. Esophageal cancer	Both
2000	08.02. Stomach cancer	Both
2000	08.03. Liver cancer	Both
2000	08.04. Larynx cancer	Both
2000	08.05. Trachea, bronchus, and lung cancers	Both
2000	08.06. Breast cancer	Both
2000	08.07. Cervical cancer	Both
2000	08.08. Uterine cancer	Both
2000	08.09. Prostate cancer	Both
2000	08.10. Colon and rectum cancer	Both
2000	08.11. Mouth cancer	Both
2000	08.12. Nasopharynx cancer	Both
2000	08.13. Cancer of other part of pharynx and oropharynx	Both
2000	08.14. Gallbladder and biliary tract cancer	Both
2000	08.15. Pancreatic cancer	Both
2000	08.16. Malignant melanoma of skin	Both
2000	08.17. Non-melanoma skin cancer	Both
2000	08.18. Ovarian cancer	Both
2000	08.19. Testicular cancer	Both
2000	08.20. Kidney and other urinary organ cancers	Both
2000	08.21. Bladder cancer	Both
2000	08.22. Brain and nervous system cancer	Both
2000	08.23. Thyroid cancer	Both
2000	08.24. Mesothelioma	Both
2000	08.25. Hodgkin's disease	Both
2000	08.26. Non-Hodgkin lymphoma	Both
2000	08.27. Multiple myeloma	Both
2000	08.28. Leukemia	Both
2000	08.29. Other malignant cancers	Both
2000	08.30. Other non-malignant neoplasms	Both
2000	01.01. Tuberculosis	Both
2000	09.01. Rheumatic heart disease	Both
2000	09.02. Ischemic heart disease	Both
2000	09.03. Cerebrovascular disease	Both
2000	09.04. Hypertensive heart disease	Both
2000	09.05. Cardiomyopathy and myocarditis	Both
2000	09.06. Atrial fibrillation and flutter	Both
2000	09.07. Aortic aneurysm	Both
2000	09.08. Peripheral vascular disease	Both
2000	09.09. Endocarditis	Both
2000	09.10. Other cardiovascular and circulatory diseases	Both
2000	10.01. Chronic obstructive pulmonary disease	Both
2000	10.02. Pneumoconiosis	Both
2000	02.02. Intestinal infectious diseases	Both
2000	10.03. Asthma	Both
2000	10.04. Interstitial lung disease and pulmonary sarcoidosis	Both
2000	10.05. Other chronic respiratory diseases	Both
2000	11.01. Cirrhosis	Both
2000	12.01. Peptic ulcer disease	Both
2000	12.02. Gastritis and duodenitis	Both
2000	12.03. Appendicitis	Both
2000	12.04. Paralytic ileus and intestinal obstruction without hernia	Both
2000	12.05. Inguinal or femoral hernia	Both
2000	12.06. Non-infective inflammatory bowel disease	Both
2000	12.07. Vascular disorders of intestine	Both
2000	12.08. Gall bladder and bile duct disease	Both
2000	12.09. Pancreatitis	Both
2000	12.10. Other digestive diseases	Both
2000	13.01. Alzheimer's disease and other dementias	Both
2000	13.02. Parkinson's disease	Both
2000	13.03. Epilepsy	Both
2000	13.04. Multiple sclerosis	Both
2000	13.05. Other neurological disorders	Both
2000	02.03. Lower respiratory infections	Both
2000	14.01. Schizophrenia	Both
2000	14.02. Alcohol use disorders	Both
2000	14.03. Drug use disorders	Both
2000	14.04. Eating disorders	Both
2000	15.01. Diabetes mellitus	Both
2000	15.02. Acute glomerulonephritis	Both
2000	15.03. Chronic kidney diseases	Both
2000	01.02. HIV/AIDS	Both
2000	15.04. Urinary diseases and male infertility	Both
2000	15.05. Gynecological diseases	Both
2000	02.04. Upper respiratory infections	Both
2000	15.06. Hemoglobinopathies and hemolytic anemias	Both
2000	15.07. Endocrine, metabolic, blood, and immune disorders	Both
2000	02.05. Otitis media	Both
2000	16.01. Rheumatoid arthritis	Both
2000	16.02. Other musculoskeletal disorders	Both
2000	02.06. Meningitis	Both
2000	17.01. Congenital anomalies	Both
2000	17.02. Skin and subcutaneous diseases	Both
2000	17.03. Sudden infant death syndrome	Both
2000	17.04. Sense organ diseases	Both
2000	02.07. Encephalitis	Both
2000	18.01. Road injuries	Both
2000	18.02. Other transport injury	Both
2000	19.01. Falls	Both
2000	19.02. Drowning	Both
2000	19.03. Fire, heat and hot substances	Both
2000	19.04. Poisonings	Both
2000	19.05. Exposure to mechanical forces	Both
2000	19.06. Adverse effects of medical treatment	Both
2000	02.09. Whooping cough	Both
2000	19.07. Animal contact	Both
2000	19.08. Foreign body	Both
2000	19.09. Unintentional injuries not classified elsewhere	Both
2000	20.01. Self-harm	Both
2000	20.02. Interpersonal violence	Both
2000	21.01. Exposure to forces of nature	Both
2000	02.11. Measles	Both
2000	21.02. Collective violence and legal intervention	Both
2000	02.12. Varicella and herpes zoster	Both
2000	03.01. Malaria	Both
2000	03.02. Chagas disease	Both
2000	03.05. Food-borne trematodiases	Both
2000	03.09. Leishmaniasis	Both
2000	03.10. Cysticercosis	Both
2000	03.14. Yellow fever	Both
2000	03.16. Other neglected tropical diseases	Both
2000	02.01. Diarrheal diseases	Both
2000	04.01. Maternal hemorrhage	Both
2000	04.02. Maternal sepsis and other pregnancy related infection	Both
2000	04.03. Hypertensive disorders of pregnancy	Both
2000	04.04. Obstructed labor	Both
2000	04.05. Maternal abortive outcome	Both
2000	04.06. Indirect maternal causes	Both
2000	04.09. Other maternal disorders	Both
2000	05.01. Preterm birth complications	Both
2000	05.02. Neonatal encephalopathy (birth asphyxia and birth trauma)	Both
2000	05.03. Sepsis and other infectious disorders of the newborn baby	Both
2000	05.05. Other neonatal disorders	Both
2000	06.02. Protein-energy malnutrition	Both
2000	06.03. Iodine deficiency	Both
2000	06.04. Iron-deficiency anemia	Both
2000	06.05. Other nutritional deficiencies	Both
2000	07.01. Sexually transmitted diseases excluding HIV	Both
2000	05.04. Hemolytic disease in fetus and newborn and other neonatal jaundice	Both
2002	07.02. Hepatitis	Male	2.04762	18.1262
2002	07.03. Other infectious diseases	Male	1.0706	26.4957
2002	08.01. Esophageal cancer	Male	0.322697	133.17
2002	08.02. Stomach cancer	Male	0.887703	267.099
2002	08.03. Liver cancer	Male	0.881451	123.301
2002	08.04. Larynx cancer	Male	1.93722	146.552
2002	08.05. Trachea, bronchus, and lung cancers	Male	1.24079	2169.53
2002	08.06. Breast cancer	Male	-0.094287	-0.593161
2002	08.09. Prostate cancer	Male	6.67021e-05	0.0337383
2002	08.10. Colon and rectum cancer	Male	0.214137	147.696
2002	08.11. Mouth cancer	Male	1.24766	105.17
2002	08.12. Nasopharynx cancer	Male	1.08555	10.3503
2002	08.13. Cancer of other part of pharynx and oropharynx	Male	1.30483	75.8088
2002	08.14. Gallbladder and biliary tract cancer	Male	0.35415	6.91846
2002	08.15. Pancreatic cancer	Male	0.313149	78.3083
2002	08.16. Malignant melanoma of skin	Male	-0.510431	-38.225
2002	08.17. Non-melanoma skin cancer	Male	0.665469	16.6926
2002	08.19. Testicular cancer	Male	0.176887	2.25342
2002	08.20. Kidney and other urinary organ cancers	Male	0.312693	47.2743
2002	08.21. Bladder cancer	Male	0.572534	110.883
2002	08.22. Brain and nervous system cancer	Male	-0.244243	-52.3691
2002	08.23. Thyroid cancer	Male	0.319228	3.01117
2002	08.24. Mesothelioma	Male	0.537916	51.8789
2002	08.25. Hodgkin's disease	Male	0.702733	11.0563
2002	08.26. Non-Hodgkin lymphoma	Male	0.102007	21.4402
2002	08.27. Multiple myeloma	Male	-0.015119	-1.30782
2002	08.28. Leukemia	Male	0.0360747	6.15641
2002	08.29. Other malignant cancers	Male	-0.0074473	-1.02178
2002	08.30. Other non-malignant neoplasms	Male	0.334911	11.0883
2002	01.01. Tuberculosis	Male	2.08373	55.9863
2002	09.01. Rheumatic heart disease	Male	0.142274	6.28619
2002	09.02. Ischemic heart disease	Male	0.916133	4083.63
2002	09.03. Cerebrovascular disease	Male	0.502637	772.997
2002	09.04. Hypertensive heart disease	Male	1.17669	120.035
2002	09.05. Cardiomyopathy and myocarditis	Male	0.28531	42.0672
2002	09.06. Atrial fibrillation and flutter	Male	-0.0213938	-1.12248
2002	09.07. Aortic aneurysm	Male	0.433755	103.927
2002	09.08. Peripheral vascular disease	Male	1.13913	103.241
2002	09.09. Endocarditis	Male	0.750044	15.1056
2002	09.10. Other cardiovascular and circulatory diseases	Male	0.714674	219.716
2002	10.01. Chronic obstructive pulmonary disease	Male	1.35587	1404.88
2002	10.02. Pneumoconiosis	Male	1.28266	33.7425
2002	02.02. Intestinal infectious diseases	Male	1.41173	1.67956
2002	10.03. Asthma	Male	0.800333	35.4569
2002	10.04. Interstitial lung disease and pulmonary sarcoidosis	Male	0.595273	72.5637
2002	10.05. Other chronic respiratory diseases	Male	0.319426	2.88312
2002	11.01. Cirrhosis	Male	2.23438	1999.23
2002	12.01. Peptic ulcer disease	Male	1.42301	186.529
2002	12.02. Gastritis and duodenitis	Male	1.97878	18.8091
2002	12.03. Appendicitis	Male	0.985225	4.02785
2002	12.04. Paralytic ileus and intestinal obstruction without hernia	Male	0.901087	52.1782
2002	12.05. Inguinal or femoral hernia	Male	0.368749	4.05818
2002	12.06. Non-infective inflammatory bowel disease	Male	0.358951	12.0505
2002	12.07. Vascular disorders of intestine	Male	0.536835	29.4732
2002	12.08. Gall bladder and bile duct disease	Male	1.0522	49.534
2002	12.09. Pancreatitis	Male	1.06136	59.329
2002	12.10. Other digestive diseases	Male	0.704375	65.1255
2002	13.01. Alzheimer's disease and other dementias	Male	-0.206301	-70.1198
2002	13.02. Parkinson's disease	Male	-0.37574	-33.4882
2002	13.03. Epilepsy	Male	1.56214	147.815
2002	13.04. Multiple sclerosis	Male	0.183738	6.83966
2002	13.05. Other neurological disorders	Male	0.0735624	8.56547
2002	02.03. Lower respiratory infections	Male	0.869798	596.323
2002	14.01. Schizophrenia	Male	-0.358528	-0.732127
2002	14.02. Alcohol use disorders	Male	1.96775	560.603
2002	14.03. Drug use disorders	Male	2.92731	1498.22
2002	14.04. Eating disorders	Male	2.30171	4.52878
2002	15.01. Diabetes mellitus	Male	1.06115	233.135
2002	15.02. Acute glomerulonephritis	Male	-0.679859	-0.805059
2002	15.03. Chronic kidney diseases	Male	0.702121	139.082
2002	01.02. HIV/AIDS	Male	2.18864	84.5873
2002	15.04. Urinary diseases and male infertility	Male	0.485987	46.7173
2002	02.04. Upper respiratory infections	Male	0.984381	0.133455
2002	15.06. Hemoglobinopathies and hemolytic anemias	Male	0.637769	5.97003
2002	15.07. Endocrine, metabolic, blood, and immune disorders	Male	1.01593	94.3661
2002	02.05. Otitis media	Male	-1.62051	-1.16125
2002	16.01. Rheumatoid arthritis	Male	-4.80053e-05	-0.000832595
2002	16.02. Other musculoskeletal disorders	Male	-0.103407	-2.71906
2002	02.06. Meningitis	Male	0.37132	8.99779
2002	17.01. Congenital anomalies	Male	0.513628	101.345
2002	17.02. Skin and subcutaneous diseases	Male	0.858741	20.8834
2002	17.03. Sudden infant death syndrome	Male	2.71627	171.309
2002	17.04. Sense organ diseases	Male	0.763852	0.229223
2002	02.07. Encephalitis	Male	1.12389	6.44378
2002	18.01. Road injuries	Male	0.226774	97.1827
2002	18.02. Other transport injury	Male	-0.221282	-4.59522
2002	19.01. Falls	Male	1.16257	274.867
2002	19.02. Drowning	Male	0.710167	47.0789
2002	19.03. Fire, heat and hot substances	Male	1.31198	84.7969
2002	19.04. Poisonings	Male	1.21713	11.1098
2002	19.05. Exposure to mechanical forces	Male	0.582081	19.189
2002	19.06. Adverse effects of medical treatment	Male	0.812015	27.443
2002	02.09. Whooping cough	Male	0.83015	0.479391
2002	19.07. Animal contact	Male	-1.51091	-3.56053
2002	19.08. Foreign body	Male	1.47421	100.504
2002	19.09. Unintentional injuries not classified elsewhere	Male	1.33246	11.3136
2002	20.01. Self-harm	Male	1.2963	992.85
2002	20.02. Interpersonal violence	Male	3.13891	462.117
2002	21.01. Exposure to forces of nature	Male	2.16331	40.4511
2002	02.11. Measles	Male	1.44371	0.112661
2002	21.02. Collective violence and legal intervention	Male	0.0466946	0.0484822
2002	02.12. Varicella and herpes zoster	Male	1.78744	4.37399
2002	03.01. Malaria	Male	-1.67539	-2.91863
2002	03.02. Chagas disease	Male	2.16708	0.460808
2002	03.05. Food-borne trematodiases	Male	1.63948	0.211704
2002	03.09. Leishmaniasis	Male	1.63948	0.211704
2002	03.10. Cysticercosis	Male	1.55034	0.00239929
2002	03.14. Yellow fever	Male	-0.565273	-0.0826776
2002	03.16. Other neglected tropical diseases	Male	-0.703269	-0.701304
2002	02.01. Diarrheal diseases	Male	0.71045	14.2965
2002	04.02. Maternal sepsis and other pregnancy related infection	Male	1.63948	0.141136
2002	05.01. Preterm birth complications	Male	0.998128	110.68
2002	05.02. Neonatal encephalopathy (birth asphyxia and birth trauma)	Male	1.44171	81.576
2002	05.03. Sepsis and other infectious disorders of the newborn baby	Male	1.89104	63.137
2002	05.05. Other neonatal disorders	Male	0.91599	32.3788
2002	06.02. Protein-energy malnutrition	Male	1.64007	9.01151
2002	06.03. Iodine deficiency	Male	0.582395	0.948657
2002	06.04. Iron-deficiency anemia	Male	1.46539	11.4973
2002	06.05. Other nutritional deficiencies	Male	2.03736	4.08739
2002	07.01. Sexually transmitted diseases excluding HIV	Male	0.623497	0.00154305
2002	07.02. Hepatitis	Female	1.77825	5.09869
2002	07.03. Other infectious diseases	Female	1.65455	29.7093
2002	08.01. Esophageal cancer	Female	0.768226	130.905
2002	08.02. Stomach cancer	Female	1.08584	168.626
2002	08.03. Liver cancer	Female	1.00443	81.7233
2002	08.04. Larynx cancer	Female	2.15509	38.8398
2002	08.05. Trachea, bronchus, and lung cancers	Female	1.40247	1602.17
2002	08.06. Breast cancer	Female	0.023958	20.7254
2002	08.07. Cervical cancer	Female	0.943327	112.765
2002	08.08. Uterine cancer	Female	0.25398	21.9486
2002	08.10. Colon and rectum cancer	Female	0.339049	165.6
2002	08.11. Mouth cancer	Female	0.890767	31.4978
2002	08.12. Nasopharynx cancer	Female	-1.34143	-4.50922
2002	08.13. Cancer of other part of pharynx and oropharynx	Female	1.67142	27.16
2002	08.14. Gallbladder and biliary tract cancer	Female	0.857493	23.8866
2002	08.15. Pancreatic cancer	Female	0.568014	120.4
2002	08.16. Malignant melanoma of skin	Female	-0.348327	-19.1665
2002	08.17. Non-melanoma skin cancer	Female	1.03271	9.91969
2002	08.18. Ovarian cancer	Female	-0.0438203	-12.9916
2002	08.20. Kidney and other urinary organ cancers	Female	0.736957	63.2234
2002	08.21. Bladder cancer	Female	1.10919	94.5867
2002	08.22. Brain and nervous system cancer	Female	-0.134047	-22.8751
2002	08.23. Thyroid cancer	Female	1.12483	12.2889
2002	08.24. Mesothelioma	Female	0.352153	5.21586
2002	08.25. Hodgkin's disease	Female	1.43215	10.75
2002	08.26. Non-Hodgkin lymphoma	Female	0.454367	78.0684
2002	08.27. Multiple myeloma	Female	0.225456	15.6808
2002	08.28. Leukemia	Female	0.386646	43.7461
2002	08.29. Other malignant cancers	Female	0.413253	55.3329
2002	08.30. Other non-malignant neoplasms	Female	-0.0539241	-1.03853
2002	01.01. Tuberculosis	Female	1.11828	18.0638
2002	09.01. Rheumatic heart disease	Female	1.1791	82.3382
2002	09.02. Ischemic heart disease	Female	1.13931	2642.07
2002	09.03. Cerebrovascular disease	Female	0.596882	878.192
2002	09.04. Hypertensive heart disease	Female	0.767083	52.0097
2002	09.05. Cardiomyopathy and myocarditis	Female	0.491057	42.3518
2002	09.06. Atrial fibrillation and flutter	Female	0.742759	43.2672
2002	09.07. Aortic aneurysm	Female	0.579617	63.0649
2002	09.08. Peripheral vascular disease	Female	0.745898	52.8303
2002	09.09. Endocarditis	Female	0.749136	9.94994
2002	09.10. Other cardiovascular and circulatory diseases	Female	0.843084	244.955
2002	10.01. Chronic obstructive pulmonary disease	Female	1.74501	1423.2
2002	10.02. Pneumoconiosis	Female	0.776994	6.97331
2002	02.02. Intestinal infectious diseases	Female	0.411433	0.467798
2002	10.03. Asthma	Female	1.22702	70.3644
2002	10.04. Interstitial lung disease and pulmonary sarcoidosis	Female	1.22753	81.3534
2002	10.05. Other chronic respiratory diseases	Female	1.59567	10.0264
2002	11.01. Cirrhosis	Female	1.8376	889.443
2002	12.01. Peptic ulcer disease	Female	1.37205	128.869
2002	12.02. Gastritis and duodenitis	Female	0.147005	0.634546
2002	12.03. Appendicitis	Female	1.135	4.0774
2002	12.04. Paralytic ileus and intestinal obstruction without hernia	Female	0.68267	27.4201
2002	12.05. Inguinal or femoral hernia	Female	1.369	17.8767
2002	12.06. Non-infective inflammatory bowel disease	Female	0.742168	23.3742
2002	12.07. Vascular disorders of intestine	Female	1.28659	111.536
2002	12.08. Gall bladder and bile duct disease	Female	1.41713	58.5583
2002	12.09. Pancreatitis	Female	1.66841	56.6215
2002	12.10. Other digestive diseases	Female	1.03706	109.8
2002	13.01. Alzheimer's disease and other dementias	Female	-0.0218888	-9.09612
2002	13.02. Parkinson's disease	Female	-0.238962	-10.658
2002	13.03. Epilepsy	Female	1.22728	82.3772
2002	13.04. Multiple sclerosis	Female	-0.0604084	-3.96487
2002	13.05. Other neurological disorders	Female	0.146108	12.4217
2002	02.03. Lower respiratory infections	Female	0.766709	408.005
2002	14.01. Schizophrenia	Female	0.386774	0.9301
2002	14.02. Alcohol use disorders	Female	1.68011	188.189
2002	14.03. Drug use disorders	Female	3.73551	350.766
2002	14.04. Eating disorders	Female	-0.276249	-1.37056
2002	15.01. Diabetes mellitus	Female	1.247	183.282
2002	15.02. Acute glomerulonephritis	Female	0.489208	0.198846
2002	15.03. Chronic kidney diseases	Female	0.869112	129.796
2002	01.02. HIV/AIDS	Female	1.73098	25.4832
2002	15.04. Urinary diseases and male infertility	Female	0.931673	88.927
2002	15.05. Gynecological diseases	Female	-1.76937	-5.9027
2002	02.04. Upper respiratory infections	Female	-0.347906	-0.00432493
2002	15.06. Hemoglobinopathies and hemolytic anemias	Female	0.953459	10.7892
2002	15.07. Endocrine, metabolic, blood, and immune disorders	Female	1.05411	89.1448
2002	02.05. Otitis media	Female	1.18373	0.322886
2002	16.01. Rheumatoid arthritis	Female	0.543992	25.3733
2002	16.02. Other musculoskeletal disorders	Female	0.533128	23.2069
2002	02.06. Meningitis	Female	-0.101988	-1.88445
2002	17.01. Congenital anomalies	Female	0.702062	121.004
2002	17.02. Skin and subcutaneous diseases	Female	1.0376	30.6949
2002	17.03. Sudden infant death syndrome	Female	1.80687	70.5146
2002	17.04. Sense organ diseases	Female	1.25367	0.333547
2002	02.07. Encephalitis	Female	2.20279	9.86448
2002	18.01. Road injuries	Female	0.38122	58.1659
2002	18.02. Other transport injury	Female	0.848512	2.56258
2002	19.01. Falls	Female	0.384809	57.9935
2002	19.02. Drowning	Female	1.0526	13.9993
2002	19.03. Fire, heat and hot substances	Female	1.31541	48.3797
2002	19.04. Poisonings	Female	2.45296	21.4788
2002	19.05. Exposure to mechanical forces	Female	0.359109	2.41529
2002	19.06. Adverse effects of medical treatment	Female	0.668177	21.6525
2002	02.09. Whooping cough	Female	0.929591	0.240007
2002	19.07. Animal contact	Female	1.19176	0.847855
2002	19.08. Foreign body	Female	1.17866	45.9367
2002	19.09. Unintentional injuries not classified elsewhere	Female	1.31705	6.28669
2002	20.01. Self-harm	Female	1.57107	448.239
2002	20.02. Interpersonal violence	Female	2.65483	97.1375
2002	21.01. Exposure to forces of nature	Female	1.02279	7.97786
2002	02.11. Measles	Female	1.05803	0.082329
2002	21.02. Collective violence and legal intervention	Female	1.42343	1.22427
2002	02.12. Varicella and herpes zoster	Female	1.49011	5.88336
2002	03.01. Malaria	Female	4.49595	0.0205971
2002	03.02. Chagas disease	Female	1.07331	0.106157
2002	03.05. Food-borne trematodiases	Female	1.50389	0.158253
2002	03.09. Leishmaniasis	Female	1.50389	0.158253
2002	03.14. Yellow fever	Female	0.273003	0.0375015
2002	03.16. Other neglected tropical diseases	Female	-2.21527	-2.08768
2002	02.01. Diarrheal diseases	Female	1.055	24.6521
2002	04.01. Maternal hemorrhage	Female	0.873881	0.529486
2002	04.02. Maternal sepsis and other pregnancy related infection	Female	1.42336	0.605649
2002	04.03. Hypertensive disorders of pregnancy	Female	1.94397	2.36267
2002	04.04. Obstructed labor	Female	1.78849	0.197507
2002	04.05. Maternal abortive outcome	Female	4.10955	6.1797
2002	04.06. Indirect maternal causes	Female	2.44689	21.3535
2002	04.09. Other maternal disorders	Female	-0.14531	-0.0953135
2002	05.01. Preterm birth complications	Female	0.808407	80.734
2002	05.02. Neonatal encephalopathy (birth asphyxia and birth trauma)	Female	1.38915	55.6828
2002	05.03. Sepsis and other infectious disorders of the newborn baby	Female	1.20935	37.2471
2002	05.05. Other neonatal disorders	Female	-0.132085	-4.91959
2002	06.02. Protein-energy malnutrition	Female	1.27285	6.63474
2002	06.03. Iodine deficiency	Female	0.437442	0.578696
2002	06.04. Iron-deficiency anemia	Female	0.699132	6.27149
2002	06.05. Other nutritional deficiencies	Female	1.89004	3.36259
2002	07.01. Sexually transmitted diseases excluding HIV	Female	1.34339	6.926
2002	05.04. Hemolytic disease in fetus and newborn and other neonatal jaundice	Female
2002	07.02. Hepatitis	Both	1.98518	11.4475
2002	07.03. Other infectious diseases	Both	1.34837	28.6192
2002	08.01. Esophageal cancer	Both	0.48988	137.72
2002	08.02. Stomach cancer	Both	1.00494	220.108
2002	08.03. Liver cancer	Both	0.965771	103.853
2002	08.04. Larynx cancer	Both	2.06016	89.87
2002	08.05. Trachea, bronchus, and lung cancers	Both	1.34401	1883.71
2002	08.06. Breast cancer	Both	-0.00236637	-1.11904
2002	08.07. Cervical cancer	Both	0.900672	57.0834
2002	08.08. Uterine cancer	Both	0.215109	10.4243
2002	08.09. Prostate cancer	Both	0.162989	32.5404
2002	08.10. Colon and rectum cancer	Both	0.297715	171.294
2002	08.11. Mouth cancer	Both	1.19472	69.2755
2002	08.12. Nasopharynx cancer	Both	0.392598	2.48773
2002	08.13. Cancer of other part of pharynx and oropharynx	Both	1.41631	50.8955
2002	08.14. Gallbladder and biliary tract cancer	Both	0.700955	16.8625
2002	08.15. Pancreatic cancer	Both	0.442778	102.086
2002	08.16. Malignant melanoma of skin	Both	-0.418554	-26.834
2002	08.17. Non-melanoma skin cancer	Both	0.888502	14.1678
2002	08.18. Ovarian cancer	Both	-0.0755485	-12.2756
2002	08.19. Testicular cancer	Both	0.20379	1.23411
2002	08.20. Kidney and other urinary organ cancers	Both	0.508454	58.3062
2002	08.21. Bladder cancer	Both	0.827879	107.084
2002	08.22. Brain and nervous system cancer	Both	-0.1667	-31.9777
2002	08.23. Thyroid cancer	Both	0.847642	8.97257
2002	08.24. Mesothelioma	Both	0.550271	27.7561
2002	08.25. Hodgkin's disease	Both	1.00221	11.4353
2002	08.26. Non-Hodgkin lymphoma	Both	0.304143	57.1405
2002	08.27. Multiple myeloma	Both	0.144567	11.0401
2002	08.28. Leukemia	Both	0.210623	28.9848
2002	08.29. Other malignant cancers	Both	0.214663	29.2432
2002	08.30. Other non-malignant neoplasms	Both	0.226909	5.64793
2002	01.01. Tuberculosis	Both	1.72525	35.8171
2002	09.01. Rheumatic heart disease	Both	0.796218	47.7027
2002	09.02. Ischemic heart disease	Both	1.04344	3420.93
2002	09.03. Cerebrovascular disease	Both	0.558257	844.403
2002	09.04. Hypertensive heart disease	Both	1.00195	85.6873
2002	09.05. Cardiomyopathy and myocarditis	Both	0.359518	41.5474
2002	09.06. Atrial fibrillation and flutter	Both	0.454885	25.9774
2002	09.07. Aortic aneurysm	Both	0.555836	90.8268
2002	09.08. Peripheral vascular disease	Both	0.961987	77.2563
2002	09.09. Endocarditis	Both	0.721646	11.9161
2002	09.10. Other cardiovascular and circulatory diseases	Both	0.794088	238.733
2002	10.01. Chronic obstructive pulmonary disease	Both	1.58542	1418.68
2002	10.02. Pneumoconiosis	Both	1.17967	18.8917
2002	02.02. Intestinal infectious diseases	Both	0.918099	1.07037
2002	10.03. Asthma	Both	1.07278	55.5493
2002	10.04. Interstitial lung disease and pulmonary sarcoidosis	Both	0.911223	80.8647
2002	10.05. Other chronic respiratory diseases	Both	0.928571	6.86444
2002	11.01. Cirrhosis	Both	2.09627	1428.28
2002	12.01. Peptic ulcer disease	Both	1.45133	160.748
2002	12.02. Gastritis and duodenitis	Both	1.41274	9.63305
2002	12.03. Appendicitis	Both	1.0774	4.20719
2002	12.04. Paralytic ileus and intestinal obstruction without hernia	Both	0.828661	39.9351
2002	12.05. Inguinal or femoral hernia	Both	0.99865	12.1292
2002	12.06. Non-infective inflammatory bowel disease	Both	0.584313	19.2288
2002	12.07. Vascular disorders of intestine	Both	1.00605	73.5185
2002	12.08. Gall bladder and bile duct disease	Both	1.26493	55.8756
2002	12.09. Pancreatitis	Both	1.37463	61.0157
2002	12.10. Other digestive diseases	Both	0.920946	93.2806
2002	13.01. Alzheimer's disease and other dementias	Both	-0.0950971	-37.6391
2002	13.02. Parkinson's disease	Both	-0.264272	-16.257
2002	13.03. Epilepsy	Both	1.41133	113.266
2002	13.04. Multiple sclerosis	Both	0.0117417	0.612928
2002	13.05. Other neurological disorders	Both	0.10459	10.4234
2002	02.03. Lower respiratory infections	Both	0.861167	510.982
2002	14.01. Schizophrenia	Both	0.0761622	0.163225
2002	14.02. Alcohol use disorders	Both	1.89224	369.394
2002	14.03. Drug use disorders	Both	3.08889	920.888
2002	14.04. Eating disorders	Both	0.4258	1.5253
2002	15.01. Diabetes mellitus	Both	1.16496	210.068
2002	15.02. Acute glomerulonephritis	Both	-0.215028	-0.15022
2002	15.03. Chronic kidney diseases	Both	0.840427	142.06
2002	01.02. HIV/AIDS	Both	2.06908	54.4218
2002	15.04. Urinary diseases and male infertility	Both	0.784834	74.5423
2002	15.05. Gynecological diseases	Both	-1.73601	-3.09884
2002	02.04. Upper respiratory infections	Both	0.935553	0.0685157
2002	15.06. Hemoglobinopathies and hemolytic anemias	Both	0.805138	8.50812
2002	15.07. Endocrine, metabolic, blood, and immune disorders	Both	1.03439	91.913
2002	02.05. Otitis media	Both	-0.774815	-0.378996
2002	16.01. Rheumatoid arthritis	Both	0.389555	13.4304
2002	16.02. Other musculoskeletal disorders	Both	0.34003	12.0702
2002	02.06. Meningitis	Both	0.182234	3.89637
2002	17.01. Congenital anomalies	Both	0.593705	110.1
2002	17.02. Skin and subcutaneous diseases	Both	0.967591	27.1494
2002	17.03. Sudden infant death syndrome	Both	2.37688	122.023
2002	17.04. Sense organ diseases	Both	1.09976	0.307363
2002	02.07. Encephalitis	Both	1.6665	8.55785
2002	18.01. Road injuries	Both	0.309345	88.932
2002	18.02. Other transport injury	Both	-0.045243	-0.526304
2002	19.01. Falls	Both	0.829788	161.613
2002	19.02. Drowning	Both	0.807238	31.5922
2002	19.03. Fire, heat and hot substances	Both	1.31421	66.0083
2002	19.04. Poisonings	Both	1.82351	16.3938
2002	19.05. Exposure to mechanical forces	Both	0.608577	11.9922
2002	19.06. Adverse effects of medical treatment	Both	0.751827	24.6189
2002	02.09. Whooping cough	Both	0.859424	0.337884
2002	19.07. Animal contact	Both	-0.854745	-1.2938
2002	19.08. Foreign body	Both	1.42307	73.1304
2002	19.09. Unintentional injuries not classified elsewhere	Both	1.27396	8.25784
2002	20.01. Self-harm	Both	1.3966	725.225
2002	20.02. Interpersonal violence	Both	3.07059	278.451
2002	21.01. Exposure to forces of nature	Both	1.78378	23.969
2002	02.11. Measles	Both	1.29844	0.10103
2002	21.02. Collective violence and legal intervention	Both	0.79415	0.732758
2002	02.12. Varicella and herpes zoster	Both	1.54175	5.12459
2002	03.01. Malaria	Both	-1.64144	-1.39818
2002	03.02. Chagas disease	Both	1.852	0.285248
2002	03.05. Food-borne trematodiases	Both	1.71022	0.197185
2002	03.09. Leishmaniasis	Both	1.71022	0.197185
2002	03.10. Cysticercosis	Both	1.58808	0.00120784
2002	03.14. Yellow fever	Both	-0.155861	-0.0230734
2002	03.16. Other neglected tropical diseases	Both	-1.43727	-1.38158
2002	02.01. Diarrheal diseases	Both	0.976702	21.6244
2002	04.01. Maternal hemorrhage	Both	0.808267	0.253239
2002	04.02. Maternal sepsis and other pregnancy related infection	Both	1.47988	0.383115
2002	04.03. Hypertensive disorders of pregnancy	Both	1.9057	1.19004
2002	04.04. Obstructed labor	Both	1.77142	0.100135
2002	04.05. Maternal abortive outcome	Both	4.01366	3.08581
2002	04.06. Indirect maternal causes	Both	2.34765	10.3954
2002	04.09. Other maternal disorders	Both	-0.209301	-0.0708704
2002	05.01. Preterm birth complications	Both	0.916456	96.6963
2002	05.02. Neonatal encephalopathy (birth asphyxia and birth trauma)	Both	1.42165	68.9968
2002	05.03. Sepsis and other infectious disorders of the newborn baby	Both	1.65411	53.1379
2002	05.05. Other neonatal disorders	Both	0.395827	14.3583
2002	06.02. Protein-energy malnutrition	Both	1.45318	7.66508
2002	06.03. Iodine deficiency	Both	0.531853	0.806084
2002	06.04. Iron-deficiency anemia	Both	0.961178	8.28687
2002	06.05. Other nutritional deficiencies	Both	2.03547	3.85372
2002	07.01. Sexually transmitted diseases excluding HIV	Both	1.35986	3.81013
2002	05.04. Hemolytic disease in fetus and newborn and other neonatal jaundice	Both
2005	07.02. Hepatitis	Male	2.82974	13.7854
2005	07.03. Other infectious diseases	Male	0.927308	21.382
2005	08.01. Esophageal cancer	Male	0.612312	247.628
2005	08.02. Stomach cancer	Male	1.07641	277.797
2005	08.03. Liver cancer	Male	0.856561	134.492
2005	08.04. Larynx cancer	Male	1.62132	96.0947
2005	08.05. Trachea, bronchus, and lung cancers	Male	1.21801	1929.33
2005	08.06. Breast cancer	Male	1.34051	7.05227
2005	08.09. Prostate cancer	Male	0.0564677	26.5579
2005	08.10. Colon and rectum cancer	Male	0.277586	180.673
2005	08.11. Mouth cancer	Male	1.43654	124.083
2005	08.12. Nasopharynx cancer	Male	1.58679	10.2156
2005	08.13. Cancer of other part of pharynx and oropharynx	Male	1.70841	91.0712
2005	08.14. Gallbladder and biliary tract cancer	Male	0.947044	15.632
2005	08.15. Pancreatic cancer	Male	0.281695	64.9205
2005	08.16. Malignant melanoma of skin	Male	-0.104468	-8.2536
2005	08.17. Non-melanoma skin cancer	Male	0.139682	2.79176
2005	08.19. Testicular cancer	Male	0.484906	7.05879
2005	08.20. Kidney and other urinary organ cancers	Male	0.0407989	6.15795
2005	08.21. Bladder cancer	Male	0.429997	78.7019
2005	08.22. Brain and nervous system cancer	Male	0.00576657	1.33879
2005	08.23. Thyroid cancer	Male	0.559409	4.42498
2005	08.24. Mesothelioma	Male	0.156531	15.7575
2005	08.25. Hodgkin's disease	Male	0.858245	16.2794
2005	08.26. Non-Hodgkin lymphoma	Male	0.401834	80.4944
2005	08.27. Multiple myeloma	Male	0.307718	25.4135
2005	08.28. Leukemia	Male	0.0471812	7.28314
2005	08.29. Other malignant cancers	Male	0.0670583	9.2811
2005	08.30. Other non-malignant neoplasms	Male	0.278074	8.01094
2005	01.01. Tuberculosis	Male	1.85134	40.3908
2005	09.01. Rheumatic heart disease	Male	0.657299	22.2632
2005	09.02. Ischemic heart disease	Male	0.848464	3208.8
2005	09.03. Cerebrovascular disease	Male	0.57328	752.141
2005	09.04. Hypertensive heart disease	Male	0.940114	83.1094
2005	09.05. Cardiomyopathy and myocarditis	Male	0.653612	90.1235
2005	09.06. Atrial fibrillation and flutter	Male	-0.0967453	-5.0128
2005	09.07. Aortic aneurysm	Male	0.375369	78.1419
2005	09.08. Peripheral vascular disease	Male	1.4286	113.564
2005	09.09. Endocarditis	Male	0.849398	19.7264
2005	09.10. Other cardiovascular and circulatory diseases	Male	0.695447	182.53
2005	10.01. Chronic obstructive pulmonary disease	Male	1.40748	1313.16
2005	10.02. Pneumoconiosis	Male	1.02037	22.7722
2005	02.02. Intestinal infectious diseases	Male	2.69261	5.59449
2005	10.03. Asthma	Male	0.164426	5.12776
2005	10.04. Interstitial lung disease and pulmonary sarcoidosis	Male	0.517795	69.5333
2005	10.05. Other chronic respiratory diseases	Male	0.342763	3.70228
2005	11.01. Cirrhosis	Male	2.28297	1933.19
2005	12.01. Peptic ulcer disease	Male	1.49499	155.796
2005	12.02. Gastritis and duodenitis	Male	1.3758	15.1741
2005	12.03. Appendicitis	Male	0.202851	0.931164
2005	12.04. Paralytic ileus and intestinal obstruction without hernia	Male	0.433587	19.4124
2005	12.05. Inguinal or femoral hernia	Male	0.251355	3.21904
2005	12.06. Non-infective inflammatory bowel disease	Male	0.789967	21.9191
2005	12.07. Vascular disorders of intestine	Male	1.15581	71.9056
2005	12.08. Gall bladder and bile duct disease	Male	0.938943	39.9485
2005	12.09. Pancreatitis	Male	1.51204	88.3741
2005	12.10. Other digestive diseases	Male	1.2923	121.776
2005	13.01. Alzheimer's disease and other dementias	Male	-0.138635	-47.9292
2005	13.02. Parkinson's disease	Male	-0.267663	-17.7101
2005	13.03. Epilepsy	Male	1.9627	143.475
2005	13.04. Multiple sclerosis	Male	0.162241	6.09713
2005	13.05. Other neurological disorders	Male	0.228907	27.1419
2005	02.03. Lower respiratory infections	Male	0.92657	625.991
2005	14.01. Schizophrenia	Male	0.767542	1.27947
2005	14.02. Alcohol use disorders	Male	2.27443	702.2
2005	14.03. Drug use disorders	Male	2.75639	1370.55
2005	14.04. Eating disorders	Male	0.810877	1.21984
2005	15.01. Diabetes mellitus	Male	1.01837	232.655
2005	15.02. Acute glomerulonephritis	Male	1.00756	0.439671
2005	15.03. Chronic kidney diseases	Male	0.635697	107.775
2005	01.02. HIV/AIDS	Male	1.61708	37.8638
2005	15.04. Urinary diseases and male infertility	Male	0.576913	60.2089
2005	02.04. Upper respiratory infections	Male	-0.643744	-0.0228297
2005	15.06. Hemoglobinopathies and hemolytic anemias	Male	-0.12693	-1.11866
2005	15.07. Endocrine, metabolic, blood, and immune disorders	Male	1.31535	122.552
2005	02.05. Otitis media	Male	2.36747	1.30331
2005	16.01. Rheumatoid arthritis	Male	0.341637	5.02926
2005	16.02. Other musculoskeletal disorders	Male	0.687254	20.464
2005	02.06. Meningitis	Male	0.338795	7.03547
2005	17.01. Congenital anomalies	Male	1.13184	210.934
2005	17.02. Skin and subcutaneous diseases	Male	1.07843	30.2809
2005	17.03. Sudden infant death syndrome	Male	1.88033	76.5876
2005	17.04. Sense organ diseases	Male	-1.9307	-1.1449
2005	02.07. Encephalitis	Male	2.34722	14.5748
2005	18.01. Road injuries	Male	0.233353	91.3738
2005	18.02. Other transport injury	Male	0.322914	4.21548
2005	19.01. Falls	Male	1.11162	255.426
2005	19.02. Drowning	Male	1.96374	89.9147
2005	19.03. Fire, heat and hot substances	Male	1.70261	75.1234
2005	19.04. Poisonings	Male	2.2767	16.5344
2005	19.05. Exposure to mechanical forces	Male	1.16716	36.0965
2005	19.06. Adverse effects of medical treatment	Male	0.950339	37.4557
2005	02.09. Whooping cough	Male	3.65113	5.05815
2005	19.07. Animal contact	Male	-0.25471	-0.226612
2005	19.08. Foreign body	Male	1.03227	76.2487
2005	19.09. Unintentional injuries not classified elsewhere	Male	0.00996904	0.12228
2005	20.01. Self-harm	Male	1.27575	904.446
2005	20.02. Interpersonal violence	Male	3.0333	466.852
2005	21.01. Exposure to forces of nature	Male	1.90266	31.8149
2005	02.11. Measles	Male	1.45237	0.136048
2005	21.02. Collective violence and legal intervention	Male	0.0499326	0.0483214
2005	02.12. Varicella and herpes zoster	Male	1.58756	7.67859
2005	03.01. Malaria	Male	0.649868	0.00222414
2005	03.02. Chagas disease	Male	0.855794	0.181719
2005	03.05. Food-borne trematodiases	Male	2.85546	0.247225
2005	03.09. Leishmaniasis	Male	2.85546	0.247225
2005	03.10. Cysticercosis	Male	1.43087	0.00244864
2005	03.14. Yellow fever	Male	1.22731	0.21272
2005	03.16. Other neglected tropical diseases	Male	-5.10226	-3.67047
2005	02.01. Diarrheal diseases	Male	0.920657	25.8671
2005	04.02. Maternal sepsis and other pregnancy related infection	Male	2.85546	0.164817
2005	05.01. Preterm birth complications	Male	1.22058	149.457
2005	05.02. Neonatal encephalopathy (birth asphyxia and birth trauma)	Male	0.627012	28.6466
2005	05.03. Sepsis and other infectious disorders of the newborn baby	Male	2.2543	87.4531
2005	05.05. Other neonatal disorders	Male	0.93917	51.3585
2005	06.02. Protein-energy malnutrition	Male	2.51861	15.9309
2005	06.03. Iodine deficiency	Male	0.737792	1.05215
2005	06.04. Iron-deficiency anemia	Male	-0.866775	-4.7975
2005	06.05. Other nutritional deficiencies	Male	3.89954	2.87789
2005	07.01. Sexually transmitted diseases excluding HIV	Male	-1.91202	-0.884908
2005	05.04. Hemolytic disease in fetus and newborn and other neonatal jaundice	Male	-35.1547	-33.2226
2005	07.02. Hepatitis	Female	2.18926	3.03983
2005	07.03. Other infectious diseases	Female	1.14033	27.6075
2005	08.01. Esophageal cancer	Female	0.671597	116.43
2005	08.02. Stomach cancer	Female	0.740833	109.891
2005	08.03. Liver cancer	Female	0.711372	63.2388
2005	08.04. Larynx cancer	Female	2.30629	39.2221
2005	08.05. Trachea, bronchus, and lung cancers	Female	1.38126	1636.27
2005	08.06. Breast cancer	Female	0.101125	82.2875
2005	08.07. Cervical cancer	Female	1.3791	151.815
2005	08.08. Uterine cancer	Female	0.433604	32.6595
2005	08.10. Colon and rectum cancer	Female	0.343228	153.387
2005	08.11. Mouth cancer	Female	1.07107	34.6278
2005	08.12. Nasopharynx cancer	Female	-0.721411	-1.18859
2005	08.13. Cancer of other part of pharynx and oropharynx	Female	1.36566	24.6121
2005	08.14. Gallbladder and biliary tract cancer	Female	0.377209	9.43112
2005	08.15. Pancreatic cancer	Female	0.724843	154.201
2005	08.16. Malignant melanoma of skin	Female	-0.0721549	-3.55293
2005	08.17. Non-melanoma skin cancer	Female	0.531805	3.99904
2005	08.18. Ovarian cancer	Female	-0.187112	-52.3408
2005	08.20. Kidney and other urinary organ cancers	Female	0.553431	52.6052
2005	08.21. Bladder cancer	Female	0.946867	75.1635
2005	08.22. Brain and nervous system cancer	Female	0.00286244	0.455837
2005	08.23. Thyroid cancer	Female	-0.330859	-3.4272
2005	08.24. Mesothelioma	Female	0.259372	3.49577
2005	08.25. Hodgkin's disease	Female	0.0170656	0.16238
2005	08.26. Non-Hodgkin lymphoma	Female	0.417637	63.1826
2005	08.27. Multiple myeloma	Female	0.2728	15.3736
2005	08.28. Leukemia	Female	0.249056	28.5877
2005	08.29. Other malignant cancers	Female	0.0248707	3.50113
2005	08.30. Other non-malignant neoplasms	Female	0.0447511	0.769781
2005	01.01. Tuberculosis	Female	1.87591	32.6157
2005	09.01. Rheumatic heart disease	Female	0.9477	56.8274
2005	09.02. Ischemic heart disease	Female	1.13925	2198.57
2005	09.03. Cerebrovascular disease	Female	0.614749	767.547
2005	09.04. Hypertensive heart disease	Female	0.922119	61.4744
2005	09.05. Cardiomyopathy and myocarditis	Female	0.470216	38.6609
2005	09.06. Atrial fibrillation and flutter	Female	0.846757	49.7356
2005	09.07. Aortic aneurysm	Female	0.952764	94.9604
2005	09.08. Peripheral vascular disease	Female	1.08437	66.925
2005	09.09. Endocarditis	Female	1.36608	19.1697
2005	09.10. Other cardiovascular and circulatory diseases	Female	0.932923	239.837
2005	10.01. Chronic obstructive pulmonary disease	Female	1.70603	1375.48
2005	10.02. Pneumoconiosis	Female	0.813441	5.83457
2005	02.02. Intestinal infectious diseases	Female	1.32685	1.31363
2005	10.03. Asthma	Female	1.20582	52.3154
2005	10.04. Interstitial lung disease and pulmonary sarcoidosis	Female	1.27428	91.8163
2005	10.05. Other chronic respiratory diseases	Female	2.15097	11.2065
2005	11.01. Cirrhosis	Female	1.86796	914.063
2005	12.01. Peptic ulcer disease	Female	1.40193	106.533
2005	12.02. Gastritis and duodenitis	Female	0.815921	4.66957
2005	12.03. Appendicitis	Female	0.818252	3.07038
2005	12.04. Paralytic ileus and intestinal obstruction without hernia	Female	0.829018	39.64
2005	12.05. Inguinal or femoral hernia	Female	1.02941	12.7305
2005	12.06. Non-infective inflammatory bowel disease	Female	1.36485	55.1539
2005	12.07. Vascular disorders of intestine	Female	1.58803	133.611
2005	12.08. Gall bladder and bile duct disease	Female	1.35814	57.9641
2005	12.09. Pancreatitis	Female	1.69748	65.9652
2005	12.10. Other digestive diseases	Female	1.20381	134.116
2005	13.01. Alzheimer's disease and other dementias	Female	0.122214	53.2869
2005	13.02. Parkinson's disease	Female	-0.292244	-10.2922
2005	13.03. Epilepsy	Female	0.95788	48.2884
2005	13.04. Multiple sclerosis	Female	-0.00784148	-0.61051
2005	13.05. Other neurological disorders	Female	0.131458	12.18
2005	02.03. Lower respiratory infections	Female	0.905272	496.497
2005	14.01. Schizophrenia	Female	-0.542546	-1.04691
2005	14.02. Alcohol use disorders	Female	1.36456	155.966
2005	14.03. Drug use disorders	Female	3.27106	392.355
2005	14.04. Eating disorders	Female	0.155078	1.42923
2005	15.01. Diabetes mellitus	Female	1.55303	236.667
2005	15.02. Acute glomerulonephritis	Female	1.172	0.396322
2005	15.03. Chronic kidney diseases	Female	1.05858	159.64
2005	01.02. HIV/AIDS	Female	1.98277	23.488
2005	15.04. Urinary diseases and male infertility	Female	1.0789	117.281
2005	15.05. Gynecological diseases	Female	0.0764729	0.0849063
2005	02.04. Upper respiratory infections	Female	-0.484823	-0.00395601
2005	15.06. Hemoglobinopathies and hemolytic anemias	Female	0.94802	6.80037
2005	15.07. Endocrine, metabolic, blood, and immune disorders	Female	1.11117	110.898
2005	02.05. Otitis media	Female	1.4381	0.425162
2005	16.01. Rheumatoid arthritis	Female	0.499123	19.6906
2005	16.02. Other musculoskeletal disorders	Female	0.836731	39.4496
2005	02.06. Meningitis	Female	1.76297	27.789
2005	17.01. Congenital anomalies	Female	0.97891	157.719
2005	17.02. Skin and subcutaneous diseases	Female	1.36018	44.8881
2005	17.03. Sudden infant death syndrome	Female	1.61575	55.8698
2005	17.04. Sense organ diseases	Female	0.914799	0.415966
2005	02.07. Encephalitis	Female	-0.391424	-2.41518
2005	18.01. Road injuries	Female	0.563779	69.2252
2005	18.02. Other transport injury	Female	0.236335	0.88704
2005	19.01. Falls	Female	0.664329	98.4316
2005	19.02. Drowning	Female	1.2775	14.6115
2005	19.03. Fire, heat and hot substances	Female	1.8826	59.3419
2005	19.04. Poisonings	Female	1.57562	10.8472
2005	19.05. Exposure to mechanical forces	Female	2.06411	18.7492
2005	19.06. Adverse effects of medical treatment	Female	1.35767	42.9347
2005	02.09. Whooping cough	Female	1.53869	0.491147
2005	19.07. Animal contact	Female	1.33741	0.604023
2005	19.08. Foreign body	Female	1.25395	61.749
2005	19.09. Unintentional injuries not classified elsewhere	Female	1.84497	9.8805
2005	20.01. Self-harm	Female	1.5083	381.456
2005	20.02. Interpersonal violence	Female	2.19366	63.8035
2005	21.01. Exposure to forces of nature	Female	0.898122	8.53873
2005	02.11. Measles	Female	1.29932	0.105141
2005	21.02. Collective violence and legal intervention	Female	1.32889	0.837339
2005	02.12. Varicella and herpes zoster	Female	1.48468	7.33142
2005	03.01. Malaria	Female	1.54539	0.00100127
2005	03.02. Chagas disease	Female	1.50885	0.23057
2005	03.05. Food-borne trematodiases	Female	1.21033	0.0438207
2005	03.09. Leishmaniasis	Female	1.21033	0.0438207
2005	03.14. Yellow fever	Female	0.998682	0.170583
2005	03.16. Other neglected tropical diseases	Female	3.09436	3.46879
2005	02.01. Diarrheal diseases	Female	1.13499	31.8305
2005	04.01. Maternal hemorrhage	Female	4.59294	3.41471
2005	04.02. Maternal sepsis and other pregnancy related infection	Female	4.03507	4.46128
2005	04.03. Hypertensive disorders of pregnancy	Female	2.14369	0.0145297
2005	04.04. Obstructed labor	Female	0.712825	0.929893
2005	04.05. Maternal abortive outcome	Female	-0.729921	-1.85179
2005	04.06. Indirect maternal causes	Female	1.89268	6.37609
2005	04.09. Other maternal disorders	Female	1.77562	5.32285
2005	05.01. Preterm birth complications	Female	1.96619	142.402
2005	05.02. Neonatal encephalopathy (birth asphyxia and birth trauma)	Female	0.856017	37.8931
2005	05.03. Sepsis and other infectious disorders of the newborn baby	Female	1.51802	50.8327
2005	05.05. Other neonatal disorders	Female	1.49017	44.9727
2005	06.02. Protein-energy malnutrition	Female	1.51817	6.86291
2005	06.03. Iodine deficiency	Female	1.20848	1.39603
2005	06.04. Iron-deficiency anemia	Female	0.621965	3.92148
2005	06.05. Other nutritional deficiencies	Female	-1.0602	-4.30908
2005	07.01. Sexually transmitted diseases excluding HIV	Female	1.78015	6.83758
2005	05.04. Hemolytic disease in fetus and newborn and other neonatal jaundice	Female
2005	07.02. Hepatitis	Both	2.67658	8.24289
2005	07.03. Other infectious diseases	Both	1.01541	23.8202
2005	08.01. Esophageal cancer	Both	0.669584	186.501
2005	08.02. Stomach cancer	Both	0.971055	189.764
2005	08.03. Liver cancer	Both	0.840112	99.9916
2005	08.04. Larynx cancer	Both	1.92327	68.503
2005	08.05. Trachea, bronchus, and lung cancers	Both	1.31427	1780.34
2005	08.06. Breast cancer	Both	0.0856898	38.0012
2005	08.07. Cervical cancer	Both	1.34234	78.3784
2005	08.08. Uterine cancer	Both	0.372615	15.7155
2005	08.09. Prostate cancer	Both	0.192334	36.3838
2005	08.10. Colon and rectum cancer	Both	0.342481	183.441
2005	08.11. Mouth cancer	Both	1.3564	77.6735
2005	08.12. Nasopharynx cancer	Both	1.08254	4.23223
2005	08.13. Cancer of other part of pharynx and oropharynx	Both	1.64208	56.949
2005	08.14. Gallbladder and biliary tract cancer	Both	0.604466	12.7809
2005	08.15. Pancreatic cancer	Both	0.519337	114.638
2005	08.16. Malignant melanoma of skin	Both	-0.0499163	-3.11041
2005	08.17. Non-melanoma skin cancer	Both	0.320443	4.19776
2005	08.18. Ovarian cancer	Both	-0.234468	-35.7931
2005	08.19. Testicular cancer	Both	0.538896	3.82769
2005	08.20. Kidney and other urinary organ cancers	Both	0.314341	37.5984
2005	08.21. Bladder cancer	Both	0.695331	85.3082
2005	08.22. Brain and nervous system cancer	Both	0.00302918	0.587649
2005	08.23. Thyroid cancer	Both	0.0521074	0.483806
2005	08.24. Mesothelioma	Both	0.216814	11.3591
2005	08.25. Hodgkin's disease	Both	0.602209	8.5164
2005	08.26. Non-Hodgkin lymphoma	Both	0.424723	73.6338
2005	08.27. Multiple myeloma	Both	0.312047	21.2233
2005	08.28. Leukemia	Both	0.174848	23.0063
2005	08.29. Other malignant cancers	Both	0.0558359	7.80132
2005	08.30. Other non-malignant neoplasms	Both	0.212997	4.68141
2005	01.01. Tuberculosis	Both	1.88702	36.3468
2005	09.01. Rheumatic heart disease	Both	0.810757	39.937
2005	09.02. Ischemic heart disease	Both	0.998451	2764.39
2005	09.03. Cerebrovascular disease	Both	0.606371	780.433
2005	09.04. Hypertensive heart disease	Both	0.924995	72.2238
2005	09.05. Cardiomyopathy and myocarditis	Both	0.594184	64.5657
2005	09.06. Atrial fibrillation and flutter	Both	0.492551	28.1396
2005	09.07. Aortic aneurysm	Both	0.650061	94.9711
2005	09.08. Peripheral vascular disease	Both	1.21754	85.934
2005	09.09. Endocarditis	Both	1.07727	19.7928
2005	09.10. Other cardiovascular and circulatory diseases	Both	0.841953	220.42
2005	10.01. Chronic obstructive pulmonary disease	Both	1.59296	1356.47
2005	10.02. Pneumoconiosis	Both	1.02008	13.8326
2005	02.02. Intestinal infectious diseases	Both	2.27594	3.50189
2005	10.03. Asthma	Both	0.772666	29.3953
2005	10.04. Interstitial lung disease and pulmonary sarcoidosis	Both	0.906207	88.4649
2005	10.05. Other chronic respiratory diseases	Both	1.09671	8.12767
2005	11.01. Cirrhosis	Both	2.13332	1410.38
2005	12.01. Peptic ulcer disease	Both	1.47789	131.758
2005	12.02. Gastritis and duodenitis	Both	1.18339	9.75748
2005	12.03. Appendicitis	Both	0.617543	2.53329
2005	12.04. Paralytic ileus and intestinal obstruction without hernia	Both	0.639439	29.7802
2005	12.05. Inguinal or femoral hernia	Both	0.668029	8.52587
2005	12.06. Non-infective inflammatory bowel disease	Both	1.13872	39.716
2005	12.07. Vascular disorders of intestine	Both	1.4075	105.315
2005	12.08. Gall bladder and bile duct disease	Both	1.23628	53.1115
2005	12.09. Pancreatitis	Both	1.6092	78.0597
2005	12.10. Other digestive diseases	Both	1.25275	132.499
2005	13.01. Alzheimer's disease and other dementias	Both	0.0250133	10.2479
2005	13.02. Parkinson's disease	Both	-0.264381	-12.482
2005	13.03. Epilepsy	Both	1.55141	95.2354
2005	13.04. Multiple sclerosis	Both	0.0270412	1.58902
2005	13.05. Other neurological disorders	Both	0.192997	20.2265
2005	02.03. Lower respiratory infections	Both	0.950559	572.671
2005	14.01. Schizophrenia	Both	0.00353846	0.00654296
2005	14.02. Alcohol use disorders	Both	2.02526	421.21
2005	14.03. Drug use disorders	Both	2.88235	876.899
2005	14.04. Eating disorders	Both	0.224538	1.23595
2005	15.01. Diabetes mellitus	Both	1.28467	241.287
2005	15.02. Acute glomerulonephritis	Both	1.13546	0.424364
2005	15.03. Chronic kidney diseases	Both	0.907465	142.332
2005	01.02. HIV/AIDS	Both	1.75064	30.547
2005	15.04. Urinary diseases and male infertility	Both	0.876001	93.1894
2005	15.05. Gynecological diseases	Both	-0.15491	-0.0984165
2005	02.04. Upper respiratory infections	Both	-0.600605	-0.0136631
2005	15.06. Hemoglobinopathies and hemolytic anemias	Both	0.43396	3.48549
2005	15.07. Endocrine, metabolic, blood, and immune disorders	Both	1.19762	116.5
2005	02.05. Otitis media	Both	1.99892	0.799899
2005	16.01. Rheumatoid arthritis	Both	0.421854	12.2822
2005	16.02. Other musculoskeletal disorders	Both	0.767964	29.8559
2005	02.06. Meningitis	Both	0.962868	17.6062
2005	17.01. Congenital anomalies	Both	1.06381	185.003
2005	17.02. Skin and subcutaneous diseases	Both	1.19892	37.5655
2005	17.03. Sudden infant death syndrome	Both	1.8677	70.4612
2005	17.04. Sense organ diseases	Both	-0.574416	-0.306259
2005	02.07. Encephalitis	Both	0.965459	6.09645
2005	18.01. Road injuries	Both	0.340201	86.4572
2005	18.02. Other transport injury	Both	0.336811	2.77811
2005	19.01. Falls	Both	0.937936	176.42
2005	19.02. Drowning	Both	1.8454	52.0499
2005	19.03. Fire, heat and hot substances	Both	1.81351	68.0318
2005	19.04. Poisonings	Both	1.90872	13.6091
2005	19.05. Exposure to mechanical forces	Both	1.40117	27.6926
2005	19.06. Adverse effects of medical treatment	Both	1.1686	40.8643
2005	02.09. Whooping cough	Both	3.30058	2.82202
2005	19.07. Animal contact	Both	0.343835	0.229872
2005	19.08. Foreign body	Both	1.15319	68.9369
2005	19.09. Unintentional injuries not classified elsewhere	Both	0.593508	5.2161
2005	20.01. Self-harm	Both	1.35641	644.046
2005	20.02. Interpersonal violence	Both	2.91146	263.155
2005	21.01. Exposure to forces of nature	Both	1.49981	19.4903
2005	02.11. Measles	Both	1.39204	0.120913
2005	21.02. Collective violence and legal intervention	Both	0.590883	0.468556
2005	02.12. Varicella and herpes zoster	Both	1.61378	7.90404
2005	03.01. Malaria	Both	0.833635	0.00160616
2005	03.02. Chagas disease	Both	1.19131	0.214691
2005	03.05. Food-borne trematodiases	Both	2.38447	0.140221
2005	03.09. Leishmaniasis	Both	2.38447	0.140221
2005	03.10. Cysticercosis	Both	1.45277	0.00121748
2005	03.14. Yellow fever	Both	1.15017	0.202865
2005	03.16. Other neglected tropical diseases	Both	0.113749	0.102954
2005	02.01. Diarrheal diseases	Both	1.06338	30.1007
2005	04.01. Maternal hemorrhage	Both	4.46157	1.67582
2005	04.02. Maternal sepsis and other pregnancy related infection	Both	3.94209	2.31413
2005	04.03. Hypertensive disorders of pregnancy	Both	2.10332	0.00727172
2005	04.04. Obstructed labor	Both	0.72953	0.49164
2005	04.05. Maternal abortive outcome	Both	-0.764389	-0.992056
2005	04.06. Indirect maternal causes	Both	1.83694	3.10147
2005	04.09. Other maternal disorders	Both	1.73494	2.65754
2005	05.01. Preterm birth complications	Both	1.49336	146.377
2005	05.02. Neonatal encephalopathy (birth asphyxia and birth trauma)	Both	0.732825	32.9735
2005	05.03. Sepsis and other infectious disorders of the newborn baby	Both	1.92409	69.6556
2005	05.05. Other neonatal disorders	Both	1.13258	48.3812
2005	06.02. Protein-energy malnutrition	Both	2.05482	11.2567
2005	06.03. Iodine deficiency	Both	0.976064	1.27842
2005	06.04. Iron-deficiency anemia	Both	0.124192	0.736693
2005	06.05. Other nutritional deficiencies	Both	-0.135513	-0.348118
2005	07.01. Sexually transmitted diseases excluding HIV	Both	1.39803	3.26342
2005	05.04. Hemolytic disease in fetus and newborn and other neonatal jaundice	Both	-35.2785	-17.1082
2008	07.02. Hepatitis	Male	2.22205	4.74324
2008	07.03. Other infectious diseases	Male	0.34352	9.14401
2008	08.01. Esophageal cancer	Male	0.661082	253.236
2008	08.02. Stomach cancer	Male	0.926871	203.66
2008	08.03. Liver cancer	Male	0.929656	162.249
2008	08.04. Larynx cancer	Male	2.09806	123.876
2008	08.05. Trachea, bronchus, and lung cancers	Male	1.50565	2218.05
2008	08.06. Breast cancer	Male	0.520044	2.42331
2008	08.09. Prostate cancer	Male	0.0648494	28.4655
2008	08.10. Colon and rectum cancer	Male	0.507966	302.803
2008	08.11. Mouth cancer	Male	1.61722	134.459
2008	08.12. Nasopharynx cancer	Male	0.404629	4.78152
2008	08.13. Cancer of other part of pharynx and oropharynx	Male	2.0685	105.895
2008	08.14. Gallbladder and biliary tract cancer	Male	1.24402	20.5503
2008	08.15. Pancreatic cancer	Male	0.556937	131.515
2008	08.16. Malignant melanoma of skin	Male	-0.381121	-29.7623
2008	08.17. Non-melanoma skin cancer	Male	0.42436	10.2182
2008	08.19. Testicular cancer	Male	1.37737	12.5013
2008	08.20. Kidney and other urinary organ cancers	Male	0.215377	33.5051
2008	08.21. Bladder cancer	Male	0.690691	111.466
2008	08.22. Brain and nervous system cancer	Male	0.101881	21.4774
2008	08.23. Thyroid cancer	Male	0.95716	8.14845
2008	08.24. Mesothelioma	Male	0.353536	29.8311
2008	08.25. Hodgkin's disease	Male	1.05448	10.8804
2008	08.26. Non-Hodgkin lymphoma	Male	0.621149	109.148
2008	08.27. Multiple myeloma	Male	0.245253	18.6902
2008	08.28. Leukemia	Male	0.321596	50.6868
2008	08.29. Other malignant cancers	Male	0.535326	74.0957
2008	08.30. Other non-malignant neoplasms	Male	0.402214	9.92185
2008	01.01. Tuberculosis	Male	1.85695	38.761
2008	09.01. Rheumatic heart disease	Male	0.351341	10.5639
2008	09.02. Ischemic heart disease	Male	1.1438	3630.28
2008	09.03. Cerebrovascular disease	Male	0.838158	950.795
2008	09.04. Hypertensive heart disease	Male	1.21336	105.424
2008	09.05. Cardiomyopathy and myocarditis	Male	0.616015	78.9834
2008	09.06. Atrial fibrillation and flutter	Male	0.404327	21.4618
2008	09.07. Aortic aneurysm	Male	0.528203	92.2945
2008	09.08. Peripheral vascular disease	Male	1.54416	95.4775
2008	09.09. Endocarditis	Male	0.805476	15.0304
2008	09.10. Other cardiovascular and circulatory diseases	Male	0.954639	242.269
2008	10.01. Chronic obstructive pulmonary disease	Male	1.57067	1353.14
2008	10.02. Pneumoconiosis	Male	1.3887	26.2291
2008	02.02. Intestinal infectious diseases	Male	0.335378	0.568747
2008	10.03. Asthma	Male	1.73343	57.9943
2008	10.04. Interstitial lung disease and pulmonary sarcoidosis	Male	0.601475	85.6862
2008	10.05. Other chronic respiratory diseases	Male	0.570665	6.11517
2008	11.01. Cirrhosis	Male	2.56795	1947.37
2008	12.01. Peptic ulcer disease	Male	1.69906	150.792
2008	12.02. Gastritis and duodenitis	Male	1.65906	17.6153
2008	12.03. Appendicitis	Male	1.58705	8.63326
2008	12.04. Paralytic ileus and intestinal obstruction without hernia	Male	0.802585	30.8248
2008	12.05. Inguinal or femoral hernia	Male	1.84465	23.1536
2008	12.06. Non-infective inflammatory bowel disease	Male	0.775796	23.6116
2008	12.07. Vascular disorders of intestine	Male	1.36039	91.017
2008	12.08. Gall bladder and bile duct disease	Male	1.41158	76.1435
2008	12.09. Pancreatitis	Male	1.72647	109.91
2008	12.10. Other digestive diseases	Male	1.20065	103.244
2008	13.01. Alzheimer's disease and other dementias	Male	0.222591	95.8123
2008	13.02. Parkinson's disease	Male	-0.337819	-29.6497
2008	13.03. Epilepsy	Male	1.53974	133.621
2008	13.04. Multiple sclerosis	Male	0.780826	27.8089
2008	13.05. Other neurological disorders	Male	0.377988	47.4109
2008	02.03. Lower respiratory infections	Male	1.0977	723.829
2008	14.01. Schizophrenia	Male	1.1065	1.13472
2008	14.02. Alcohol use disorders	Male	2.63442	651.905
2008	14.03. Drug use disorders	Male	2.49714	1784.12
2008	14.04. Eating disorders	Male	1.83629	5.12805
2008	15.01. Diabetes mellitus	Male	1.36853	255.177
2008	15.02. Acute glomerulonephritis	Male	1.16989	0.432193
2008	15.03. Chronic kidney diseases	Male	0.955792	160.545
2008	01.02. HIV/AIDS	Male	1.57207	34.8813
2008	15.04. Urinary diseases and male infertility	Male	0.656097	91.3473
2008	02.04. Upper respiratory infections	Male	5.27265	2.58974
2008	15.06. Hemoglobinopathies and hemolytic anemias	Male	1.3434	16.4228
2008	15.07. Endocrine, metabolic, blood, and immune disorders	Male	0.996658	111.64
2008	02.05. Otitis media	Male	1.13743	0.393499
2008	16.01. Rheumatoid arthritis	Male	1.33333	21.5259
2008	16.02. Other musculoskeletal disorders	Male	1.12055	29.6803
2008	02.06. Meningitis	Male	1.49928	27.0215
2008	17.01. Congenital anomalies	Male	0.754762	123.983
2008	17.02. Skin and subcutaneous diseases	Male	1.32185	39.3502
2008	17.03. Sudden infant death syndrome	Male	1.16136	43.5555
2008	17.04. Sense organ diseases	Male	1.1061	0.372062
2008	02.07. Encephalitis	Male	1.76106	13.3141
2008	18.01. Road injuries	Male	0.4123	134.849
2008	18.02. Other transport injury	Male	-0.596065	-19.9176
2008	19.01. Falls	Male	1.15612	257.241
2008	19.02. Drowning	Male	1.00578	61.3904
2008	19.03. Fire, heat and hot substances	Male	2.012	80.6107
2008	19.04. Poisonings	Male	2.05393	20.4264
2008	19.05. Exposure to mechanical forces	Male	0.921513	20.6956
2008	19.06. Adverse effects of medical treatment	Male	0.648058	18.5545
2008	02.09. Whooping cough	Male	1.61115	0.319895
2008	19.07. Animal contact	Male	-0.253753	-0.434896
2008	19.08. Foreign body	Male	0.954088	70.5892
2008	19.09. Unintentional injuries not classified elsewhere	Male	-0.0268439	-0.302148
2008	20.01. Self-harm	Male	1.38343	973.625
2008	20.02. Interpersonal violence	Male	2.99267	312.732
2008	21.01. Exposure to forces of nature	Male	1.4324	32.6256
2008	02.11. Measles	Male	1.23677	0.128411
2008	21.02. Collective violence and legal intervention	Male	0.756118	0.544023
2008	02.12. Varicella and herpes zoster	Male	1.37517	3.91819
2008	03.01. Malaria	Male	1.46884	0.00407999
2008	03.02. Chagas disease	Male	0.619949	0.101273
2008	03.05. Food-borne trematodiases	Male	2.40353	0.107593
2008	03.09. Leishmaniasis	Male	2.40353	0.107593
2008	03.10. Cysticercosis	Male	1.70543	0.00344419
2008	03.14. Yellow fever	Male	1.59765	0.204793
2008	03.16. Other neglected tropical diseases	Male	-1.41414	-2.41597
2008	02.01. Diarrheal diseases	Male	1.12016	40.1825
2008	04.02. Maternal sepsis and other pregnancy related infection	Male	2.40353	0.0717285
2008	05.01. Preterm birth complications	Male	0.721512	69.4026
2008	05.02. Neonatal encephalopathy (birth asphyxia and birth trauma)	Male	0.619156	26.6391
2008	05.03. Sepsis and other infectious disorders of the newborn baby	Male	0.618347	13.8667
2008	05.05. Other neonatal disorders	Male	0.28076	12.8351
2008	06.02. Protein-energy malnutrition	Male	1.82436	11.596
2008	06.03. Iodine deficiency	Male	0.957229	1.23395
2008	06.04. Iron-deficiency anemia	Male	0.91641	4.44693
2008	06.05. Other nutritional deficiencies	Male	1.78937	1.52799
2008	07.01. Sexually transmitted diseases excluding HIV	Male	1.18585	0.00319689
2008	05.04. Hemolytic disease in fetus and newborn and other neonatal jaundice	Male	-5.26049	-0.00561706
2008	07.02. Hepatitis	Female	1.12343	1.93267
2008	07.03. Other infectious diseases	Female	0.348844	9.31267
2008	08.01. Esophageal cancer	Female	0.437899	71.1062
2008	08.02. Stomach cancer	Female	0.789088	99.7725
2008	08.03. Liver cancer	Female	0.989798	82.3343
2008	08.04. Larynx cancer	Female	2.05439	23.7416
2008	08.05. Trachea, bronchus, and lung cancers	Female	1.43534	1689.68
2008	08.06. Breast cancer	Female	0.307301	221.907
2008	08.07. Cervical cancer	Female	1.42568	159.139
2008	08.08. Uterine cancer	Female	0.37132	28.2008
2008	08.10. Colon and rectum cancer	Female	0.352649	158.294
2008	08.11. Mouth cancer	Female	1.23877	47.2143
2008	08.12. Nasopharynx cancer	Female	-0.84001	-2.21505
2008	08.13. Cancer of other part of pharynx and oropharynx	Female	1.48711	25.3159
2008	08.14. Gallbladder and biliary tract cancer	Female	0.651704	20.8617
2008	08.15. Pancreatic cancer	Female	0.462059	101.128
2008	08.16. Malignant melanoma of skin	Female	-0.194907	-11.0079
2008	08.17. Non-melanoma skin cancer	Female	0.938956	9.72106
2008	08.18. Ovarian cancer	Female	0.00760032	2.01006
2008	08.20. Kidney and other urinary organ cancers	Female	0.450216	39.388
2008	08.21. Bladder cancer	Female	0.957141	79.8762
2008	08.22. Brain and nervous system cancer	Female	0.136793	21.5107
2008	08.23. Thyroid cancer	Female	0.540223	4.03174
2008	08.24. Mesothelioma	Female	0.842052	11.5096
2008	08.25. Hodgkin's disease	Female	1.05249	10.9032
2008	08.26. Non-Hodgkin lymphoma	Female	0.543788	72.3205
2008	08.27. Multiple myeloma	Female	0.132273	7.64949
2008	08.28. Leukemia	Female	0.111345	9.90538
2008	08.29. Other malignant cancers	Female	0.337043	52.6934
2008	08.30. Other non-malignant neoplasms	Female	-0.143367	-2.04554
2008	01.01. Tuberculosis	Female	0.179679	2.55439
2008	09.01. Rheumatic heart disease	Female	0.632814	30.6121
2008	09.02. Ischemic heart disease	Female	1.10441	1735.97
2008	09.03. Cerebrovascular disease	Female	0.512888	548.121
2008	09.04. Hypertensive heart disease	Female	1.18797	70.7985
2008	09.05. Cardiomyopathy and myocarditis	Female	0.0920986	7.46561
2008	09.06. Atrial fibrillation and flutter	Female	0.646425	38.6519
2008	09.07. Aortic aneurysm	Female	1.10781	91.6035
2008	09.08. Peripheral vascular disease	Female	1.02874	59.547
2008	09.09. Endocarditis	Female	1.65513	23.1132
2008	09.10. Other cardiovascular and circulatory diseases	Female	0.962521	219.1
2008	10.01. Chronic obstructive pulmonary disease	Female	1.69237	1322.04
2008	10.02. Pneumoconiosis	Female	1.02426	6.31741
2008	02.02. Intestinal infectious diseases	Female	0.637714	1.2271
2008	10.03. Asthma	Female	1.51924	70.1448
2008	10.04. Interstitial lung disease and pulmonary sarcoidosis	Female	0.586144	47.7614
2008	10.05. Other chronic respiratory diseases	Female	0.246495	1.48862
2008	11.01. Cirrhosis	Female	2.05873	938.319
2008	12.01. Peptic ulcer disease	Female	1.41563	88.1702
2008	12.02. Gastritis and duodenitis	Female	0.604916	5.47371
2008	12.03. Appendicitis	Female	0.791252	4.54539
2008	12.04. Paralytic ileus and intestinal obstruction without hernia	Female	0.670866	26.4489
2008	12.05. Inguinal or femoral hernia	Female	0.223352	2.49761
2008	12.06. Non-infective inflammatory bowel disease	Female	1.25451	52.2833
2008	12.07. Vascular disorders of intestine	Female	1.32719	123.666
2008	12.08. Gall bladder and bile duct disease	Female	1.32932	65.6298
2008	12.09. Pancreatitis	Female	1.39127	62.5021
2008	12.10. Other digestive diseases	Female	1.12439	115.149
2008	13.01. Alzheimer's disease and other dementias	Female	0.0701111	38.2007
2008	13.02. Parkinson's disease	Female	-0.634567	-25.7413
2008	13.03. Epilepsy	Female	1.22735	59.9723
2008	13.04. Multiple sclerosis	Female	-0.170079	-11.7704
2008	13.05. Other neurological disorders	Female	0.106854	10.1483
2008	02.03. Lower respiratory infections	Female	0.987463	571.852
2008	14.01. Schizophrenia	Female	1.20369	1.52824
2008	14.02. Alcohol use disorders	Female	1.80496	178.038
2008	14.03. Drug use disorders	Female	2.95043	504.389
2008	14.04. Eating disorders	Female	-0.181327	-0.991399
2008	15.01. Diabetes mellitus	Female	1.38108	181.234
2008	15.02. Acute glomerulonephritis	Female	1.06327	0.711991
2008	15.03. Chronic kidney diseases	Female	0.905786	132.106
2008	01.02. HIV/AIDS	Female	2.53558	24.9626
2008	15.04. Urinary diseases and male infertility	Female	0.729154	103.745
2008	15.05. Gynecological diseases	Female	1.10528	1.47314
2008	02.04. Upper respiratory infections	Female	2.24052	0.0271145
2008	15.06. Hemoglobinopathies and hemolytic anemias	Female	0.066156	0.299669
2008	15.07. Endocrine, metabolic, blood, and immune disorders	Female	1.36895	128.42
2008	02.05. Otitis media	Female	1.21054	0.430735
2008	16.01. Rheumatoid arthritis	Female	0.176651	7.29755
2008	16.02. Other musculoskeletal disorders	Female	1.02823	41.8459
2008	02.06. Meningitis	Female	1.10614	16.4259
2008	17.01. Congenital anomalies	Female	0.527958	82.5907
2008	17.02. Skin and subcutaneous diseases	Female	1.06563	43.3393
2008	17.03. Sudden infant death syndrome	Female	1.69196	56.7157
2008	17.04. Sense organ diseases	Female	1.49612	0.610326
2008	02.07. Encephalitis	Female	-0.0645028	-0.623511
2008	18.01. Road injuries	Female	0.0597456	6.59267
2008	18.02. Other transport injury	Female	0.816265	3.31844
2008	19.01. Falls	Female	0.822716	110.392
2008	19.02. Drowning	Female	0.657889	5.66379
2008	19.03. Fire, heat and hot substances	Female	1.76401	38.5162
2008	19.04. Poisonings	Female	2.50837	25.0286
2008	19.05. Exposure to mechanical forces	Female	0.960755	11.1066
2008	19.06. Adverse effects of medical treatment	Female	1.51316	46.962
2008	02.09. Whooping cough	Female	2.97343	3.27912
2008	19.07. Animal contact	Female	0.254378	0.207454
2008	19.08. Foreign body	Female	1.28397	56.2635
2008	19.09. Unintentional injuries not classified elsewhere	Female	1.15735	3.68697
2008	20.01. Self-harm	Female	1.38613	344.342
2008	20.02. Interpersonal violence	Female	1.87645	65.67
2008	21.01. Exposure to forces of nature	Female	1.56169	10.668
2008	02.11. Measles	Female	1.37304	0.150274
2008	21.02. Collective violence and legal intervention	Female	-0.778729	-0.450096
2008	02.12. Varicella and herpes zoster	Female	0.0145036	0.043177
2008	03.01. Malaria	Female	0.533556	0.21455
2008	03.02. Chagas disease	Female	0.138984	0.0204557
2008	03.05. Food-borne trematodiases	Female	3.25389	0.206317
2008	03.09. Leishmaniasis	Female	3.25389	0.206317
2008	03.14. Yellow fever	Female	0.134254	0.0159224
2008	03.16. Other neglected tropical diseases	Female	2.28503	4.79549
2008	02.01. Diarrheal diseases	Female	1.07084	41.7415
2008	04.01. Maternal hemorrhage	Female	1.41325	0.133869
2008	04.02. Maternal sepsis and other pregnancy related infection	Female	1.92218	0.994865
2008	04.03. Hypertensive disorders of pregnancy	Female	0.699969	0.421549
2008	04.04. Obstructed labor	Female	1.0199	0.11817
2008	04.05. Maternal abortive outcome	Female	1.52863	1.57971
2008	04.06. Indirect maternal causes	Female	1.76029	12.8763
2008	04.09. Other maternal disorders	Female	-0.0663069	-0.247916
2008	05.01. Preterm birth complications	Female	0.626311	44.7956
2008	05.02. Neonatal encephalopathy (birth asphyxia and birth trauma)	Female	0.224759	9.56604
2008	05.03. Sepsis and other infectious disorders of the newborn baby	Female	0.908029	26.8581
2008	05.05. Other neonatal disorders	Female	0.139089	3.77945
2008	06.02. Protein-energy malnutrition	Female	1.87467	7.83927
2008	06.03. Iodine deficiency	Female	1.39234	1.46342
2008	06.04. Iron-deficiency anemia	Female	0.844055	3.78724
2008	06.05. Other nutritional deficiencies	Female	2.60553	3.80708
2008	07.01. Sexually transmitted diseases excluding HIV	Female	1.11319	2.19902
2008	07.02. Hepatitis	Both	1.71064	3.29899
2008	07.03. Other infectious diseases	Both	0.393228	10.3816
2008	08.01. Esophageal cancer	Both	0.57357	151.94
2008	08.02. Stomach cancer	Both	0.859785	144.104
2008	08.03. Liver cancer	Both	0.945023	117.731
2008	08.04. Larynx cancer	Both	2.06348	68.827
2008	08.05. Trachea, bronchus, and lung cancers	Both	1.46512	1911.68
2008	08.06. Breast cancer	Both	0.331484	129.754
2008	08.07. Cervical cancer	Both	1.44769	85.0854
2008	08.08. Uterine cancer	Both	0.39751	16.7044
2008	08.09. Prostate cancer	Both	0.0340359	6.12453
2008	08.10. Colon and rectum cancer	Both	0.423255	217.444
2008	08.11. Mouth cancer	Both	1.48715	88.0975
2008	08.12. Nasopharynx cancer	Both	0.119861	0.84779
2008	08.13. Cancer of other part of pharynx and oropharynx	Both	1.91831	63.5109
2008	08.14. Gallbladder and biliary tract cancer	Both	0.826099	20.7174
2008	08.15. Pancreatic cancer	Both	0.52085	118.29
2008	08.16. Malignant melanoma of skin	Both	-0.297019	-19.7044
2008	08.17. Non-melanoma skin cancer	Both	0.649166	10.5131
2008	08.18. Ovarian cancer	Both	0.0533409	7.64906
2008	08.19. Testicular cancer	Both	1.31613	5.80624
2008	08.20. Kidney and other urinary organ cancers	Both	0.295684	34.9301
2008	08.21. Bladder cancer	Both	0.779738	89.9227
2008	08.22. Brain and nervous system cancer	Both	0.120905	22.1099
2008	08.23. Thyroid cancer	Both	0.717803	5.76385
2008	08.24. Mesothelioma	Both	0.348606	15.6647
2008	08.25. Hodgkin's disease	Both	1.05581	10.9667
2008	08.26. Non-Hodgkin lymphoma	Both	0.573143	86.8452
2008	08.27. Multiple myeloma	Both	0.18422	12.1567
2008	08.28. Leukemia	Both	0.224862	26.9212
2008	08.29. Other malignant cancers	Both	0.448092	66.3383
2008	08.30. Other non-malignant neoplasms	Both	0.177587	3.27362
2008	01.01. Tuberculosis	Both	1.14796	19.4107
2008	09.01. Rheumatic heart disease	Both	0.526018	21.5187
2008	09.02. Ischemic heart disease	Both	1.13076	2605.74
2008	09.03. Cerebrovascular disease	Both	0.658549	729.879
2008	09.04. Hypertensive heart disease	Both	1.18124	87.0688
2008	09.05. Cardiomyopathy and myocarditis	Both	0.379522	39.4513
2008	09.06. Atrial fibrillation and flutter	Both	0.583788	33.8139
2008	09.07. Aortic aneurysm	Both	0.734503	89.9021
2008	09.08. Peripheral vascular disease	Both	1.27628	77.6169
2008	09.09. Endocarditis	Both	1.22337	19.6688
2008	09.10. Other cardiovascular and circulatory diseases	Both	0.957521	231.211
2008	10.01. Chronic obstructive pulmonary disease	Both	1.64152	1324.47
2008	10.02. Pneumoconiosis	Both	1.22612	14.2334
2008	02.02. Intestinal infectious diseases	Both	0.592503	1.05435
2008	10.03. Asthma	Both	1.58094	64.4629
2008	10.04. Interstitial lung disease and pulmonary sarcoidosis	Both	0.58769	62.9595
2008	10.05. Other chronic respiratory diseases	Both	0.431955	3.48091
2008	11.01. Cirrhosis	Both	2.3669	1424.66
2008	12.01. Peptic ulcer disease	Both	1.58389	119.051
2008	12.02. Gastritis and duodenitis	Both	1.2167	11.8322
2008	12.03. Appendicitis	Both	1.18313	6.54699
2008	12.04. Paralytic ileus and intestinal obstruction without hernia	Both	0.761416	29.4805
2008	12.05. Inguinal or femoral hernia	Both	1.0042	11.9787
2008	12.06. Non-infective inflammatory bowel disease	Both	1.07821	39.5629
2008	12.07. Vascular disorders of intestine	Both	1.35752	111.208
2008	12.08. Gall bladder and bile duct disease	Both	1.35807	70.4728
2008	12.09. Pancreatitis	Both	1.57924	85.2562
2008	12.10. Other digestive diseases	Both	1.1668	112.665
2008	13.01. Alzheimer's disease and other dementias	Both	0.133192	67.9296
2008	13.02. Parkinson's disease	Both	-0.49068	-29.1682
2008	13.03. Epilepsy	Both	1.41685	95.3734
2008	13.04. Multiple sclerosis	Both	0.134682	7.15735
2008	13.05. Other neurological disorders	Both	0.258691	28.1502
2008	02.03. Lower respiratory infections	Both	1.03886	636.56
2008	14.01. Schizophrenia	Both	1.02606	1.17759
2008	14.02. Alcohol use disorders	Both	2.38136	406.141
2008	14.03. Drug use disorders	Both	2.55787	1117.72
2008	14.04. Eating disorders	Both	0.456766	1.89944
2008	15.01. Diabetes mellitus	Both	1.3679	214.473
2008	15.02. Acute glomerulonephritis	Both	1.10281	0.603707
2008	15.03. Chronic kidney diseases	Both	0.915795	141.508
2008	01.02. HIV/AIDS	Both	1.86139	29.5555
2008	15.04. Urinary diseases and male infertility	Both	0.704274	98.6068
2008	15.05. Gynecological diseases	Both	0.90047	0.693537
2008	02.04. Upper respiratory infections	Both	5.22431	1.29033
2008	15.06. Hemoglobinopathies and hemolytic anemias	Both	0.944475	7.74852
2008	15.07. Endocrine, metabolic, blood, and immune disorders	Both	1.15321	118.826
2008	02.05. Otitis media	Both	1.19663	0.41996
2008	16.01. Rheumatoid arthritis	Both	0.439912	13.4228
2008	16.02. Other musculoskeletal disorders	Both	1.09606	37.0233
2008	02.06. Meningitis	Both	1.30489	21.5301
2008	17.01. Congenital anomalies	Both	0.645543	103.516
2008	17.02. Skin and subcutaneous diseases	Both	1.18464	42.8687
2008	17.03. Sudden infant death syndrome	Both	1.57968	56.178
2008	17.04. Sense organ diseases	Both	1.41366	0.549493
2008	02.07. Encephalitis	Both	0.749273	6.52218
2008	18.01. Road injuries	Both	0.303982	65.9439
2008	18.02. Other transport injury	Both	-0.463466	-8.54081
2008	19.01. Falls	Both	0.98308	176.323
2008	19.02. Drowning	Both	0.928912	31.9162
2008	19.03. Fire, heat and hot substances	Both	1.87882	57.7596
2008	19.04. Poisonings	Both	2.26732	22.6486
2008	19.05. Exposure to mechanical forces	Both	0.906248	15.2069
2008	19.06. Adverse effects of medical treatment	Both	1.11742	33.2583
2008	02.09. Whooping cough	Both	2.76921	1.76518
2008	19.07. Animal contact	Both	-0.094537	-0.116632
2008	19.08. Foreign body	Both	1.08547	61.0512
2008	19.09. Unintentional injuries not classified elsewhere	Both	0.240598	1.73724
2008	20.01. Self-harm	Both	1.36972	645.223
2008	20.02. Interpersonal violence	Both	2.67326	185.152
2008	21.01. Exposure to forces of nature	Both	1.4464	20.9937
2008	02.11. Measles	Both	1.31123	0.139958
2008	21.02. Collective violence and legal intervention	Both	-0.033748	-0.0217206
2008	02.12. Varicella and herpes zoster	Both	0.785567	2.4103
2008	03.01. Malaria	Both	0.593108	0.122831
2008	03.02. Chagas disease	Both	0.366008	0.0567496
2008	03.05. Food-borne trematodiases	Both	2.8946	0.154878
2008	03.09. Leishmaniasis	Both	2.8946	0.154878
2008	03.10. Cysticercosis	Both	1.66831	0.00165361
2008	03.14. Yellow fever	Both	0.790379	0.0979545
2008	03.16. Other neglected tropical diseases	Both	0.676046	1.28324
2008	02.01. Diarrheal diseases	Both	1.07461	41.0077
2008	04.01. Maternal hemorrhage	Both	1.45501	0.0700809
2008	04.02. Maternal sepsis and other pregnancy related infection	Both	1.97647	0.550231
2008	04.03. Hypertensive disorders of pregnancy	Both	0.74363	0.231169
2008	04.04. Obstructed labor	Both	1.05238	0.0620968
2008	04.05. Maternal abortive outcome	Both	1.56396	0.824921
2008	04.06. Indirect maternal causes	Both	1.77099	6.63133
2008	04.09. Other maternal disorders	Both	-0.0586494	-0.111284
2008	05.01. Preterm birth complications	Both	0.679451	57.1895
2008	05.02. Neonatal encephalopathy (birth asphyxia and birth trauma)	Both	0.435385	18.6341
2008	05.03. Sepsis and other infectious disorders of the newborn baby	Both	0.856163	22.1841
2008	05.05. Other neonatal disorders	Both	0.303775	11.1424
2008	06.02. Protein-energy malnutrition	Both	1.85897	9.56075
2008	06.03. Iodine deficiency	Both	1.14364	1.35528
2008	06.04. Iron-deficiency anemia	Both	0.855094	3.87152
2008	06.05. Other nutritional deficiencies	Both	2.18066	2.43074
2008	07.01. Sexually transmitted diseases excluding HIV	Both	1.11378	1.21835
2008	05.04. Hemolytic disease in fetus and newborn and other neonatal jaundice	Both	-5.36158	-0.00293521
2011	07.02. Hepatitis	Male	4.2373	4.83579
2011	07.03. Other infectious diseases	Male	0.830131	19.5246
2011	08.01. Esophageal cancer	Male	0.718785	272.633
2011	08.02. Stomach cancer	Male	0.652108	129.78
2011	08.03. Liver cancer	Male	0.986168	169.457
2011	08.04. Larynx cancer	Male	2.11529	100.882
2011	08.05. Trachea, bronchus, and lung cancers	Male	1.47271	1959.03
2011	08.06. Breast cancer	Male	0.175105	0.829002
2011	08.09. Prostate cancer	Male	0.176692	76.379
2011	08.10. Colon and rectum cancer	Male	0.592543	319.865
2011	08.11. Mouth cancer	Male	1.85784	145.383
2011	08.12. Nasopharynx cancer	Male	0.775831	5.64412
2011	08.13. Cancer of other part of pharynx and oropharynx	Male	1.85608	122.06
2011	08.14. Gallbladder and biliary tract cancer	Male	0.501604	9.80147
2011	08.15. Pancreatic cancer	Male	0.358804	88.2693
2011	08.16. Malignant melanoma of skin	Male	-0.0425211	-3.57416
2011	08.17. Non-melanoma skin cancer	Male	0.377941	8.69736
2011	08.19. Testicular cancer	Male	-0.113766	-0.93575
2011	08.20. Kidney and other urinary organ cancers	Male	0.469916	62.3622
2011	08.21. Bladder cancer	Male	0.591475	96.2003
2011	08.22. Brain and nervous system cancer	Male	0.152822	31.8723
2011	08.23. Thyroid cancer	Male	0.48379	3.86787
2011	08.24. Mesothelioma	Male	0.37638	31.9383
2011	08.25. Hodgkin's disease	Male	0.608193	7.18128
2011	08.26. Non-Hodgkin lymphoma	Male	0.694596	113.135
2011	08.27. Multiple myeloma	Male	0.0755434	5.88351
2011	08.28. Leukemia	Male	0.293158	42.6622
2011	08.29. Other malignant cancers	Male	0.487146	69.4308
2011	08.30. Other non-malignant neoplasms	Male	0.503076	12.1084
2011	01.01. Tuberculosis	Male	1.45414	19.6656
2011	09.01. Rheumatic heart disease	Male	1.07386	28.277
2011	09.02. Ischemic heart disease	Male	1.17903	3137.41
2011	09.03. Cerebrovascular disease	Male	0.847185	787.65
2011	09.04. Hypertensive heart disease	Male	1.05183	100.912
2011	09.05. Cardiomyopathy and myocarditis	Male	0.666832	85.1278
2011	09.06. Atrial fibrillation and flutter	Male	0.908469	49.6766
2011	09.07. Aortic aneurysm	Male	0.519515	77.5631
2011	09.08. Peripheral vascular disease	Male	1.42328	84.8569
2011	09.09. Endocarditis	Male	0.797467	15.4523
2011	09.10. Other cardiovascular and circulatory diseases	Male	1.0509	252.567
2011	10.01. Chronic obstructive pulmonary disease	Male	1.59882	1248.17
2011	10.02. Pneumoconiosis	Male	0.700551	12.5005
2011	02.02. Intestinal infectious diseases	Male	2.50031	4.54593
2011	10.03. Asthma	Male	1.44113	35.0687
2011	10.04. Interstitial lung disease and pulmonary sarcoidosis	Male	0.546534	82.8895
2011	10.05. Other chronic respiratory diseases	Male	1.76068	18.0935
2011	11.01. Cirrhosis	Male	2.2477	1460.89
2011	12.01. Peptic ulcer disease	Male	1.53038	117.582
2011	12.02. Gastritis and duodenitis	Male	1.82768	13.9148
2011	12.03. Appendicitis	Male	2.2143	10.6972
2011	12.04. Paralytic ileus and intestinal obstruction without hernia	Male	0.725946	33.4877
2011	12.05. Inguinal or femoral hernia	Male	1.05403	14.7471
2011	12.06. Non-infective inflammatory bowel disease	Male	1.0782	21.4292
2011	12.07. Vascular disorders of intestine	Male	1.73571	106.233
2011	12.08. Gall bladder and bile duct disease	Male	1.53969	79.5986
2011	12.09. Pancreatitis	Male	2.17157	132.767
2011	12.10. Other digestive diseases	Male	1.20522	91.1241
2011	13.01. Alzheimer's disease and other dementias	Male	0.2916	147.15
2011	13.02. Parkinson's disease	Male	-0.0883648	-8.10955
2011	13.03. Epilepsy	Male	1.24824	88.4935
2011	13.04. Multiple sclerosis	Male	0.520069	19.5383
2011	13.05. Other neurological disorders	Male	0.266819	33.4785
2011	02.03. Lower respiratory infections	Male	1.2351	647.08
2011	14.01. Schizophrenia	Male	-0.0816558	-0.0690683
2011	14.02. Alcohol use disorders	Male	2.37963	547.283
2011	14.03. Drug use disorders	Male	2.50719	1655.21
2011	14.04. Eating disorders	Male	1.80073	2.99348
2011	15.01. Diabetes mellitus	Male	1.3215	259.524
2011	15.02. Acute glomerulonephritis	Male	0.692695	0.444428
2011	15.03. Chronic kidney diseases	Male	0.819745	133.048
2011	01.02. HIV/AIDS	Male	2.14748	38.6387
2011	15.04. Urinary diseases and male infertility	Male	0.890826	97.207
2011	02.04. Upper respiratory infections	Male	0.350913	0.26846
2011	15.06. Hemoglobinopathies and hemolytic anemias	Male	1.04877	5.74085
2011	15.07. Endocrine, metabolic, blood, and immune disorders	Male	0.976812	92.9593
2011	02.05. Otitis media	Male	1.38039	0.412833
2011	16.01. Rheumatoid arthritis	Male	0.298092	4.66818
2011	16.02. Other musculoskeletal disorders	Male	0.886758	23.8372
2011	02.06. Meningitis	Male	1.66688	19.0889
2011	17.01. Congenital anomalies	Male	0.745548	110.683
2011	17.02. Skin and subcutaneous diseases	Male	1.65134	45.9373
2011	17.03. Sudden infant death syndrome	Male	1.60297	66.0188
2011	17.04. Sense organ diseases	Male	3.63402	1.86131
2011	02.07. Encephalitis	Male	0.325048	2.45213
2011	18.01. Road injuries	Male	0.314711	76.5962
2011	18.02. Other transport injury	Male	0.22602	4.79098
2011	19.01. Falls	Male	0.855837	164.889
2011	19.02. Drowning	Male	1.27992	76.4691
2011	19.03. Fire, heat and hot substances	Male	1.76011	56.1071
2011	19.04. Poisonings	Male	2.10333	43.727
2011	19.05. Exposure to mechanical forces	Male	1.08636	21.7172
2011	19.06. Adverse effects of medical treatment	Male	1.22132	29.179
2011	02.09. Whooping cough	Male	2.62343	2.62639
2011	19.07. Animal contact	Male	0.253747	0.265636
2011	19.08. Foreign body	Male	1.45635	97.6287
2011	19.09. Unintentional injuries not classified elsewhere	Male	0.0985187	0.465796
2011	20.01. Self-harm	Male	1.40464	956.361
2011	20.02. Interpersonal violence	Male	2.45946	250.513
2011	21.01. Exposure to forces of nature	Male	1.91072	29.925
2011	02.11. Measles	Male	2.28742	0.177826
2011	21.02. Collective violence and legal intervention	Male	1.68317	2.33062
2011	02.12. Varicella and herpes zoster	Male	0.969417	1.58371
2011	03.01. Malaria	Male	-0.622387	-0.284494
2011	03.02. Chagas disease	Male	0.46904	0.0658914
2011	03.05. Food-borne trematodiases	Male	2.67837	0.148369
2011	03.09. Leishmaniasis	Male	2.67837	0.148369
2011	03.10. Cysticercosis	Male	-0.623604	-0.298133
2011	03.14. Yellow fever	Male	0.898256	0.0877512
2011	03.16. Other neglected tropical diseases	Male	-0.660847	-1.63817
2011	02.01. Diarrheal diseases	Male	1.68417	46.2669
2011	04.02. Maternal sepsis and other pregnancy related infection	Male	2.67837	0.0989128
2011	05.01. Preterm birth complications	Male	1.54432	142.493
2011	05.02. Neonatal encephalopathy (birth asphyxia and birth trauma)	Male	0.847508	26.2984
2011	05.03. Sepsis and other infectious disorders of the newborn baby	Male	1.0745	20.2776
2011	05.05. Other neonatal disorders	Male	1.41273	46.2642
2011	06.02. Protein-energy malnutrition	Male	2.44408	10.4259
2011	06.03. Iodine deficiency	Male	0.340983	0.456973
2011	06.04. Iron-deficiency anemia	Male	0.701275	1.50821
2011	06.05. Other nutritional deficiencies	Male	-0.157343	-0.136477
2011	07.01. Sexually transmitted diseases excluding HIV	Male	1.19484	0.00443581
2011	07.02. Hepatitis	Female	1.13477	1.19401
2011	07.03. Other infectious diseases	Female	1.40835	25.4546
2011	08.01. Esophageal cancer	Female	0.794086	120.881
2011	08.02. Stomach cancer	Female	0.835284	89.1814
2011	08.03. Liver cancer	Female	0.846909	75.9513
2011	08.04. Larynx cancer	Female	2.30036	33.1384
2011	08.05. Trachea, bronchus, and lung cancers	Female	1.46196	1702.62
2011	08.06. Breast cancer	Female	0.171642	121.934
2011	08.07. Cervical cancer	Female	0.986157	111.891
2011	08.08. Uterine cancer	Female	0.177749	16.5008
2011	08.10. Colon and rectum cancer	Female	0.401801	173.733
2011	08.11. Mouth cancer	Female	1.42155	52.6589
2011	08.12. Nasopharynx cancer	Female	-0.0426195	-0.221494
2011	08.13. Cancer of other part of pharynx and oropharynx	Female	1.36312	27.472
2011	08.14. Gallbladder and biliary tract cancer	Female	0.652048	16.1829
2011	08.15. Pancreatic cancer	Female	0.481665	98.016
2011	08.16. Malignant melanoma of skin	Female	-0.180281	-9.75317
2011	08.17. Non-melanoma skin cancer	Female	1.03701	10.421
2011	08.18. Ovarian cancer	Female	0.113538	27.9485
2011	08.20. Kidney and other urinary organ cancers	Female	0.493589	38.8419
2011	08.21. Bladder cancer	Female	0.820216	67.5931
2011	08.22. Brain and nervous system cancer	Female	0.0013869	0.204915
2011	08.23. Thyroid cancer	Female	0.989167	9.4433
2011	08.24. Mesothelioma	Female	0.398364	6.25601
2011	08.25. Hodgkin's disease	Female	-0.0237582	-0.299155
2011	08.26. Non-Hodgkin lymphoma	Female	0.378091	49.9475
2011	08.27. Multiple myeloma	Female	-0.247588	-13.8365
2011	08.28. Leukemia	Female	0.121111	12.0825
2011	08.29. Other malignant cancers	Female	0.303863	44.5125
2011	08.30. Other non-malignant neoplasms	Female	0.458774	7.06284
2011	01.01. Tuberculosis	Female	1.76853	13.475
2011	09.01. Rheumatic heart disease	Female	1.03874	47.4086
2011	09.02. Ischemic heart disease	Female	1.10241	1417.86
2011	09.03. Cerebrovascular disease	Female	0.643262	576.278
2011	09.04. Hypertensive heart disease	Female	0.762628	55.4379
2011	09.05. Cardiomyopathy and myocarditis	Female	0.00604069	0.429799
2011	09.06. Atrial fibrillation and flutter	Female	0.566423	38.6422
2011	09.07. Aortic aneurysm	Female	0.808826	55.7049
2011	09.08. Peripheral vascular disease	Female	1.18601	65.1147
2011	09.09. Endocarditis	Female	1.47856	16.9164
2011	09.10. Other cardiovascular and circulatory diseases	Female	0.864294	188.722
2011	10.01. Chronic obstructive pulmonary disease	Female	1.78951	1404.98
2011	10.02. Pneumoconiosis	Female	0.733371	4.30555
2011	02.02. Intestinal infectious diseases	Female	1.22691	1.20759
2011	10.03. Asthma	Female	1.51365	63.2654
2011	10.04. Interstitial lung disease and pulmonary sarcoidosis	Female	0.800464	70.238
2011	10.05. Other chronic respiratory diseases	Female	-0.685328	-3.87217
2011	11.01. Cirrhosis	Female	1.74042	657.786
2011	12.01. Peptic ulcer disease	Female	1.00725	57.4706
2011	12.02. Gastritis and duodenitis	Female	0.853237	3.21814
2011	12.03. Appendicitis	Female	0.113207	0.44555
2011	12.04. Paralytic ileus and intestinal obstruction without hernia	Female	0.902456	35.5074
2011	12.05. Inguinal or femoral hernia	Female	1.19459	14.3837
2011	12.06. Non-infective inflammatory bowel disease	Female	0.58587	17.4858
2011	12.07. Vascular disorders of intestine	Female	1.66762	152.536
2011	12.08. Gall bladder and bile duct disease	Female	1.24335	71.5379
2011	12.09. Pancreatitis	Female	1.75031	59.4123
2011	12.10. Other digestive diseases	Female	0.977673	87.7209
2011	13.01. Alzheimer's disease and other dementias	Female	0.18046	112.552
2011	13.02. Parkinson's disease	Female	-0.301957	-14.6572
2011	13.03. Epilepsy	Female	1.02037	52.5451
2011	13.04. Multiple sclerosis	Female	0.316352	23.4035
2011	13.05. Other neurological disorders	Female	0.0963416	10.7106
2011	02.03. Lower respiratory infections	Female	1.14069	491.919
2011	14.01. Schizophrenia	Female	3.81733	2.83389
2011	14.02. Alcohol use disorders	Female	2.08119	215.668
2011	14.03. Drug use disorders	Female	2.84421	559.876
2011	14.04. Eating disorders	Female	-0.0779263	-0.505005
2011	15.01. Diabetes mellitus	Female	1.39348	187.767
2011	15.02. Acute glomerulonephritis	Female	1.69883	0.751742
2011	15.03. Chronic kidney diseases	Female	0.991541	139.859
2011	01.02. HIV/AIDS	Female	2.32776	22.4013
2011	15.04. Urinary diseases and male infertility	Female	1.31808	156.048
2011	15.05. Gynecological diseases	Female	1.33424	3.05453
2011	02.04. Upper respiratory infections	Female	0.91648	0.370596
2011	15.06. Hemoglobinopathies and hemolytic anemias	Female	0.315073	2.82627
2011	15.07. Endocrine, metabolic, blood, and immune disorders	Female	1.07094	85.0777
2011	02.05. Otitis media	Female	1.29265	1.69262
2011	16.01. Rheumatoid arthritis	Female	0.376843	14.1725
2011	16.02. Other musculoskeletal disorders	Female	1.02917	40.9979
2011	02.06. Meningitis	Female	1.4936	15.5064
2011	17.01. Congenital anomalies	Female	0.606656	97.6289
2011	17.02. Skin and subcutaneous diseases	Female	0.979934	31.9461
2011	17.03. Sudden infant death syndrome	Female	0.717919	24.3675
2011	17.04. Sense organ diseases	Female	1.79067	0.713178
2011	02.07. Encephalitis	Female	0.263452	1.25938
2011	18.01. Road injuries	Female	0.00654692	0.536911
2011	18.02. Other transport injury	Female	1.62826	4.83554
2011	19.01. Falls	Female	0.869211	112.217
2011	19.02. Drowning	Female	0.644834	7.02569
2011	19.03. Fire, heat and hot substances	Female	2.18855	46.0846
2011	19.04. Poisonings	Female	2.81865	63.6355
2011	19.05. Exposure to mechanical forces	Female	1.12554	7.26719
2011	19.06. Adverse effects of medical treatment	Female	0.585781	12.0808
2011	02.09. Whooping cough	Female	3.67377	4.10553
2011	19.07. Animal contact	Female	-0.426299	-0.421314
2011	19.08. Foreign body	Female	1.74377	70.0479
2011	19.09. Unintentional injuries not classified elsewhere	Female	1.4508	2.67572
2011	20.01. Self-harm	Female	1.33899	345.771
2011	20.02. Interpersonal violence	Female	1.61204	44.2778
2011	21.01. Exposure to forces of nature	Female	0.376609	2.23977
2011	02.11. Measles	Female	1.2001	0.0954373
2011	21.02. Collective violence and legal intervention	Female	1.93418	1.09629
2011	02.12. Varicella and herpes zoster	Female	-0.793838	-1.92443
2011	03.01. Malaria	Female	0.219631	0.000191151
2011	03.02. Chagas disease	Female	0.716845	0.0869625
2011	03.05. Food-borne trematodiases	Female	2.6898	0.268476
2011	03.09. Leishmaniasis	Female	2.6898	0.268476
2011	03.14. Yellow fever	Female	0.218518	0.0235725
2011	03.16. Other neglected tropical diseases	Female	2.20311	6.8987
2011	02.01. Diarrheal diseases	Female	0.592273	17.713
2011	04.01. Maternal hemorrhage	Female	0.20177	0.0146329
2011	04.02. Maternal sepsis and other pregnancy related infection	Female	4.22752	4.48519
2011	04.03. Hypertensive disorders of pregnancy	Female	1.4653	0.057079
2011	04.04. Obstructed labor	Female	-0.16452	-0.0138759
2011	04.05. Maternal abortive outcome	Female	1.25296	0.76443
2011	04.06. Indirect maternal causes	Female	-0.173043	-0.958678
2011	04.09. Other maternal disorders	Female	-1.45733	-4.62261
2011	05.01. Preterm birth complications	Female	1.50932	92.1172
2011	05.02. Neonatal encephalopathy (birth asphyxia and birth trauma)	Female	1.18059	43.1615
2011	05.03. Sepsis and other infectious disorders of the newborn baby	Female	0.730818	12.4256
2011	05.04. Hemolytic disease in fetus and newborn and other neonatal jaundice	Female	-4.63651	-8.72102
2011	05.05. Other neonatal disorders	Female	1.81275	36.6441
2011	06.02. Protein-energy malnutrition	Female	2.22585	10.0488
2011	06.03. Iodine deficiency	Female	0.965765	1.20896
2011	06.04. Iron-deficiency anemia	Female	1.16281	5.10388
2011	06.05. Other nutritional deficiencies	Female	2.76762	5.71143
2011	07.01. Sexually transmitted diseases excluding HIV	Female	0.736843	2.05238
2011	07.02. Hepatitis	Both	2.69525	2.91783
2011	07.03. Other infectious diseases	Both	1.10578	22.9601
2011	08.01. Esophageal cancer	Both	0.734603	189.907
2011	08.02. Stomach cancer	Both	0.707273	104.451
2011	08.03. Liver cancer	Both	0.935651	119.609
2011	08.04. Larynx cancer	Both	2.13438	63.1567
2011	08.05. Trachea, bronchus, and lung cancers	Both	1.46257	1804.13
2011	08.06. Breast cancer	Both	0.200298	76.4833
2011	08.07. Cervical cancer	Both	0.995886	59.1234
2011	08.08. Uterine cancer	Both	0.217764	11.0209
2011	08.09. Prostate cancer	Both	0.117917	21.2719
2011	08.10. Colon and rectum cancer	Both	0.4914	235.539
2011	08.11. Mouth cancer	Both	1.69172	95.5263
2011	08.12. Nasopharynx cancer	Both	0.443508	2.70927
2011	08.13. Cancer of other part of pharynx and oropharynx	Both	1.71712	71.824
2011	08.14. Gallbladder and biliary tract cancer	Both	0.571402	12.7574
2011	08.15. Pancreatic cancer	Both	0.415371	93.0105
2011	08.16. Malignant melanoma of skin	Both	-0.102798	-6.97821
2011	08.17. Non-melanoma skin cancer	Both	0.512112	7.95308
2011	08.18. Ovarian cancer	Both	0.13896	18.3995
2011	08.19. Testicular cancer	Both	-0.0963703	-0.381082
2011	08.20. Kidney and other urinary organ cancers	Both	0.475794	49.2605
2011	08.21. Bladder cancer	Both	0.643171	74.7756
2011	08.22. Brain and nervous system cancer	Both	0.0865893	15.3278
2011	08.23. Thyroid cancer	Both	0.822041	7.32034
2011	08.24. Mesothelioma	Both	0.318313	14.792
2011	08.25. Hodgkin's disease	Both	0.259486	3.16959
2011	08.26. Non-Hodgkin lymphoma	Both	0.533987	78.1544
2011	08.27. Multiple myeloma	Both	-0.0803684	-5.26273
2011	08.28. Leukemia	Both	0.202498	24.2744
2011	08.29. Other malignant cancers	Both	0.389172	56.3542
2011	08.30. Other non-malignant neoplasms	Both	0.487494	9.19046
2011	01.01. Tuberculosis	Both	1.58109	16.2893
2011	09.01. Rheumatic heart disease	Both	1.03629	38.7229
2011	09.02. Ischemic heart disease	Both	1.15043	2211.59
2011	09.03. Cerebrovascular disease	Both	0.731271	672.606
2011	09.04. Hypertensive heart disease	Both	0.920523	77.494
2011	09.05. Cardiomyopathy and myocarditis	Both	0.412345	40.6193
2011	09.06. Atrial fibrillation and flutter	Both	0.707363	45.2791
2011	09.07. Aortic aneurysm	Both	0.608449	63.1539
2011	09.08. Peripheral vascular disease	Both	1.24251	72.0005
2011	09.09. Endocarditis	Both	1.09429	16.6136
2011	09.10. Other cardiovascular and circulatory diseases	Both	0.960577	221.108
2011	10.01. Chronic obstructive pulmonary disease	Both	1.70571	1325.44
2011	10.02. Pneumoconiosis	Both	0.651903	7.18724
2011	02.02. Intestinal infectious diseases	Both	2.06098	2.9019
2011	10.03. Asthma	Both	1.51196	50.9823
2011	10.04. Interstitial lung disease and pulmonary sarcoidosis	Both	0.627324	72.1945
2011	10.05. Other chronic respiratory diseases	Both	0.867427	6.53004
2011	11.01. Cirrhosis	Both	2.05542	1046.63
2011	12.01. Peptic ulcer disease	Both	1.28567	85.0893
2011	12.02. Gastritis and duodenitis	Both	1.45305	8.13855
2011	12.03. Appendicitis	Both	1.24184	5.44972
2011	12.04. Paralytic ileus and intestinal obstruction without hernia	Both	0.794651	33.2421
2011	12.05. Inguinal or femoral hernia	Both	1.10784	14.3758
2011	12.06. Non-infective inflammatory bowel disease	Both	0.747194	19.0487
2011	12.07. Vascular disorders of intestine	Both	1.69387	133.007
2011	12.08. Gall bladder and bile duct disease	Both	1.3625	75.211
2011	12.09. Pancreatitis	Both	1.99311	94.1491
2011	12.10. Other digestive diseases	Both	1.07166	90.5512
2011	13.01. Alzheimer's disease and other dementias	Both	0.226802	132.708
2011	13.02. Parkinson's disease	Both	-0.203521	-13.4418
2011	13.03. Epilepsy	Both	1.1527	70.1718
2011	13.04. Multiple sclerosis	Both	0.388784	21.9927
2011	13.05. Other neurological disorders	Both	0.18707	22.0388
2011	02.03. Lower respiratory infections	Both	1.19715	564.81
2011	14.01. Schizophrenia	Both	1.74171	1.37191
2011	14.02. Alcohol use disorders	Both	2.2802	375.411
2011	14.03. Drug use disorders	Both	2.56812	1088.38
2011	14.04. Eating disorders	Both	0.327344	1.36213
2011	15.01. Diabetes mellitus	Both	1.34012	218.171
2011	15.02. Acute glomerulonephritis	Both	1.07363	0.577063
2011	15.03. Chronic kidney diseases	Both	0.913215	137.885
2011	01.02. HIV/AIDS	Both	2.22461	30.3895
2011	15.04. Urinary diseases and male infertility	Both	1.15874	132.31
2011	15.05. Gynecological diseases	Both	1.21215	1.45615
2011	02.04. Upper respiratory infections	Both	0.628721	0.362542
2011	15.06. Hemoglobinopathies and hemolytic anemias	Both	0.560651	4.09447
2011	15.07. Endocrine, metabolic, blood, and immune disorders	Both	1.01801	89.6151
2011	02.05. Otitis media	Both	1.31489	1.06926
2011	16.01. Rheumatoid arthritis	Both	0.376858	10.5242
2011	16.02. Other musculoskeletal disorders	Both	0.99945	33.585
2011	02.06. Meningitis	Both	1.57845	17.2518
2011	17.01. Congenital anomalies	Both	0.669612	103.533
2011	17.02. Skin and subcutaneous diseases	Both	1.23568	37.9332
2011	17.03. Sudden infant death syndrome	Both	1.24457	46.842
2011	17.04. Sense organ diseases	Both	2.85142	1.34397
2011	02.07. Encephalitis	Both	0.318018	1.9577
2011	18.01. Road injuries	Both	0.221374	35.7134
2011	18.02. Other transport injury	Both	0.413292	4.90563
2011	19.01. Falls	Both	0.85953	137.822
2011	19.02. Drowning	Both	1.16362	40.5296
2011	19.03. Fire, heat and hot substances	Both	1.92989	50.6029
2011	19.04. Poisonings	Both	2.46662	53.5837
2011	19.05. Exposure to mechanical forces	Both	1.08218	14.1492
2011	19.06. Adverse effects of medical treatment	Both	0.921238	20.4585
2011	02.09. Whooping cough	Both	3.17904	3.34857
2011	19.07. Animal contact	Both	-0.0986438	-0.0986884
2011	19.08. Foreign body	Both	1.55595	80.564
2011	19.09. Unintentional injuries not classified elsewhere	Both	0.483518	1.57277
2011	20.01. Self-harm	Both	1.37454	639.008
2011	20.02. Interpersonal violence	Both	2.24945	144.304
2011	21.01. Exposure to forces of nature	Both	1.45335	15.5431
2011	02.11. Measles	Both	1.75084	0.137258
2011	21.02. Collective violence and legal intervention	Both	1.76861	1.67425
2011	02.12. Varicella and herpes zoster	Both	-0.323204	-0.650946
2011	03.01. Malaria	Both	-0.650732	-0.144329
2011	03.02. Chagas disease	Both	0.605094	0.0787962
2011	03.05. Food-borne trematodiases	Both	2.69213	0.209036
2011	03.09. Leishmaniasis	Both	2.69213	0.209036
2011	03.10. Cysticercosis	Both	-0.653384	-0.151291
2011	03.14. Yellow fever	Both	0.476969	0.0500841
2011	03.16. Other neglected tropical diseases	Both	0.972466	2.68536
2011	02.01. Diarrheal diseases	Both	1.07665	31.4482
2011	04.01. Maternal hemorrhage	Both	0.208649	0.00772104
2011	04.02. Maternal sepsis and other pregnancy related infection	Both	4.16375	2.26923
2011	04.03. Hypertensive disorders of pregnancy	Both	1.49189	0.0295382
2011	04.04. Obstructed labor	Both	-0.161494	-0.00695785
2011	04.05. Maternal abortive outcome	Both	1.27282	0.396445
2011	04.06. Indirect maternal causes	Both	-0.161405	-0.453679
2011	04.09. Other maternal disorders	Both	-1.46714	-2.38097
2011	05.01. Preterm birth complications	Both	1.52975	117.741
2011	05.02. Neonatal encephalopathy (birth asphyxia and birth trauma)	Both	1.02662	34.6442
2011	05.03. Sepsis and other infectious disorders of the newborn baby	Both	1.19244	21.4113
2011	05.04. Hemolytic disease in fetus and newborn and other neonatal jaundice	Both	-4.60259	-4.2408
2011	05.05. Other neonatal disorders	Both	1.66626	44.3365
2011	06.02. Protein-energy malnutrition	Both	2.31039	10.402
2011	06.03. Iodine deficiency	Both	0.656058	0.8654
2011	06.04. Iron-deficiency anemia	Both	1.13134	4.10297
2011	06.05. Other nutritional deficiencies	Both	2.02772	3.04977
2011	07.01. Sexually transmitted diseases excluding HIV	Both	0.813522	1.24795
2014	07.02. Hepatitis	Male	1.67128	3.24953
2014	07.03. Other infectious diseases	Male	0.230695	4.79004
2014	08.01. Esophageal cancer	Male	0.58579	207.544
2014	08.02. Stomach cancer	Male	0.857151	142.743
2014	08.03. Liver cancer	Male	1.00465	212.19
2014	08.04. Larynx cancer	Male	2.44235	132.572
2014	08.05. Trachea, bronchus, and lung cancers	Male	1.57552	1956.73
2014	08.06. Breast cancer	Male	1.72136	6.55898
2014	08.09. Prostate cancer	Male	0.0509837	21.6625
2014	08.10. Colon and rectum cancer	Male	0.495531	257.273
2014	08.11. Mouth cancer	Male	1.31896	101.962
2014	08.12. Nasopharynx cancer	Male	1.5566	10.3513
2014	08.13. Cancer of other part of pharynx and oropharynx	Male	1.77678	109.699
2014	08.14. Gallbladder and biliary tract cancer	Male	0.927694	16.8242
2014	08.15. Pancreatic cancer	Male	0.687919	159.759
2014	08.16. Malignant melanoma of skin	Male	-0.418598	-27.8948
2014	08.17. Non-melanoma skin cancer	Male	0.568045	17.5739
2014	08.19. Testicular cancer	Male	2.01853	21.9089
2014	08.20. Kidney and other urinary organ cancers	Male	0.72104	105.124
2014	08.21. Bladder cancer	Male	0.535727	85.0122
2014	08.22. Brain and nervous system cancer	Male	0.147927	31.5801
2014	08.23. Thyroid cancer	Male	-0.0829245	-0.598305
2014	08.24. Mesothelioma	Male	0.408716	30.6832
2014	08.25. Hodgkin's disease	Male	0.256117	3.33013
2014	08.26. Non-Hodgkin lymphoma	Male	0.405553	68.6546
2014	08.27. Multiple myeloma	Male	0.16623	12.6426
2014	08.28. Leukemia	Male	0.651705	87.8836
2014	08.29. Other malignant cancers	Male	0.53489	79.2908
2014	08.30. Other non-malignant neoplasms	Male	0.628104	18.0775
2014	01.01. Tuberculosis	Male	2.65058	29.7311
2014	09.01. Rheumatic heart disease	Male	1.33887	38.8789
2014	09.02. Ischemic heart disease	Male	1.26237	2988.16
2014	09.03. Cerebrovascular disease	Male	0.864701	712.5
2014	09.04. Hypertensive heart disease	Male	1.54079	145.827
2014	09.05. Cardiomyopathy and myocarditis	Male	0.514584	67.3973
2014	09.06. Atrial fibrillation and flutter	Male	0.280068	22.2311
2014	09.07. Aortic aneurysm	Male	0.612386	77.7369
2014	09.08. Peripheral vascular disease	Male	1.5735	83.2417
2014	09.09. Endocarditis	Male	1.48144	21.7222
2014	09.10. Other cardiovascular and circulatory diseases	Male	0.96686	237.787
2014	10.01. Chronic obstructive pulmonary disease	Male	1.80256	1445.75
2014	10.02. Pneumoconiosis	Male	1.30522	26.1792
2014	02.02. Intestinal infectious diseases	Male	1.94253	1.93239
2014	10.03. Asthma	Male	1.4707	38.4413
2014	10.04. Interstitial lung disease and pulmonary sarcoidosis	Male	0.61951	99.1465
2014	10.05. Other chronic respiratory diseases	Male	0.933762	8.40924
2014	11.01. Cirrhosis	Male	2.22032	1263.3
[truncated: 333 more rows]

## Sheet: T_DEP
Custom Tables
[SR_postGCallcausesBysimd]
EAS death rate per 100,000 population by causes of deaths and simd decile, 2015
		simd
		1 - Most deprived	2	3	4	5	6	7	8	9	10 - Least deprived	99	Unknown
		Age standardise rate per 100,000	Age standardise rate per 100,000	Age standardise rate per 100,000	Age standardise rate per 100,000	Age standardise rate per 100,000	Age standardise rate per 100,000	Age standardise rate per 100,000	Age standardise rate per 100,000	Age standardise rate per 100,000	Age standardise rate per 100,000	Age standardise rate per 100,000	Age standardise rate per 100,000
yll_short_name	01.01. Tuberculosis	0.927565	1.49426	0.938542	0.0906667	0.777387	0.555724	0.297008	0.507615	0.297272	0.0369104
	01.02. HIV/AIDS	1.0101	0.565136	0.17094	0.112258	0.49456	0.232526	0.256353	0.065838	0.495597	0.407413
	02.01. Diarrheal diseases	6.24982	4.33767	3.44128	3.38537	3.55655	2.84881	2.49405	3.69336	2.30092	2.44414
	02.02. Intestinal infectious diseases	0.0836651	0.0755821	0.080939	0.0451039	0.0816728	0.0407358	0.0393228	0.0486512	0.0317232	0.0315904
	02.03. Lower respiratory infections	74.7103	62.1982	62.1912	58.8173	59.469	51.0159	44.2577	42.4516	46.0693	40.1851
	02.04. Upper respiratory infections	0.000454753	0.00110148	0.00820802	0.000351487	0.0081898	0.000825148	0.000465764	0.000286368	0.000830442	0.000236073
	02.05. Otitis media	0.0354673	0.0322951	0.0322224	0.0271329	0.027487	0.0241814	0.0191592	0.0239851	0.235787	0.0157377
	02.06. Meningitis	0.597746	0.338884	0.3478	0.703284	0.297541	0.623067	0.278499	0.441256	0.41147	0.134668
	02.07. Encephalitis	1.73731	0.313134	0.312425	0.582336	0.297841	0.621049	0.0480486	0.0674278	0.245812	0.120439
	02.09. Whooping cough	0.00197887	0.0012805	0.000973789	0.000926262	0.185879	0.0560009	0.0165946	0.0189881	0.0196265	7.76989e-05
	02.11. Measles	0.00636033	0.00596132	0.00627003	0.00316311	0.00641977	0.0027908	0.00280559	0.003325	0.00219079	0.00240328
	02.12. Varicella and herpes zoster	0.0504988	0.27432	0.497297	0.359087	0.249868	0.213191	0.255914	0.033132	0.00785833	0.00353602
	03.01. Malaria	1.62377e-05	0.000134856	1.6421e-05	0.00108585	0.200524	3.20661e-05	1.4524e-06	1.15574e-05	0.00016242	1.35162e-05
	03.02. Chagas disease	0.0144478	0.00489944	0.0147018	0.0102934	0.0134852	0.00428887	0.00866727	0.00581872	0.00571435	0.0084476
	03.05. Food-borne trematodiases	0.00502404	0.0112861	0.00460542	4.56226e-05	0.0090123	4.35513e-05	0.00509872	0.0045002	3.37276e-05	1.96168e-05
	03.09. Leishmaniasis	0.00502404	0.0112861	0.00460542	4.56226e-05	0.0090123	4.35513e-05	0.00509872	0.0045002	3.37276e-05	1.96168e-05
	03.10. Cysticercosis	8.5093e-05	0.00010824	3.01424e-05	4.46645e-05	2.09776e-05	2.49986e-05	2.23526e-05	5.2049e-06	2.71268e-05	1.08093e-05
	03.14. Yellow fever	0.0231855	0.00492478	0.00825297	0.00874087	0.0118518	0.0155566	0.00012598	0.0149866	0.0039951	7.77477e-05
	03.16. Other neglected tropical diseases	0.0023477	0.00477849	0.000965827	0.00836157	0.00786088	0.00130698	0.203843	0.000831826	0.00316735	0.221124
	04.01. Maternal hemorrhage	0.00134114	0.00161212	0.000121038	0.00148701	0.00020596	0.000602658	0.00123495	0.00125374	0.000181532	0.00095954
	04.02. Maternal sepsis and other pregnancy related infection	0.00735719	0.0225839	0.00781277	0.000327008	0.0262866	0.00379125	0.00802264	0.0030711	0.000298375	9.00966e-05
	04.03. Hypertensive disorders of pregnancy	0.000346221	0.000353291	0.000141641	0.000211197	0.000248067	0.000176863	0.00012269	7.88509e-05	0.000196456	8.82416e-05
	04.04. Obstructed labor	0.0017918	0.00219324	9.20362e-05	0.00209604	0.000152559	0.000791377	0.00177431	0.00183093	0.000147214	0.00138373
	04.05. Maternal abortive outcome	0.0111097	0.0305884	0.00801103	0.00586862	0.033965	0.00234412	0.0123123	0.0049249	0.000652252	0.00373372
	04.06. Indirect maternal causes	0.00422956	0.00432731	0.00172072	0.00258685	0.00300499	0.173082	0.00150277	0.000962717	0.0024063	0.0010809
	04.09. Other maternal disorders	0.00366347	0.209844	0.000828851	0.156503	0.00141691	0.00176465	0.00244946	0.207318	0.0012283	0.165565
	05.01. Preterm birth complications	1.38295	0.729607	0.656066	2.10526	0.185736	0.383142	0.798355	0.597891	0.722022	0.190186
	05.02. Neonatal encephalopathy (birth asphyxia and birth trauma)	0.418305	0.291926	0.32707	0.175468	0.18579	0.191605	0.211665	0.187835	0.180518	0.280534
	05.03. Sepsis and other infectious disorders of the newborn baby	0.278552		0.00049423	0.526316	0.371471	0.383142	0.201838	0.000569094	0.541516
	05.04. Hemolytic disease in fetus and newborn and other neonatal jaundice	5.8087e-05						0.000262644			0.0903385
	05.05. Other neonatal disorders	0.28381	0.291843	0.326191	0.175439	0.185736	0.383142	0.392817	0.382502	0.541516	0.190186
	06.02. Protein-energy malnutrition	0.459452	0.0592323	0.0943408	0.0994028	0.294764	0.167783	0.0102972	0.772929	0.0471063	0.00685424
	06.03. Iodine deficiency	0.159932	0.147646	0.142565	0.122162	0.128006	0.0883206	0.0600838	0.0806073	0.0814695	0.0775217
	06.04. Iron-deficiency anemia	0.792977	0.252078	0.921096	0.991448	0.637882	0.574361	0.215743	1.42389	0.662354	0.456405
	06.05. Other nutritional deficiencies	0.224292	0.589726	0.0295982	0.190656	0.00106481	0.195713	0.240313	0.0390083	0.000958275	0.00075362
	07.01. Sexually transmitted diseases excluding HIV	0.00999069	0.453147	0.00725728	0.00227793	0.0273306	0.181478	0.408987	0.00149039	0.249751	0.178396
	07.02. Hepatitis	0.250827	0.0193716	0.00531029	0.0109502	0.024174	0.380802	0.00735955	0.184176	0.448614	0.00117913
	07.03. Other infectious diseases	2.00844	2.42272	1.60534	1.72623	1.04475	1.56577	1.95773	1.32691	1.6537	0.639271
	08.01. Esophageal cancer	23.7528	19.8001	17.6697	22.4703	19.698	18.7621	18.8555	18.1111	14.0082	14.8866
	08.02. Stomach cancer	16.9664	13.1681	10.4335	12.1177	11.1784	9.43189	9.77694	8.96814	8.41362	7.60752
	08.03. Liver cancer	22.8119	16.3931	16.2814	10.8028	9.71829	11.4581	11.1635	9.32842	10.8023	8.05036
	08.04. Larynx cancer	6.12949	5.05146	5.18089	3.33348	1.82285	1.42137	2.24645	0.974702	0.733801	0.69688
	08.05. Trachea, bronchus, and lung cancers	164.833	122.572	113.114	105.844	82.3284	73.7372	67.1569	59.1475	52.2164	46.4031
	08.06. Breast cancer	22.788	22.202	24.8507	21.3513	23.5945	22.4848	21.4574	20.9443	18.7838	17.5598
	08.07. Cervical cancer	4.19088	5.25407	2.2152	3.58797	2.74179	2.24503	2.41463	1.39767	2.74476	1.88249
	08.08. Uterine cancer	7.10975	4.73024	4.69593	6.12052	3.46351	4.02077	4.88788	4.83488	4.0951	2.59537
	08.09. Prostate cancer	21.1202	17.9621	18.9592	22.1911	20.3365	22.3007	23.2529	21.7608	20.0072	22.9786
	08.10. Colon and rectum cancer	47.1853	40.7381	38.2619	35.4963	37.8808	39.5798	36.944	33.1151	37.7595	32.7483
	08.11. Mouth cancer	7.24653	3.97002	4.23173	2.63158	2.73342	3.94243	3.67704	3.70276	3.21291	1.53681
	08.12. Nasopharynx cancer	0.314996	0.697252	0.260203	0.232884	0.822101	0.199053	0.211885	0.457831	0.0307528	0.43043
	08.13. Cancer of other part of pharynx and oropharynx	6.3491	4.86469	2.76625	1.65205	2.19202	1.65665	2.16891	1.61861	1.42071	1.45565
	08.14. Gallbladder and biliary tract cancer	2.38752	2.67957	2.96126	2.8069	1.23596	1.85931	1.38498	1.24275	2.0597	2.22254
	08.15. Pancreatic cancer	22.637	18.4023	19.566	18.0918	15.5923	16.2204	15.9503	14.8173	11.0331	18.2806
	08.16. Malignant melanoma of skin	2.09861	3.02875	4.60504	3.78863	3.06049	4.1264	3.20463	2.65793	4.56958	5.40568
	08.17. Non-melanoma skin cancer	2.05581	2.33078	1.8476	1.63203	2.37797	2.38681	1.65128	1.13983	0.946746	1.25911
	08.18. Ovarian cancer	11.0499	9.23809	8.3155	7.55624	6.72955	8.99625	8.28985	7.99507	7.07546	7.776
	08.19. Testicular cancer	0.380574	0.207192	0.188361	0.011774	0.59788	0.557521	0.0151142	0.178426	0.00559909	0.0113923
	08.20. Kidney and other urinary organ cancers	11.2127	6.81005	9.5211	10.2682	7.54952	9.30517	8.852	7.43162	5.67668	5.70149
	08.21. Bladder cancer	18.3622	13.4711	13.0009	14.3271	10.8353	10.4759	8.94785	10.3709	10.8164	10.1206
	08.22. Brain and nervous system cancer	7.44686	8.2743	9.04308	9.50332	12.7656	9.79771	10.299	10.388	9.25975	7.73553
	08.23. Thyroid cancer	0.325391	1.1896	0.643506	0.052751	0.848847	1.21587	0.421541	0.675184	0.530108	1.02011
	08.24. Mesothelioma	4.8137	2.48423	3.9031	2.27932	3.36967	3.01559	3.30923	3.33938	2.71869	3.55212
	08.25. Hodgkin's disease	0.802209	0.254353	1.21915	0.953124	0.985319	1.17548	0.0425147	0.574128	0.422467	0.802929
	08.26. Non-Hodgkin lymphoma	14.6688	14.2119	14.2812	12.8596	12.2283	10.8696	13.0191	9.32262	10.1458	10.0095
	08.27. Multiple myeloma	6.45739	5.68757	4.60717	6.22911	7.44764	5.61886	6.17588	4.85742	6.86701	6.09582
	08.28. Leukemia	11.5964	8.12423	9.24047	6.64458	7.65246	9.64607	9.13446	9.13987	7.48166	6.60766
	08.29. Other malignant cancers	14.1352	9.36948	10.5646	11.6031	11.9853	9.66443	12.2695	8.49091	11.0382	7.87749
	08.30. Other non-malignant neoplasms	2.27548	1.95723	2.63985	2.69126	2.27404	2.54438	1.74216	1.25541	1.50359	1.72102
	09.01. Rheumatic heart disease	5.2431	4.21108	3.37843	3.45888	2.93063	3.08549	2.4047	2.80111	3.52131	2.60738
	09.02. Ischemic heart disease	234.509	201.237	187.382	172.283	180.517	144.853	127.792	132.363	118.125	99.8772
	09.03. Cerebrovascular disease	127.014	124.301	100.677	96.4622	96.3885	89.4623	95.9414	97.7328	87.7669	76.4708
	09.04. Hypertensive heart disease	15.0209	9.46816	9.3558	6.43078	9.5001	7.82245	6.42264	6.0981	6.08193	5.88462
	09.05. Cardiomyopathy and myocarditis	4.93705	7.52889	5.95123	6.97136	8.35766	10.0609	8.017	7.43618	7.88979	7.70192
	09.06. Atrial fibrillation and flutter	15.9072	16.0685	20.3769	15.9227	15.8791	14.5114	13.7004	12.7723	14.7108	15.9718
	09.07. Aortic aneurysm	11.6226	12.1401	9.18807	9.52748	11.0955	7.26454	8.0019	8.16584	6.51112	6.92306
	09.08. Peripheral vascular disease	11.1533	8.18793	8.32227	4.99877	7.63727	8.56758	6.42416	6.11366	3.91524	5.03458
	09.09. Endocarditis	1.3136	1.33306	1.65077	1.02737	0.423913	0.599384	0.78605	0.737059	0.98427	0.240103
	09.10. Other cardiovascular and circulatory diseases	29.7398	25.3478	23.3711	23.9411	21.3082	19.4405	20.5237	18.7679	18.0019	16.0754
	10.01. Chronic obstructive pulmonary disease	153.297	127.938	114.603	95.4391	80.0949	71.9191	64.7195	52.217	50.7752	38.3653
	10.02. Pneumoconiosis	2.42886	2.23387	1.55666	2.02018	1.36475	1.2839	0.879465	0.924097	0.950919	1.58337
	10.03. Asthma	4.42597	4.16884	3.75746	2.68836	3.66518	2.85105	1.68401	1.82541	2.10802	2.85487
	10.04. Interstitial lung disease and pulmonary sarcoidosis	15.5483	16.7501	13.8787	14.7192	13.6088	11.9631	11.525	14.3534	10.1993	9.95035
	10.05. Other chronic respiratory diseases	0.806251	0.972416	0.295932	0.902945	1.03758	0.884451	0.992933	0.68991	0.707976	0.607195
	11.01. Cirrhosis	43.3987	35.334	27.5587	22.6106	17.2692	16.0922	12.5825	13.639	11.5151	7.98606
	12.01. Peptic ulcer disease	11.6883	7.76126	7.40027	6.98697	5.92483	8.01227	5.04053	3.30653	4.0671	5.18162
	12.02. Gastritis and duodenitis	0.619597	0.728124	0.440722	0.597458	0.229749	0.222444	0.433794	0.295587	0.536107	0.0345994
	12.03. Appendicitis	0.720016	0.171855	0.135424	0.138394	0.301136	0.267937	0.119013	0.087077	0.0652291	0.242817
	12.04. Paralytic ileus and intestinal obstruction without hernia	7.25897	4.18708	7.83778	6.31518	5.19958	4.17099	3.81652	2.42135	3.79689	2.72232
	12.05. Inguinal or femoral hernia	1.99131	1.78043	1.60763	1.6196	1.73903	1.6222	0.639215	2.14293	0.996148	1.04789
	12.06. Non-infective inflammatory bowel disease	1.13053	2.27479	1.52998	2.60258	1.16527	0.483035	1.39057	0.497258	0.836463	0.602144
	12.07. Vascular disorders of intestine	12.5708	12.5832	9.2163	6.51514	8.51499	7.57993	6.28422	4.55066	4.92116	3.68416
	12.08. Gall bladder and bile duct disease	11.1102	10.209	6.54625	5.33346	5.41878	4.42121	4.72097	5.08717	2.38483	2.60886
	12.09. Pancreatitis	5.19307	4.18411	2.74004	3.24454	1.68556	2.31974	2.13433	2.46064	1.7688	1.24741
	12.10. Other digestive diseases	14.006	12.1981	10.814	9.50999	7.29426	9.26559	8.48636	6.55386	4.70616	6.18487
	13.01. Alzheimer's disease and other dementias	131.477	147.366	133.165	115.726	144.677	131.001	137.452	121.064	114.033	109.086
	13.02. Parkinson's disease	5.95222	8.45549	7.0352	6.9998	10.051	8.18025	10.3374	11.3615	11.2738	11.7887
	13.03. Epilepsy	4.54717	2.84538	3.56981	2.48115	3.58239	2.48517	2.11095	1.86768	1.11392	1.21429
	13.04. Multiple sclerosis	3.73338	3.13863	4.19487	3.28939	3.94636	3.48289	3.76235	3.58575	3.38468	3.37513
	13.05. Other neurological disorders	7.79283	7.83581	9.01117	8.63377	7.69272	6.37549	8.52474	6.14341	8.35649	7.89097
	14.01. Schizophrenia	0.337824	0.458477	0.207874	0.00777515	0.382968	0.34533	0.356881	0.201122	0.00399223	0.0022432
	14.02. Alcohol use disorders	15.1577	11.0074	9.42906	9.12021	6.86042	5.7167	4.59278	3.30295	2.45655	2.42354
	14.03. Drug use disorders	42.6101	24.7109	15.3622	13.2766	7.58809	8.41594	6.64609	2.53606	4.49403	2.32866
	14.04. Eating disorders	0.236379	0.0538216	0.085442	0.0909268	0.121883	0.158965	0.17333	0.15169	0.0428755	0.0030997
	15.01. Diabetes mellitus	21.8973	18.5626	14.0491	11.6033	15.9629	11.3839	14.9767	9.4984	7.08321	6.90137
	15.02. Acute glomerulonephritis	0.0575113	0.0433329	0.0419832	0.033977	0.0341004	0.267629	0.0236878	0.0319159	0.0218802	0.0239525
	15.03. Chronic kidney diseases	24.8789	20.2228	21.4665	21.9378	17.6963	17.3189	17.8837	14.5943	15.7295	13.4403
	15.04. Urinary diseases and male infertility	12.4768	17.2872	13.4128	13.4594	12.3859	11.9812	10.1756	10.3091	10.5124	9.21689
	15.05. Gynecological diseases	0.00546378	0.20724	0.219113	0.00247911	0.0149349	0.00294875	0.00505785	0.00162861	0.00197583	0.00210209
	15.06. Hemoglobinopathies and hemolytic anemias	0.952966	0.687256	0.703941	0.128931	0.699273	0.623477	0.071233	0.469485	1.0528	0.269899
	15.07. Endocrine, metabolic, blood, and immune disorders	6.64465	6.07493	5.44368	5.0139	3.88695	4.2288	6.10599	3.82717	2.72126	2.42003
	16.01. Rheumatoid arthritis	2.31765	3.33852	2.83984	2.40506	2.62894	1.77874	1.80541	1.57527	1.57322	1.72172
	16.02. Other musculoskeletal disorders	2.92887	2.67255	3.02439	3.53423	3.99464	3.86634	1.59948	1.83507	2.83354	2.32354
	17.01. Congenital anomalies	4.30837	4.04168	4.53662	4.89654	3.62188	4.2366	2.18743	2.38141	2.7635	0.511984
	17.02. Skin and subcutaneous diseases	4.31959	4.6277	5.16188	4.94795	3.19899	2.90038	3.62111	3.35787	2.02663	1.75059
	17.03. Sudden infant death syndrome	0.822867	0.291843	0.325614	0.526316	0.185736	0.191571	0.394392	0.000569094		0.380373
	17.04. Sense organ diseases	0.0351569	0.0311027	0.214675	0.0271109	0.0273466	0.0233632	0.0191638	0.0239526	0.0185426	0.0157206
	18.01. Road injuries	6.87542	4.63928	5.33532	4.31749	5.81969	5.81932	4.30615	4.3234	2.42494	2.69607
	18.02. Other transport injury	0.520445	0.244133	0.212228	0.368087	0.180628	0.347475	0.148789	0.160555	0.14915	0.712115
	19.01. Falls	24.0814	19.6171	21.6892	21.3646	22.283	18.124	16.1414	14.9593	12.8076	15.5677
	19.02. Drowning	1.68398	1.1188	0.841183	1.18425	1.27219	0.674362	0.912309	1.23475	0.791227	0.44644
	19.03. Fire, heat and hot substances	1.98928	1.25248	1.1743	0.818945	1.05262	1.17948	0.99407	0.691271	0.716745	0.239997
	19.04. Poisonings	2.18635	1.41955	0.897397	1.00081	0.418447	0.471838	0.348856	0.415684	0.224107	0.240401
	19.05. Exposure to mechanical forces	1.17921	0.988098	1.09695	1.09044	0.686637	0.495927	0.725708	0.990604	0.262466	0.411755
	19.06. Adverse effects of medical treatment	2.18358	2.27812	2.07426	4.05463	3.24591	1.72355	1.96169	2.12319	2.59785	2.57682
	19.07. Animal contact	0.0870884	0.0282638	0.0283414	0.0575504	0.0183135	0.293031	0.190562	0.0202312	0.00823768	0.00696665
	19.08. Foreign body	9.94341	9.20512	6.27778	4.7598	4.89366	4.93042	4.91151	5.00342	3.22237	3.83878
	19.09. Unintentional injuries not classified elsewhere	0.372826	0.173042	0.180852	0.154012	0.145665	0.132565	0.101381	0.129288	0.0967797	0.0742027
	20.01. Self-harm	18.1707	13.8512	16.023	12.5226	13.3874	9.6238	11.0003	6.41662	7.2087	8.0993
	20.02. Interpersonal violence	2.82241	2.03609	1.07663	0.773496	0.981239	0.829527	0.460459	0.446694	0.803465	0.175763
	21.01. Exposure to forces of nature	0.547241	0.734466	0.43622	0.293584	0.0538142	0.632279	0.60847	0.236027	0.258598	0.211905
	21.02. Collective violence and legal intervention	0.0196874	0.0243365	0.0725521	0.0537755	0.0523463	0.037467	0.0347682	0.0594188	0.000417548	0.00167411

## Sheet: T_DEP_YLL
Custom Tables
[SR_postGCallcausesBysimd]
EAS YLL per 100,000 population by causes of deaths and simd decile, 2015
		simd
		1 - Most deprived	2	3	4	5	6	7	8	9	10 - Least deprived	99	Unknown
		Age standardise rate per 100,000	Age standardise rate per 100,000	Age standardise rate per 100,000	Age standardise rate per 100,000	Age standardise rate per 100,000	Age standardise rate per 100,000	Age standardise rate per 100,000	Age standardise rate per 100,000	Age standardise rate per 100,000	Age standardise rate per 100,000	Age standardise rate per 100,000	Age standardise rate per 100,000
yll_short_name	01.01. Tuberculosis	9.18161	19.6018	14.0352	1.73788	9.19212	4.3392	3.18398	4.89682	1.621	0.350601
	01.02. HIV/AIDS	23.4544	18.8652	5.73612	4.45499	15.6976	4.82609	3.9783	1.59003	14.4464	13.7836
	02.01. Diarrheal diseases	64.2721	52.2131	37.2247	35.3705	28.091	20.7472	15.6578	31.029	16.1846	15.1564
	02.02. Intestinal infectious diseases	1.76804	1.59077	1.89048	0.413307	1.72789	0.294031	0.602264	0.592948	0.254709	0.48052
	02.03. Lower respiratory infections	773.733	574.668	491.208	445.175	439.495	345.341	271.887	284.391	296.674	240.792
	02.04. Upper respiratory infections	0.00847222	0.0269768	0.29721	0.00477344	0.18133	0.0172477	0.00589262	0.00223356	0.0308092	0.00189362
	02.05. Otitis media	0.453794	0.390872	0.349703	0.240026	0.240933	0.209578	0.17886	0.218167	2.30668	0.146591
	02.06. Meningitis	25.4847	6.40359	6.21205	27.0564	4.8317	28.9426	16.4338	20.6818	20.904	2.92932
	02.07. Encephalitis	26.5744	8.51104	2.4923	20.0818	3.04798	6.70949	1.368	1.30938	2.41537	2.94031
	02.09. Whooping cough	0.0224667	0.0153718	0.0258945	0.00864242	14.3136	0.694078	0.311056	0.376352	0.0952499	0.000878794
	02.11. Measles	0.147484	0.138122	0.15625	0.0291523	0.153865	0.0242307	0.0429357	0.0453107	0.0178045	0.0398222
	02.12. Varicella and herpes zoster	0.878641	5.16676	2.21385	14.4082	1.3854	1.65099	1.3475	0.821636	0.0656666	0.0535782
	03.01. Malaria	0.000870635	0.00548066	0.000663524	0.050596	2.48211	0.00104623	5.44256e-05	0.000677754	0.00263667	0.000625547
	03.02. Chagas disease	0.224983	0.0649016	0.153381	0.208693	0.30512	0.0155578	0.132173	0.0605385	0.0928548	0.0556174
	03.05. Food-borne trematodiases	0.128261	0.190253	0.0829841	0.00116679	0.122082	0.00104303	0.0666645	0.0811624	0.000809659	0.000317056
	03.09. Leishmaniasis	0.128261	0.190253	0.0829841	0.00116679	0.122082	0.00104303	0.0666645	0.0811624	0.000809659	0.000317056
	03.10. Cysticercosis	0.00344198	0.00423752	0.00121641	0.00173688	0.000802734	0.00101322	0.00101684	0.000187064	0.00130642	0.000413194
	03.14. Yellow fever	0.16982	0.0768841	0.070367	0.0670805	0.107575	0.153124	0.00100912	0.0472487	0.0208082	0.000673319
	03.16. Other neglected tropical diseases	0.0588783	0.129285	0.0215455	0.370533	0.214156	0.0274096	2.80026	0.0137702	0.0364428	1.95864
	04.01. Maternal hemorrhage	0.06589	0.0654069	0.00509734	0.0589846	0.0107771	0.0266609	0.0636957	0.0530072	0.00715389	0.0549924
	04.02. Maternal sepsis and other pregnancy related infection	0.299096	0.689091	0.285553	0.0135177	0.858122	0.169601	0.213347	0.0570823	0.0114122	0.00333053
	04.03. Hypertensive disorders of pregnancy	0.0153729	0.0136547	0.0059741	0.00907177	0.0131743	0.00741182	0.00502641	0.00383077	0.00774201	0.00378479
	04.04. Obstructed labor	0.0890796	0.0894164	0.00387072	0.0827009	0.00787142	0.0352722	0.0923432	0.0771029	0.00580146	0.0801073
	04.05. Maternal abortive outcome	0.578148	1.16163	0.388201	0.232527	1.30294	0.103856	0.522635	0.206932	0.0257042	0.21521
	04.06. Indirect maternal causes	0.1876	0.16725	0.0725652	0.111115	0.159356	10.262	0.061566	0.0464709	0.0948281	0.0463616
	04.09. Other maternal disorders	0.171579	8.2221	0.0349142	8.64998	0.0743211	0.0760591	0.120003	10.693	0.0484054	10.3253
	05.01. Preterm birth complications	108.717	57.3865	50.537	167.839	14.3109	15.5287	62.4363	47.4355	57.0794	15.4165
	05.02. Neonatal encephalopathy (birth asphyxia and birth trauma)	33.3068	23.0739	25.8462	14.2219	15.0572	15.5297	16.3997	14.4729	14.6321	22.7396
	05.03. Sepsis and other infectious disorders of the newborn baby	21.4625		0.0392122	41.9596	29.3666	29.5211	16.361	0.0445942	41.7238
	05.04. Hemolytic disease in fetus and newborn and other neonatal jaundice	0.0044756						0.0212899			7.32284
	05.05. Other neonatal disorders	22.4078	23.0716	25.786	14.2211	14.3109	31.0575	30.3361	30.9451	41.7238	15.4165
	06.02. Protein-energy malnutrition	5.57553	0.891048	0.860649	0.769115	3.79057	1.61284	0.0972371	7.43072	0.26059	0.0437553
	06.03. Iodine deficiency	2.97836	2.42341	2.44144	1.31843	1.40727	1.08052	0.573088	1.08384	1.81589	0.522949
	06.04. Iron-deficiency anemia	6.24352	2.42101	4.73	4.17573	2.96608	6.26847	1.36116	8.03716	4.18006	2.46918
	06.05. Other nutritional deficiencies	1.35312	3.24891	0.982436	1.14741	0.0247483	2.9238	1.08173	2.20261	0.0145048	0.00952732
	07.01. Sexually transmitted diseases excluding HIV	0.350452	6.90707	0.314887	0.0597775	1.02635	1.58529	3.87222	0.0202839	1.05298	2.93076
	07.02. Hepatitis	4.76412	0.4705	0.11598	0.470484	0.541557	7.97744	0.0959303	4.68461	2.15169	0.0248693
	07.03. Other infectious diseases	25.0813	32.5485	15.7583	37.0751	19.7939	24.7891	28.5319	11.5283	22.8524	7.57784
	08.01. Esophageal cancer	323.14	276.585	238.15	298.086	241.325	224.698	224.562	246.255	176.384	169.691
	08.02. Stomach cancer	209.006	179.417	143.661	148.603	145.836	89.3286	113.596	109.835	101.268	94.2633
	08.03. Liver cancer	329.767	215.336	180.297	137.506	115.742	162.142	136.67	121.15	119.757	105.268
	08.04. Larynx cancer	88.7793	73.2549	71.8753	53.1822	19.4782	17.7257	25.7153	8.37046	5.04497	11.075
	08.05. Trachea, bronchus, and lung cancers	2316.22	1674.22	1450.32	1355	997.078	964.387	853.357	717.488	604.089	564.095
	08.06. Breast cancer	348.177	378.788	362.153	358.159	368.085	330.205	339.62	305.815	268.364	228.626
	08.07. Cervical cancer	85.2284	132.505	35.678	84.1722	65.5669	54.7444	27.4954	26.7166	56.8386	35.4911
	08.08. Uterine cancer	87.7238	61.0829	57.0149	68.7196	50.2856	51.946	63.2366	61.7861	49.3794	40.3652
	08.09. Prostate cancer	204.034	181.798	167.43	231.752	183.237	197.496	217.609	205.844	169.928	182.241
	08.10. Colon and rectum cancer	596.438	504.8	466.749	433.027	448.438	457.691	452.072	369.74	436.169	370.894
	08.11. Mouth cancer	115.067	67.4452	58.9367	40.4466	33.2183	59.0717	52.3951	44.1868	34.1334	26.3541
	08.12. Nasopharynx cancer	6.44843	8.12522	4.65912	2.90351	9.17872	4.48381	5.21205	3.64861	0.412224	6.65885
	08.13. Cancer of other part of pharynx and oropharynx	116.641	76.5092	53.0154	28.9423	33.0657	22.9234	28.9313	21.5823	13.8543	24.7619
	08.14. Gallbladder and biliary tract cancer	35.8358	36.6945	33.7548	38.8376	14.0908	23.1709	21.5436	15.5536	27.8095	17.9245
	08.15. Pancreatic cancer	336.047	249.915	244.203	246.295	190.419	200.526	197.23	187.317	119.343	196.264
	08.16. Malignant melanoma of skin	33.7914	52.1402	67.2493	48.7226	44.3272	70.8237	62.7775	46.4411	60.1779	83.2507
	08.17. Non-melanoma skin cancer	18.7114	24.0911	21.9815	20.9903	28.2343	25.7009	16.4139	10.3168	7.31218	7.03986
	08.18. Ovarian cancer	145.146	141.189	121.071	96.4935	109.191	118.801	108.409	118.818	108.874	112.58
	08.19. Testicular cancer	16.3727	6.20482	8.4524	0.336778	8.3646	12.2751	0.51234	10.0393	0.136686	0.372836
	08.20. Kidney and other urinary organ cancers	161.709	81.197	122.45	131.777	98.4894	134.389	139.336	93.9802	82.4245	65.9633
	08.21. Bladder cancer	206.573	151.073	127.093	159.394	106.419	89.8044	87.4857	84.7608	108.185	91.8902
	08.22. Brain and nervous system cancer	156.147	162.326	171.707	163.207	276.813	167.199	207.358	200.778	158.97	148.672
	08.23. Thyroid cancer	2.19428	9.73751	10.581	0.58803	9.62374	13.8748	6.13364	7.86224	2.1411	17.1674
	08.24. Mesothelioma	61.0629	27.4803	53.0215	21.9198	41.138	33.0149	35.3079	38.5469	28.7493	41.6109
	08.25. Hodgkin's disease	10.4605	2.28121	25.1455	16.0882	10.2526	25.4972	0.76879	7.88862	6.59681	10.723
	08.26. Non-Hodgkin lymphoma	207.905	190.227	204.949	174.547	147.41	122.761	176.071	111.028	127.602	111.072
	08.27. Multiple myeloma	78.5987	70.5802	53.5407	73.3061	90.3295	52.3919	87.8407	47.4948	72.5809	57.4673
	08.28. Leukemia	164.298	109.287	119.473	79.3251	89.3958	130.181	129.04	110.299	82.752	73.5171
	08.29. Other malignant cancers	212.698	138.688	169.151	179.454	188.089	124.796	191.415	112.195	140.963	103.724
	08.30. Other non-malignant neoplasms	15.9719	17.3629	21.4193	17.7966	21.8166	20.9145	12.8238	10.1728	10.5062	12.4072
	09.01. Rheumatic heart disease	85.6561	57.2965	47.7814	36.2334	24.3256	27.1038	20.5965	28.1424	38.6609	20.5599
	09.02. Ischemic heart disease	3023.87	2435.09	2169.45	1756.92	1842.74	1376.61	1177.53	1179.36	1070.9	815.084
	09.03. Cerebrovascular disease	1211.72	1159.87	908.733	859.287	810.277	664.566	735.11	712.802	638.657	506.956
	09.04. Hypertensive heart disease	153.794	106.347	107.64	75.3021	92.7529	78.5257	57.8175	54.8787	48.6344	51.7485
	09.05. Cardiomyopathy and myocarditis	78.4526	137.187	104.802	105.9	123.233	100.696	108.858	85.0529	83.0726	63.2151
	09.06. Atrial fibrillation and flutter	111.16	100.479	134.134	106.46	102.709	96.1985	84.8856	79.8791	90.4943	92.7417
	09.07. Aortic aneurysm	124.323	111.885	87.3637	98.2671	99.8724	76.3707	75.8549	78.4403	58.6939	63.6696
	09.08. Peripheral vascular disease	119.683	62.6395	78.3046	41.1218	46.3141	68.399	44.7333	44.0996	23.1244	28.4752
	09.09. Endocarditis	14.2871	33.9825	22.0348	18.9489	5.18982	6.36467	6.85911	10.134	10.3602	2.50013
	09.10. Other cardiovascular and circulatory diseases	440.109	297.567	269.062	267.546	200.565	196.88	193.525	162.893	188.074	141.956
	10.01. Chronic obstructive pulmonary disease	1795.5	1417.23	1212.97	990.213	738.391	664.574	558.878	430.373	411.304	279.459
	10.02. Pneumoconiosis	22.6429	20.6253	14.5369	23.9631	10.5057	15.5534	7.69643	6.36864	7.68837	12.0571
	10.03. Asthma	42.3257	62.7748	47.8169	38.1872	32.5765	50.2668	20.7755	14.044	22.2115	20.8976
	10.04. Interstitial lung disease and pulmonary sarcoidosis	150.807	164.896	150.798	147.13	121.297	122.475	107.393	134.192	87.6599	77.1286
	10.05. Other chronic respiratory diseases	11.8215	13.7156	2.63603	14.7816	14.2948	8.27433	11.6582	5.12713	6.46677	7.86748
	11.01. Cirrhosis	1138.51	829.082	617.463	480.366	375.665	314.385	241.753	270.007	204.213	157.414
	12.01. Peptic ulcer disease	144.232	87.9436	75.8264	81.0837	62.8977	92.1512	48.2785	24.2509	31.6298	36.8318
	12.02. Gastritis and duodenitis	5.66417	9.32045	2.87575	6.83658	3.42769	1.83328	3.21506	1.21471	10.045	0.295077
	12.03. Appendicitis	5.81911	2.56803	1.80311	1.62134	2.72283	1.73906	1.17014	0.812153	0.616415	3.64699
	12.04. Paralytic ileus and intestinal obstruction without hernia	78.117	54.4568	77.1375	55.6843	40.6656	36.1789	33.8631	15.2283	28.9868	18.9613
	12.05. Inguinal or femoral hernia	21.4489	15.1946	19.6451	21.2931	17.7956	15.1251	9.25707	12.3177	7.56025	7.7083
	12.06. Non-infective inflammatory bowel disease	15.5666	35.0653	18.1413	31.5014	10.9654	5.86823	16.8712	3.59282	11.8335	4.40441
	12.07. Vascular disorders of intestine	159.125	147.739	107.968	70.0046	81.5672	73.7646	55.3973	43.2165	39.4738	27.8478
	12.08. Gall bladder and bile duct disease	108.272	114.217	50.4088	50.4204	45.7093	36.7559	38.4801	45.7497	15.9316	13.1221
	12.09. Pancreatitis	94.2451	63.5427	50.8005	56.3843	37.8664	45.2389	38.2995	27.278	26.7642	27.8206
	12.10. Other digestive diseases	154.029	146.266	110.99	89.3026	51.8548	69.9453	70.1007	51.2059	34.8512	44.4181
	13.01. Alzheimer's disease and other dementias	833.254	887.625	800.689	679.45	882.167	789.157	803.796	694.569	650.332	619.274
	13.02. Parkinson's disease	51.4882	70.035	52.1314	58.3687	83.5832	73.1838	79.4523	87.589	84.0394	89.5876
	13.03. Epilepsy	124.986	65.7868	96.6394	74.9502	81.6372	46.4322	42.6549	40.1716	13.294	22.6854
	13.04. Multiple sclerosis	67.4254	55.8911	89.1303	60.812	87.5112	74.0102	66.0126	66.6818	63.2534	55.2567
	13.05. Other neurological disorders	140.336	143.936	201.939	144.521	137.587	121.188	145.572	88.0808	127.264	112.124
	14.01. Schizophrenia	1.53317	5.39991	1.97368	0.0627284	4.37392	3.63123	3.50018	0.86139	0.0325414	0.0158293
	14.02. Alcohol use disorders	381.332	268.113	231.743	195.71	144.46	132.469	117.025	82.8486	44.3856	59.5751
	14.03. Drug use disorders	1599.18	948.073	583.721	486.318	297.721	331.711	257.054	76.2619	175.034	76.8211
	14.04. Eating disorders	1.83617	0.897503	0.759621	0.753428	1.18076	1.60251	6.06316	0.508132	0.276955	0.0431107
	15.01. Diabetes mellitus	300.712	254.931	161.737	137.632	151.522	139.913	136.622	95.9217	66.8545	62.9818
	15.02. Acute glomerulonephritis	0.591597	0.432716	0.360812	0.258701	0.264004	1.01774	0.197407	0.292428	0.137292	0.177799
	15.03. Chronic kidney diseases	255.12	178.2	174.678	162.537	150.417	146.589	133.961	101.276	112.004	84.2492
	15.04. Urinary diseases and male infertility	131.247	167.192	113.29	100.477	95.1452	74.7828	67.0664	80.7394	81.2326	54.0583
	15.05. Gynecological diseases	0.180357	1.82288	3.20468	0.0331842	0.525173	0.0512027	0.123291	0.0164605	0.0255496	0.0168086
	15.06. Hemoglobinopathies and hemolytic anemias	19.9428	7.00914	9.22949	1.42924	9.6604	10.0827	0.738254	3.5811	12.2371	1.94165
	15.07. Endocrine, metabolic, blood, and immune disorders	146.788	120.117	122.76	98.842	68.2779	74.3135	87.6895	69.7347	55.7758	29.5768
	16.01. Rheumatoid arthritis	35.2558	35.3608	32.4007	29.1364	26.8595	20.3761	15.6083	16.3318	11.9239	21.7194
	16.02. Other musculoskeletal disorders	38.5158	37.689	30.1215	36.5411	52.2798	37.5767	12.9216	16.444	44.2419	17.4533
	17.01. Congenital anomalies	153.765	138.518	158.728	200.551	115.962	166.129	63.0377	90.0039	122.454	13.1391
	17.02. Skin and subcutaneous diseases	44.3172	45.3902	58.4268	46.7539	40.4075	24.0924	22.3936	28.3234	14.2761	20.3294
	17.03. Sudden infant death syndrome	64.4823	22.4865	25.7374	42.6632	14.3109	15.5287	31.2148	0.0445942		30.0704
	17.04. Sense organ diseases	0.440268	0.340235	3.63064	0.235786	0.234323	0.174536	0.175742	0.215836	0.139254	0.144844
	18.01. Road injuries	191.744	136.676	140.186	116.497	185.469	152.679	152.485	116.615	60.2066	68.1722
	18.02. Other transport injury	8.5685	4.03789	2.9877	10.2821	2.43483	6.57923	1.94294	1.96556	1.91605	29.1169
	19.01. Falls	237.979	159.056	163.294	202.291	173.147	130.242	134.368	125.574	95.7065	94.0632
	19.02. Drowning	65.933	37.8255	22.8582	23.5191	27.7478	14.843	19.709	33.7331	19.9197	15.0715
	19.03. Fire, heat and hot substances	39.3413	33.7121	29.7473	12.4244	10.8511	31.5416	15.3389	9.22188	16.1397	15.8185
	19.04. Poisonings	57.9059	40.5416	23.6947	25.2569	13.4526	10.2506	15.3434	6.54541	4.5341	11.2484
	19.05. Exposure to mechanical forces	42.8072	31.1295	37.2429	32.594	8.14674	5.52505	9.67363	24.3827	2.34107	7.79925
	19.06. Adverse effects of medical treatment	27.8328	38.2715	23.3587	50.4749	39.7954	15.8539	19.2438	20.1579	25.7129	31.2781
	19.07. Animal contact	1.2403	0.606713	0.343834	0.454451	0.216439	15.8958	4.10179	0.169424	0.100255	0.0658116
	19.08. Foreign body	109.282	130.369	65.5021	48.504	43.4223	46.347	39.646	38.935	22.5624	36.081
	19.09. Unintentional injuries not classified elsewhere	10.9484	2.46623	2.25615	1.6223	1.55757	1.23727	1.10579	1.26772	0.942971	0.76576
	20.01. Self-harm	638.506	501.126	511.864	446.1	474.244	298.766	370.618	227.734	248.041	250.499
	20.02. Interpersonal violence	104.634	77.7172	34.5516	20.6114	38.1071	44.1541	14.1204	16.4012	29.8078	9.10063
	21.01. Exposure to forces of nature	7.54794	7.46955	11.9015	4.24117	1.04921	11.6019	20.2308	2.25793	3.96615	1.14732
	21.02. Collective violence and legal intervention	0.0834553	0.317006	1.53592	0.850621	0.632753	0.673033	0.492752	0.401939	0.00953972	0.013772
