# Supplementary material for: Trends and inequalities in the burden of mortality in Scotland 2000–2015
Source: PLoS One. 2018 Aug 1;13(8):e0196906. doi: 10.1371/journal.pone.0196906 (PMC6070167; doi:10.1371/journal.pone.0196906)
Supplement: S7 File — Table A. EASR rates and YLL by geography. (XLSX) [file pone.0196906.s007.xlsx]

## Sheet: AllCause
Scottish Burden of Disease Mortality Analysis
European age sex standardised YLL rate per 100,000 population by health board of residence since 2000.
	back to contents
	Table 1. EAS YLL rate by year and health board of residence - males
	Table 2. EAS YLL rate by year and health board of residence - females
	Table 3. EAS YLL rate by year and health board of residence - individuals
	Table 4. Ranking of the EAS YLL rate for each health board in a given year - males
	Table 5. Ranking of the EAS YLL rate for each health board in a given year - females
																																															top
	EASR per 100,000 population																																Ranks
		Male															Female																	Males															Females
	Year	Ayrshire & Arran	Borders	Dumfries & Galloway	Fife	Forth Valley	Grampian	Greater Glasgow & Clyde	Highland	Lanarkshire	Lothian	Orkney	Shetland	Tayside	Western Isles	Scotland	Ayrshire & Arran	Borders	Dumfries & Galloway	Fife	Forth Valley	Grampian	Greater Glasgow & Clyde	Highland	Lanarkshire	Lothian	Orkney	Shetland	Tayside	Western Isles	Scotland		year	Ayrshire & Arran	Borders	Dumfries & Galloway	Fife	Forth Valley	Grampian	Greater Glasgow & Clyde	Highland	Lanarkshire	Lothian	Orkney	Shetland	Tayside	Western Isles		Ayrshire & Arran
	2000	21077.8	17520.3	17093.3	19213.3	19959.1	18700.9	25604.9	20059.8	22202.3	19678.5	17412.1	15831.6	19416.6	21932	21305.2	16073.1	12460.6	13227.7	13375	14213.9	13344.7	16831.8	14008.4	15810	14317.7	8271.98	10097.3	13445.6	13037.9	14903.1		2000	4	11	13	9	6	10	1	5	2	7	12	14	8	3		2
	2001	21774.9	15710	18029.7	18689.9	19049.7	18271	24998.6	18883.8	21590.7	19409.5	18433.5	19534.9	19412.4	22437.1	20900.9	15560.7	12074.7	12504.1	13481.8	14752.3	12661.4	16030.4	13129.2	15796.9	13419.6	11720.9	12103.5	13689.7	12179	14475.9		2001	3	14	13	10	8	12	1	9	4	7	11	5	6	2		3
	2002	21198.1	18019.4	17176.8	19963.3	20483.4	18404.2	25310	18063.5	22336.4	18554.7	16159.8	18588	19229.8	23857.2	21046.3	14361.6	12835.4	13026.5	13970.3	14309.7	12033.3	16183.5	14137.8	15760.7	13767.3	11270.4	11679.7	13758.2	11535.8	14507.1		2002	4	12	13	6	5	10	1	11	3	9	14	8	7	2		3
	2003	20669.7	17123.6	17645.2	18154.2	18918.7	17270.2	25266.5	18282.2	21762.9	18304.5	15497.9	20976.8	18737.6	24862.8	20506.2	14675	13514.8	13789.8	13591.9	14186.4	12230.1	16433.4	12478.6	15982.5	13396.7	11305.2	12253.4	14233.2	15365.5	14540.5		2003	5	13	11	10	6	12	1	9	3	8	14	4	7	2		4
	2004	18766	15500.5	15879.2	18068	18609.8	16978.9	24027.6	18638	20679.4	17333.4	16025	16828.1	17991	20095.5	19558.7	13540.5	11343.4	13103	13294.1	13364.8	12344.7	15916.9	11928.9	15216.5	12397.5	12354.6	13874.7	12921.6	11062.1	13810.7		2004	4	14	13	7	6	10	1	5	2	9	12	11	8	3		4
	2005	18943.5	15222.1	16559.4	16972.9	18113.4	16185.2	22232.4	15947.6	20435.2	18101	15908.7	14571.2	17772.2	23011.8	18919.5	14607.7	11345.3	12056.5	13327	13526.9	11904.2	15431.5	12099.6	14637.9	13052.5	8634.16	9685.43	13309.7	13571.1	13741.3		2005	4	13	9	8	5	10	2	11	3	6	12	14	7	1		3
	2006	18310.5	14876.1	16455.3	17515.2	18212.3	16585.4	22080.9	16219.1	20527.1	16352.9	16008.8	17586.8	17261.9	18653.8	18601.2	13775.8	11761.9	11732.5	12677	13165.7	11957.3	15481.7	12331	14359.9	12149.8	12833.2	10704.8	12113.7	13102.7	13404.9		2006	4	14	10	7	5	9	1	12	2	11	13	6	8	3		3
	2007	19644.6	15204.4	15210.3	16746.9	16974.3	15541.5	22439	16164.6	21016.3	16002.6	20015.3	17833	17026.7	19342.9	18462.5	13802.3	10867.8	13375.4	12570.3	12603.7	11878.6	14762.5	12217.6	14492.4	12222.3	11264	9629.94	12146.2	9775.97	13200.8		2007	4	14	13	9	8	12	1	10	2	11	3	6	7	5		3
	2008	17963.2	13556	15521.1	16584.2	16917.7	15474.2	21457.3	15915.2	19355.6	16406	17214	18537.2	15877.2	21014.8	17877.6	13661.2	11368.4	11280.7	13414.1	12342.6	11679.4	14938.2	11441.1	14245.7	11893.2	8976.61	12462.2	12412.5	9807.37	13074.8		2008	5	14	12	8	7	13	1	10	3	9	6	4	11	2		3
	2009	17544.2	14672.6	14642.4	16385.7	15274.9	15020.3	20187.4	14891.6	17834	15382.6	11477.7	12806.1	15862.8	18615.7	16950.3	13304	10223.6	11664.7	12665.3	11925	11023.1	14211.6	10981.5	13583.8	11561.6	10948.3	9569.47	12186	11241.7	12563.4		2009	4	11	12	5	8	9	1	10	3	7	14	13	6	2		3
	2010	16366.3	13345.2	15362.1	15758.6	14930.7	14450.5	19700.4	15373.1	17876.4	14931.5	12467	14582.1	15162.7	16557.4	16495.8	12260.7	10567.9	10270.8	11604.1	11797.8	11083.5	13564.3	11187.7	13680.5	11484.3	11735.6	13651.5	12322.7	10196.8	12278.3		2010	4	13	7	5	10	12	1	6	2	9	14	11	8	3		5
	2011	16448.3	12526	13378.2	15112.5	14694.1	14146.3	19456.6	15018.9	17375.5	14672.7	11864.8	14492.1	14688.2	16086.5	16086	12510.8	9549.1	10969	11434.3	11883.8	10717.3	13225.8	11176.8	13302	11401.6	10019.6	12063.7	11674.9	14920	12048.8		2011	3	13	12	5	7	11	1	6	2	9	14	10	8	4		4
	2012	15667.3	11996.7	14352.4	15281.4	15358.9	13363	18234	13499.5	17198.2	14628.4	12657	15019.2	14816.1	15796.8	15653.3	11900.2	10834	10565.3	11913.3	11804.3	11155.4	13461.6	10511.9	13167.3	11089.1	10134	7908.79	11613.2	11916.6	12007.6		2012	4	14	10	6	5	12	1	11	2	9	13	7	8	3		5
	2013	16435.7	11912.2	13736.2	14808.5	14808.9	13460.9	17877.3	13317.5	16989.5	14104.9	13965.8	13149.8	13925.8	14501.1	15374.6	12600.4	9106.41	11737.5	11241.1	11723.2	10607.6	12930.9	9861.5	12646.3	10860.1	9054.57	10052.1	11119.4	9597.12	11675.8		2013	3	14	10	5	4	11	1	12	2	7	8	13	9	6		3
	2014	15176.7	12374.1	13373.5	13626.8	13634.2	13574.3	17788.5	13286.9	16243.2	13731.8	11469.8	13997.9	13964.2	16732.1	14999.5	12666.6	9515.61	10853.5	10755.9	10992.8	10810.7	12838.9	9214.55	12396	10508.4	9604.66	12482	10645.7	9695.35	11420.3		2014	4	13	11	9	8	10	1	12	3	7	14	5	6	2		2
	2015	16115.1	13917.3	13495	14962.9	14492.9	13887.6	17936.7	14419.6	16512.1	13788.1	12109.4	15921.6	14803.6	16071.1	15473.3	12089.9	10155.7	10783	11647.6	12038	10906.5	12942.7	10012.5	13136.8	10529.9	9566.49	9893.15	11575.4	9424.92	11734.2		2015	3	10	13	6	8	11	1	9	2	12	14	5	7	4		3
						top
						EAS YLL rate (both male and female)
						Year	Ayrshire & Arran	Borders	Dumfries & Galloway	Fife	Forth Valley	Grampian	Greater Glasgow & Clyde	Highland	Lanarkshire	Lothian	Orkney	Shetland	Tayside	Western Isles	Scotland
						2000	18324.5	14747.4	14978.4	15955.7	16884.1	15832.6	20755.2	16908.7	18578.1	16730	12477	13052.6	16158.5	16959.1	17798.9
						2001	18357.1	13677.3	15120.2	15873.1	16629.3	15207.9	20105.9	15828	18388.2	16109.4	14935.2	15602.9	16325.9	17077.4	17401
						2002	17478.1	15315.5	14952.9	16705.2	17085.5	14998.2	20276.8	15897.3	18734.6	15902.6	13674.7	15018.9	16272.4	17232.5	17485.4
						2003	17402.3	15084.4	15511.7	15627	16339.2	14563.8	20349.2	15202.6	18537.2	15542.6	13457.7	16458.4	16300	19496.3	17227
						2004	15930.3	13396.6	14352.2	15399.5	15813.3	14558	19569.6	15051	17681.2	14627.2	13875.7	15328	15213.7	14981.2	16437.3
						2005	16571.8	13191.3	14223.6	14999.4	15622.6	13893.9	18479.5	13842.2	17288.5	15354.6	11814.1	11720.5	15358.5	17892.4	16110.3
						2006	15832.6	13160.5	13941.7	14913.7	15507.3	14180.3	18466.9	14190.2	17213.5	14061.2	14324.7	14137.4	14527.1	16010.8	15811.7
						2007	16495	12904.9	14303.4	14481.9	14619.6	13574	18246.4	14095	17453.8	13961.1	15566	13907.3	14417.3	14284.6	15632.9
						2008	15643.4	12422.8	13232.3	14907.8	14487.4	13524.9	17922.4	13575.8	16598.4	14000.1	12831.1	15303.6	14046.3	15166.5	15321.5
						2009	15244.9	12307.3	13046.1	14386.9	13534.8	12941.3	16935.7	12878.9	15565.7	13320.2	11263.2	11166.3	13931.4	14818.8	14614
						2010	14152.6	11856.4	12652.4	13537.2	13254.3	12711.6	16404.5	13146.4	15600.9	13069.1	12189.9	14003.8	13665.4	13020.3	14243.8
						2011	14329.7	10991.9	12123	13170.1	13152.2	12361.5	16080	12982.5	15218.1	12939.8	10894.7	13461.6	13046.3	15187.8	13937.5
						2012	13700.2	11357.4	12398.5	13495.1	13473.9	12212.4	15682.9	11915.1	15072.7	12801.2	11455.7	11376.7	13109.1	13653.2	13739.1
						2013	14414	10384.6	12691.2	12925.2	13195.9	11975.6	15219.5	11508.1	14652.8	12377.6	11462.8	11466.8	12443.5	12026.2	13417.1
						2014	13857.8	10846.9	12031.8	12071.6	12245.4	12130.1	15121.1	11167.2	14202.1	12033.7	10416.5	13358.5	12200.9	13019.3	13106.1
						2015	13978.7	11873.1	12106.8	13238.3	13161.3	12337.2	15263.4	12150.9	14750.6	12057.8	10795.2	12688.5	13100.3	12528.8	13505.5
						Mean	15732.1	12719.9	13604.1	14480.5	14687.9	13562.7	17804.9	13771.2	16596	14055.5	12589.6	13628.3	14382.3	15209.7	15361.8
	YLL calculated using 2013 Scottish life expectancy, as published by ONS
	Age stardardisation based on European standard population
	Population counts based on Scottish Mid Year Estimates
	The calculation of EAS values for each health board uses mid-year estimates for each HB, age group and sex.
	We assigned a death to a health board based on the postcode in the death record. However around 0.7% of deaths don't have a postcode.
	From a visual inspection of these deaths one can see that the address refers either to a foreing country or an address in England, Wales or Northern Ireland.
	We have included these deaths in the national analysis and assigned them to an unknown health board in this file. This unknwon HB won't appear when
	presenting rates, because there's no a population based that can be used as denominator.
[truncated: 13 more columns]
